# Supplementary material for: Transcriptome analyses of taste organoids reveal multiple pathways involved in taste cell generation
Source: Sci Rep. 2017 Jun 21;7:4004. doi: 10.1038/s41598-017-04099-5 (PMC5479815; doi:10.1038/s41598-017-04099-5)
Supplement: Supplementary file 2 — Dataset 1 [file 41598_2017_4099_MOESM2_ESM.csv]

Feature ID	R1_D2	R1_D4	R1_D6	R1_D8	R1_D10	R1_D12	R1_D14
mt-Atp6	12783.39872	19407.17087	2899.6435	2127.235684	1881.988473	1640.496219	1201.000489
Krt17	4360.649713	2384.899848	3401.674648	6137.881481	5027.94694	6162.739776	5850.376018
Krt14	3561.152148	3580.577495	5834.838152	5721.425677	5274.830789	1890.530252	1127.195892
mt-Co3	5031.125729	9091.638628	2234.303704	2004.484698	1753.525221	1595.198984	1218.141429
Gsto1	954.0684925	1043.310686	1844.907013	2010.318115	3474.848972	6259.569117	4970.287634
Krt6a	2039.774457	2044.027679	3051.608239	4645.337078	4402.12569	4873.784469	3341.729373
Krt5	1460.156747	2125.0272	4137.190006	3941.632736	2947.532253	1949.69141	1572.921272
mt-Co2	4153.336614	8708.051891	1243.823329	984.2434625	825.3914266	769.7133563	575.3126854
Sprr2a2	337.9300328	427.7212562	1682.954869	1587.996481	2756.115298	4643.264739	3068.834081
Ftl1	1735.831982	971.9810263	1321.9389	913.6614443	947.1781993	783.3064308	876.4547431
Krt15	35.50347985	293.0978897	694.7404614	881.8040468	660.1240361	938.5527975	1681.005587
Fth1	843.4606698	497.0747855	1077.248348	837.3017192	768.7462104	1755.33404	1572.871943
Ly6d	555.7392104	609.8733637	1195.338974	1530.363301	1816.362023	1687.604445	1517.199619
S100a11	1172.685137	791.0761981	1063.082788	1055.656537	1259.231354	1307.861523	1211.772322
mt-Nd1	5328.678246	7410.69747	885.4452871	644.9271553	461.3767402	372.3260832	301.9621371
mt-Cytb	3397.317789	4075.669837	1069.67781	1013.36497	849.3473469	832.5744566	649.9520314
Cbr2	105.0825423	411.0911847	1161.24518	730.930409	1451.324746	1167.971254	1944.934506
Anxa1	646.1719449	271.5366871	545.7707474	706.5932994	2243.318272	3784.826582	3383.994363
mt-Co1	2300.535448	3608.273801	1588.689606	1449.512867	1423.330691	1371.684577	991.897486
Rn18s-rs5	746.4537903	6294.841743	1182.845312	1198.492004	916.3842889	823.9006786	710.8787398
Gsta4	876.0938368	875.6091547	1548.545956	1550.480307	1413.116768	1444.708359	1431.587957
Gpx2	389.4976215	550.1037712	1091.593507	820.8398667	945.8177249	589.9921823	735.4515545
Pkm	1076.177937	945.780019	1928.984159	1367.639681	1520.641395	874.5513262	910.0982064
Aldh3a1	545.5247508	493.3476642	775.2107573	1405.908743	1046.388597	1175.742301	1185.923194
mt-Rnr2	1145.469346	5142.963746	821.4802265	764.4620775	485.2217757	480.4625337	322.1613789
Cyp2f2	24.56516135	74.88333104	224.6392667	609.0022522	378.8728721	603.7324168	1112.691516
Mir6236	214.9766765	551.9211332	2171.950244	1597.911889	1520.391882	1225.6426	1126.025987
mt-Atp8	2433.77579	5094.702463	526.7434068	368.3050077	343.6944735	289.1154403	199.3075625
Gm26917	811.9625968	9037.329246	455.2951959	304.3106127	237.8728062	213.0280092	219.7680426
Ifitm3	264.1479929	220.7148075	607.3084729	418.9045856	490.9756815	579.5894979	629.6129473
Ubb	720.0338477	421.3891182	760.4128656	837.772192	760.0298375	827.9149059	977.1366939
Lyz2	0.559238964	10.85465273	16.21034389	63.51385814	85.43943701	106.0507921	438.9243286
Malat1	739.2489473	3625.266672	149.1809563	345.3199579	316.2371412	514.2635624	493.0025998
Ecm1	203.2789991	151.4589137	270.6112054	525.2230207	706.402695	1924.231555	2117.282543
Sprr2a3	169.5544326	170.1526329	709.9990028	704.8930077	1256.410852	1947.744472	1326.437106
Pfn1	1153.14207	515.5538533	991.3389487	738.994919	758.725034	552.5810357	561.6020221
Sfn	1214.275401	785.7580114	958.4705005	865.0179837	701.9507215	445.4261116	344.5160242
Gm12895	118.2264307	681.5177095	831.7422638	504.4761951	499.6429573	440.1586094	363.0513467
Itm2b	206.7442228	316.7517763	910.3002456	888.8481996	822.2286044	710.1746103	722.4445605
Ubc	567.916661	354.7727668	692.7010509	683.6632881	746.2562169	875.6642972	916.910972
Ptma	770.5299754	577.7249526	966.2341744	777.2693453	549.7364566	479.0959712	565.2745797
Gstp1	413.9162979	548.0899188	1029.316519	601.2560643	461.0473472	333.0980508	397.8711514
Cd9	476.8118371	390.2359798	965.7226728	955.4593988	816.5724675	775.4889766	768.5891861
Perp	365.0498304	410.0133031	866.3452844	1224.007806	1099.944668	877.0707214	606.4174412
Actg1	405.5108195	231.738886	542.8064533	622.9766729	693.3584702	979.9695169	945.2895284
Cfl1	714.6463973	392.681162	748.1926475	655.4328279	553.2096617	441.4750779	488.1855161
Mt1	335.8138123	603.1287158	475.2046655	385.100511	316.8654061	284.7005836	332.0197678
Eef1a1	330.1242641	335.2896731	830.3784023	721.5973325	644.0838517	516.9119326	536.8598804
Hspb1	218.940604	223.7724322	558.1084506	585.1886108	861.7196768	716.5709446	657.836726
Krt16	222.3417907	623.1615427	751.2638119	1356.272612	1786.981002	1637.768356	458.7855628
Adh7	136.9238186	192.6545135	581.6547053	789.7736382	807.6770423	547.7920624	594.0784394
Ldha	455.0580433	477.1566831	1235.499446	777.2912281	853.9002023	503.2331543	466.2899758
Krt13	42.64917129	466.3769051	826.2718381	931.1250363	1073.06499	928.6773566	621.7869748
Wfdc2	92.10435386	165.6431181	247.8937549	178.4877871	129.1213896	131.7618658	275.0262223
Ces1d	24.63636129	36.19525193	113.5703985	208.2586755	159.8249702	225.8555061	439.0593903
H3f3b	506.3176435	329.0152304	541.5781693	562.7955181	490.4754355	521.2087486	602.0774264
Ctsd	166.5478828	218.1445867	448.7737136	534.0152944	486.1789577	488.3155879	492.5287669
Yam1_1	455.0793823	4584.293721	247.7969424	158.1414564	124.20696	103.1894751	126.2086743
2300002M23Rik	33.6459422	19.12110267	127.929742	287.7721558	526.7468685	1397.164248	2531.525878
S100a6	234.8429056	522.8336131	462.9260205	490.1764472	507.8444029	357.4623448	410.0906036
Krt6b	58.05245178	359.2062437	488.4202251	1067.191498	1425.959031	1271.579989	520.4635751
Eif5a	757.2070203	392.1390145	568.7085773	474.007058	367.6302811	283.9139212	280.0830867
Rps11	463.3731431	449.3435124	492.2145213	383.1843647	280.2119931	231.7123038	218.9059656
Anxa2	404.8499603	267.3277216	516.9311879	488.8556813	604.1064716	474.4026227	430.3093871
Ltf	26.93688115	13.7463882	11.34672365	21.30689893	58.9060722	849.3535114	1507.452398
Rpl32	298.7744159	439.3707295	390.8086133	342.882635	264.3795238	258.9462959	230.4181706
Mif	255.8722346	268.4734419	504.2572531	396.086161	481.1736902	342.0314831	279.8306218
Tmsb4x	362.069959	119.8689516	233.8912884	299.1030691	338.86382	343.4293509	324.2164293
Krt4	208.5612581	359.061866	297.0961665	410.3692899	435.6426441	555.7023089	666.1501451
Gm12896	73.27859412	295.3946729	577.1361521	435.7840626	360.0743251	334.8045164	269.8010645
Rpl4	475.223133	320.0044208	472.3658363	411.8020551	350.6749166	294.9613855	270.6831789
Sdc1	422.2829522	265.0059634	568.567853	492.2217106	530.3878738	369.2633974	325.7095483
Krt8	239.4892267	180.3893664	253.2340652	289.3576999	301.018146	334.2943085	501.372481
Rplp0	323.1323097	272.6171659	462.84973	351.5935294	300.109687	232.3017961	217.3881677
Hsp90ab1	368.2501623	230.3815703	433.1309872	385.9392805	344.3266264	287.7201531	361.1334075
Ndufa4	283.7366787	424.6902717	271.8264119	277.9827308	217.8596039	312.0196997	273.5348194
Ywhaz	437.0431618	215.2655234	476.4360201	490.1203905	457.0845971	382.5401506	406.0483356
Eno1	377.5786912	294.2473505	641.6577333	399.1844797	497.8571438	296.711233	305.4967252
Gpx1	235.1182501	286.790208	473.4688314	372.5952859	291.740817	212.948714	226.2504786
Actb	455.6355281	156.8630587	481.5808919	421.2167647	405.2724565	382.1810991	393.1044438
Krt18	314.3108811	217.4937816	304.2340277	246.9169735	301.8863142	366.0894488	502.3231718
Prdx1	235.4863076	199.3279597	397.5146608	332.0345474	271.8342246	185.6689828	232.1274879
Nqo1	253.0187207	192.4935467	315.4435822	386.0365074	219.077288	156.849624	177.7093727
Hspa8	419.8590953	213.8821849	374.6179784	331.878051	256.7929484	213.9831715	309.4996412
Spint2	176.8672676	167.1609433	286.8387368	297.6371353	300.6164043	354.980245	375.3605482
Mt2	248.4188632	443.8709979	255.9606102	195.0933858	134.8076826	101.2303512	121.2360207
Emp1	105.3131951	46.19649155	100.1807268	137.3810846	505.673913	1552.491521	977.2371865
Cat	116.8979442	86.50117253	255.6971096	420.9637476	318.5410677	234.5209715	211.7685067
Ifitm2	99.85888209	113.8027266	282.832852	232.2557979	231.9636705	234.5003473	240.828566
Epcam	169.3035176	87.29525638	214.692462	189.6648834	295.6845634	504.7880084	500.1786701
Sprr1a	55.8743619	254.9912576	191.0252005	451.9354768	960.0314165	883.920086	400.6735112
Neat1	135.3136999	1768.696739	216.7062378	169.9891251	199.6758368	265.3429844	291.3173563
mt-Nd4	549.1921073	854.3561376	231.040487	218.0964342	197.3144589	213.0261334	165.2694148
Krt19	33.76943479	94.50561449	135.7054503	199.6569343	206.5642554	353.1863911	526.0712239
Rps3a1	293.2052731	263.8278987	414.6141598	323.6716145	267.1847316	201.89455	197.9365019
Ppia	320.091931	308.0849556	385.8200784	298.3574546	217.4733963	147.9678965	175.2630968
Dstn	266.6524362	227.8433693	398.7316243	369.3340015	327.6732885	363.1377998	359.409765
Ly6e	170.5126821	98.41806535	258.8293367	146.004691	228.9900102	268.5048815	333.1144206
Pgam1	251.2359632	225.5579809	629.2883972	401.0513713	494.2634657	297.8439418	253.9596134
Atp5b	267.7354574	229.2737793	368.3523971	333.6835183	277.7934751	228.8488987	263.1248788
Klf5	245.2580248	152.8463524	312.5699556	374.8745789	351.9313311	412.3835129	416.1658355
Tmed2	436.5397658	187.5942754	325.895312	319.0621305	268.2398165	229.1319705	270.6861139
Bsg	175.7009744	142.8594604	328.9873827	296.3887602	357.8035146	295.2929354	285.64339
S100a16	234.9327836	216.9114905	377.4077037	338.8369265	426.4241989	275.1278004	235.3077429
Hes6	93.94778866	300.2619715	380.8410675	478.4047421	291.1981611	234.2424729	305.4640911
Myl6	228.4382391	184.1565559	239.0096444	235.9440774	227.7619009	218.0603186	244.0134009
Tuba1a	267.323311	112.5997843	301.2756243	359.2911263	293.901103	210.1857578	305.2558996
Cox6b1	143.001279	221.4719376	208.1817004	231.6773977	186.3545062	187.7046619	214.7168905
Ctsl	139.7314305	102.140026	172.6552595	201.471394	224.0024021	364.7659324	436.3421922
Rpl37a	154.386676	290.683388	105.366704	148.762078	88.24287227	98.29998232	129.2580169
Ppp1ca	317.0436893	216.9078162	331.4392724	300.9280205	246.0516592	203.331058	228.0618827
mt-Nd2	482.703338	1065.753275	148.6451069	128.0535355	99.96051784	97.16346047	73.75598559
Arf1	218.6600721	183.2990304	276.8576336	290.575171	258.0262622	237.5567804	271.7220801
Aes	179.8515817	176.0426857	350.4367213	301.2736726	279.3013092	236.2440469	230.5800024
Slc25a5	307.9367858	189.2815097	334.2094781	288.7119106	220.6472462	178.6923533	211.5754825
P4hb	203.9969937	149.1874707	283.8358834	274.4300323	245.3086573	190.9636546	226.038539
Scd2	321.649305	196.2640644	433.0951371	408.2454245	356.0622004	219.0265777	314.5420064
Cox8a	118.6677867	173.0823432	188.0977688	212.5432503	167.1273418	176.4010854	217.2368355
n-R5-8s1	164.7277469	2348.522438	185.1066988	92.56736921	71.43096071	59.841616	59.18431747
Cstb	147.8996885	216.8230074	289.5512806	227.9387323	228.9086861	215.9979589	166.5731872
Rplp1	163.9243609	235.5794798	205.0477274	185.7623138	140.6544879	122.3270908	120.5407788
Rpl18a	160.2070749	178.7731044	255.1288805	204.2727668	168.9086067	156.8408052	140.8216858
Aldoa	175.5740183	148.7189553	437.8148626	267.241704	456.5125321	304.5423876	273.2343619
Aplp2	163.3536869	67.80645253	203.6069635	223.8336025	246.1450151	242.4394728	276.1654873
Cnbp	379.1000476	216.0497867	259.8985843	276.4538152	213.4775037	222.76283	215.6207936
Cox6a1	130.3650241	185.5657159	224.5006343	218.8301982	166.5984912	157.9308184	162.395103
Hnrnpab	314.7069243	182.5785197	278.0717525	308.1690331	226.2333265	197.182299	243.0308229
Pdia3	240.3659834	134.5524978	250.6590993	244.3873884	210.2953357	181.4218453	226.2528097
Krtdap	228.2163363	776.7270235	497.2788085	466.8973367	236.174818	64.1307058	35.96670509
Calm2	373.6700802	132.6803488	277.3539438	225.1479402	225.4993074	221.4511648	260.6867797
Tubb4b	233.6842614	219.3873541	320.5374186	258.3209516	180.4096532	171.3871325	199.3966937
Atp5a1	186.2657811	170.4413618	289.7862178	245.9371987	208.8821597	180.7116382	211.6789266
Lamp1	144.0427912	107.3083861	246.5778713	265.62481	234.3564902	229.1622945	245.2377808
Prelid1	208.8284197	190.0950895	332.6040458	253.3011592	252.4226923	164.2200869	171.0376112
H2-D1	183.775689	100.7188689	126.1264126	125.3687249	125.7900597	161.6269417	176.7540003
Rps26	127.19284	162.8296729	162.3366438	192.0553164	143.5141874	133.4528377	133.3092711
Skp1a	117.1710377	89.52360078	296.0587702	393.3811355	253.2734466	250.5872328	290.0660807
Tceb2	141.1266616	184.5793807	151.3483524	186.9507538	149.0197364	155.5810313	158.6840822
Rps25	202.3619844	254.7692695	169.2136552	165.4706659	122.9840975	130.0003141	131.6542927
Atox1	81.4796294	155.6117324	154.9425526	179.4713139	133.1675988	132.1520388	148.1346875
Rpl8	205.6925251	197.5397913	291.388845	208.6131718	169.8949298	145.7405643	139.562429
Tuba1b	345.4366366	192.9138466	336.7707578	200.6056073	136.4249603	97.79010451	113.4575026
B2m	79.56907394	32.86544536	102.1509602	75.09950685	83.36976699	124.773904	97.13952224
Calr	235.4858018	152.011436	246.3684647	201.1042906	157.7725668	144.8238175	185.1178467
Rpl14	233.716222	215.1279045	269.758903	203.2529213	174.3452925	140.0246509	127.603448
Laptm4a	99.77822037	100.9302457	270.5424883	291.0627987	266.808373	234.3418755	223.5555053
Ly6a	266.8749678	173.9401374	338.2558639	129.0536051	220.6224695	197.5669387	215.9902472
Tmprss4	75.63044178	110.5938938	165.8670717	192.7272474	273.851197	240.5991997	284.3257424
H2afz	290.6827697	261.5897041	307.0183687	197.5555012	134.6061632	104.5963512	118.0005733
Eef2	122.9509788	130.036389	281.6466197	249.5918758	214.5475785	163.6973142	178.995393
Arhgdia	292.1470636	146.8106393	239.7707584	214.9558851	184.355503	155.0872745	180.9106138
Itgb1	274.8924015	96.67471422	230.3917663	248.987958	228.6052863	225.0946586	257.8574479
Msln	121.0621352	212.8544567	35.81203851	30.56705191	60.71868279	156.7715285	474.2594408
Cdkn1a	66.03758031	88.6893293	207.1633989	246.5878025	361.7912787	425.5579365	261.8826872
Rpl41	122.1283469	227.5510536	110.1306242	142.3435538	90.61048428	87.53039231	101.208087
Actn4	152.8343515	94.54916348	191.9767591	191.0713925	214.0042216	305.5667931	275.616253
Hspa5	383.1902828	133.7201255	201.2615742	157.6074288	132.9133186	158.4189587	188.7549918
Tpm4	381.1826816	108.7196793	223.1587029	173.5837457	216.6656947	180.8956303	166.5557307
Pthlh	113.9315794	122.7216954	229.2390464	183.5936245	355.4650143	294.3458506	180.1915344
Hnrnpk	306.7209112	135.2363929	251.9247789	241.4055171	196.472504	188.4216753	199.7510461
Aqp3	72.33625119	273.089211	429.2423035	513.3927416	281.8856324	155.6903393	166.4179377
Eif4g2	237.8099863	133.1476624	227.9138471	225.3680844	213.7551731	196.5865046	216.7597557
Usmg5	120.7827815	375.150222	91.85778137	112.939907	76.44979806	97.96079406	105.891927
Psca	15.67757732	3.427684486	10.12375388	29.70036994	221.8727748	1106.062451	695.3304769
Pcbp1	206.6798133	151.1569194	209.0129453	184.9466128	154.0881997	145.6804735	131.6070773
Tagln2	231.5781152	128.1972785	207.6103309	190.1565472	178.923388	113.498207	121.7686338
Mdh2	201.2029637	131.2965449	242.9523728	212.8187811	190.496626	158.978074	181.7482311
Cox5a	144.6329392	123.6421023	221.9536787	187.8776197	170.9570274	161.3285221	161.2404589
Eif1	180.7185568	138.8939732	172.1416212	164.5468814	162.7027932	203.7604503	209.2515888
Ybx1	353.493534	171.2424231	316.0843457	177.7596561	164.9598504	139.2339809	129.4958185
Col17a1	153.5758976	95.39283871	254.619979	300.4511516	269.4167915	215.5667153	178.7255299
Tecr	153.6815357	136.5171551	298.4550796	237.9967747	196.0488634	161.1906085	177.208354
Dsc2	67.10657457	94.69337078	176.946764	274.313593	371.7260764	318.8466379	257.7796007
Ctnnb1	88.88819533	86.99781385	215.7776687	251.0104613	259.0331901	251.8598094	257.6968888
Dazap2	142.7523835	80.52772829	212.4284195	206.2976095	197.1456228	206.3992877	234.1926858
Xbp1	69.81021669	114.6749673	178.0853012	146.0970432	122.9662689	116.8856995	192.5128645
Ywhae	222.4056547	111.2113079	244.1054674	211.5350781	201.2153658	172.6282294	178.9976805
Arpc2	179.8797826	114.6550096	252.445174	227.1936668	234.2449087	248.1253344	207.749203
Psma2	177.846954	134.7343999	224.4357343	201.9827822	176.8941409	153.3064736	148.4069593
Lamb3	240.5154604	75.91176141	173.0977645	152.2662586	158.7220659	100.0769696	114.0439549
Cdh1	110.8814547	78.12310876	132.9631563	206.9505195	225.9194799	220.0417437	239.0853456
Txn1	171.1340634	146.4665101	178.1982893	149.1943824	128.2974627	106.250865	111.4299404
Hnrnpa2b1	255.812319	262.848606	214.8498213	199.4856817	163.2689436	143.764296	169.6745949
Cpe	90.51842034	86.16019555	268.120767	254.8684631	282.6350534	222.4087838	218.8864444
H3f3a	59.8606356	80.47733396	206.5486312	213.6573335	201.6498429	191.3891681	217.9447466
mt-Nd3	142.1477288	563.6762245	37.33959953	68.82203949	37.91127377	45.09055298	46.58391637
App	87.29897146	57.07027631	145.5626653	195.1921097	202.2954655	179.8850089	193.0354903
Fam162a	84.54268712	154.2854925	459.5216897	351.5692834	365.6313777	159.2826344	92.64720986
Atp5l	102.1664351	200.0383566	142.6453799	151.3181274	114.1527215	120.7575603	114.0545776
Mrfap1	215.551919	149.1212814	218.0340953	197.9843662	157.0867942	143.1931901	170.130685
Cd63	184.7843172	118.4875449	191.337863	158.4912633	146.711952	139.5294942	107.1244971
Hmga1	277.1349312	179.6525126	280.6636436	174.3772043	178.5679146	186.3741003	152.0736443
Atp6v1e1	67.09194034	48.46709995	137.7528818	189.1594633	225.7064398	344.9232191	299.7896677
Ppp1r14b	300.72351	221.7979311	88.2203727	103.5943262	61.1852085	62.11784532	53.11930185
Hnrnpf	221.6498599	134.4607986	221.1889247	204.6050521	168.6192494	156.737882	168.5788671
Tuba1c	161.1213317	166.2741606	244.9770482	209.8366479	153.7628469	110.1283491	122.1388376
Phlda3	199.2468128	243.2779114	268.5028286	210.5848094	159.4397101	108.6167804	83.12061243
Junb	160.6710458	182.7537704	185.6235283	184.8068205	194.3305477	276.872112	177.246085
Gsr	239.6873726	135.4179903	231.5291639	168.0995728	151.1004706	109.0372905	128.5708235
Sepw1	73.98664099	102.3675561	215.3304082	173.0704787	156.7888855	138.4709353	124.2697838
Psap	48.4397422	58.23198589	181.4634449	200.7234914	184.1103065	197.8547721	227.3768713
Tpi1	131.4072325	112.9968461	331.5025701	211.4198099	280.6525894	173.3589484	169.701672
Tmem59	70.74275919	52.3954603	172.4423505	204.1455806	200.4787361	223.0621293	242.4456916
Oaz1	150.4826561	124.4918043	216.3849953	170.1645455	162.5880565	147.8250859	143.8397231
Mlf2	201.9232845	131.831894	200.0793077	169.8623338	154.6276123	138.2987001	144.2439902
Erh	247.7189786	176.2905178	213.9148349	163.6477526	126.4260964	98.66767876	105.0919796
mt-Nd6	285.0491175	491.969653	136.2212265	91.90965017	115.6678063	127.7376451	99.44966909
Lamc2	296.1380418	45.09189758	135.7729124	134.64739	196.3742081	82.13645885	69.81233804
Clic1	141.0449134	101.2065229	199.8424539	192.7986533	214.7235886	164.2977308	154.6298012
Akr1a1	82.04924194	82.25489612	186.4234956	197.2578648	167.3049344	139.0678158	166.9801439
Rps15	210.2002115	191.7038964	150.7181561	138.4792759	96.56850471	95.85946833	95.29165861
Ybx3	419.7953543	237.0520926	12.58611625	9.174811225	9.808254441	11.54651894	8.102512103
Esd	214.0414212	131.8147811	169.7127106	156.8123428	154.5901987	122.9791664	109.3035842
Trim29	53.79859931	91.1118577	215.9432018	276.4281074	254.8461025	175.5936335	165.5397939
Phlda1	211.1215912	169.2326059	222.0508098	106.4206841	222.504704	183.976833	133.8897608
Serpine2	70.17993482	50.64493776	162.7810665	212.3874809	159.538371	174.8417234	215.5108705
Gja1	191.9715014	90.10683469	269.4688745	292.7561931	328.6104391	167.7824898	96.84111648
Tmed9	167.7643948	113.0461419	207.7722785	169.1063116	157.7632691	142.457004	143.2934813
mt-Nd5	252.5376633	471.2425024	136.5403913	108.0994668	110.1227311	123.7290646	88.94888404
Dynlt1f	76.0216088	101.9560615	196.304484	135.7702519	140.3174396	120.9599563	153.3185676
Vcp	131.1760393	80.90951407	176.8455513	180.1782845	167.6516746	146.2294469	168.9293561
Hsp90b1	321.6812643	140.457853	205.1771693	158.4300984	137.6426974	106.342506	153.3742799
Jup	76.71221876	87.87224378	171.9391134	250.9896174	273.0612119	270.2185494	228.750574
Sfr1	155.3123753	110.5797941	241.9980081	231.1970499	213.6698787	160.8503323	156.1558415
Ppib	137.3346527	104.9885896	190.4531198	163.0603346	134.4877604	102.9187261	128.2569799
Psmb5	126.8406899	120.5442117	159.4834468	157.6709815	130.9331116	122.7560157	134.4579419
Rpsa	125.9583105	136.8755229	225.9859031	168.247724	118.1647457	87.88691228	82.75466283
Anxa5	136.1045417	62.57348147	195.72251	138.8849199	150.8543239	113.2955972	160.222728
Serinc2	92.58630567	70.73604216	178.9686235	157.8344553	197.8157353	197.7644406	196.2103749
Arpc5	151.8970927	86.09076251	179.8619448	181.0896897	190.9722844	187.0494423	193.3116327
Lmna	207.3993137	132.8795013	208.6302674	162.5977087	173.6300846	98.94377764	103.8225349
Itgb4	109.8602441	95.10455587	205.1014083	161.6932226	140.2067314	92.89108588	92.26590866
Gclc	174.9914827	259.898134	87.43548255	112.762942	73.48335394	65.10604248	78.70101847
Ndufb9	99.39282058	123.2581961	162.3474417	149.1458999	130.1356178	122.5394938	129.6109007
Pkp1	84.27800685	90.12581207	202.2034208	272.0104229	341.2506944	270.7954997	196.5976826
Rpl36	98.29052105	233.2751901	53.22827567	66.50790054	50.19649997	56.39400388	60.31955087
Rpl19	164.6951849	180.3568898	167.8501203	120.9701117	103.8930695	87.06726854	78.74831532
Cdc42	125.4442235	83.80634863	204.0662252	190.9897308	187.3163455	166.893002	172.4068992
H1f0	102.7383035	78.66332679	237.1740409	248.9701197	254.3664537	192.5900191	218.1059267
Cyc1	221.2005758	192.2799617	185.8042445	147.32854	120.0730262	101.4269849	115.1217021
Rps27l	124.9405638	246.8194749	115.8017222	124.8009242	88.35941527	87.34023298	87.12496181
Eif4a1	169.5592095	113.6565521	231.4123828	187.0451012	164.6804163	135.7155166	126.7597482
Psmb1	124.9125988	103.0611618	177.2083075	154.4283714	138.0238571	126.77626	133.0574506
Taldo1	79.8679985	63.3111469	122.7491919	134.5634521	124.9555225	127.4404785	154.3699743
Snrpg	126.6478262	291.1889981	95.01322437	110.2252913	60.73939473	61.51916358	70.59717391
Arf5	109.2832416	97.77085166	199.2011657	165.6214178	162.0463522	129.9086227	135.2573626
Il33	27.9879311	66.84271191	111.4280743	95.84892181	171.2386728	70.88262765	70.10612301
Nedd8	128.2772288	109.4518943	132.9829653	134.0603737	104.779244	100.6765262	102.5104904
S100a10	175.1196751	120.0355011	133.4622721	112.6528883	141.1538889	137.013601	108.1048889
Rps13	116.9944958	155.3007138	135.9289802	115.4744869	83.15118435	79.50569202	76.82395786
Mat2a	281.9602871	234.3287731	141.4994212	156.5015316	103.3377357	126.1930135	139.6408146
Lad1	220.2032169	175.8612665	232.3992553	181.4597308	162.4740078	117.1530999	106.1879932
Ezr	74.13987697	58.09444114	118.9853999	143.3043729	188.4819452	256.7996413	242.4209834
Atp6v1g1	90.20480572	69.20742793	138.5080829	140.8122763	146.6184582	156.0061721	163.839811
Srsf5	181.5068942	366.3129239	124.0870073	135.2908741	133.2022192	145.5108223	149.5525035
Banf1	170.617403	120.9045624	164.8521411	126.781161	99.66154735	91.02313814	96.96748232
Gltp	152.2351515	134.8725301	185.6858185	228.7012109	192.4211036	145.4931221	147.815708
Elf3	15.87025224	32.92810753	82.39573314	107.0865455	196.7821616	335.6244141	325.9365339
Ran	252.7163	174.727554	185.8834993	139.7705456	93.17841719	79.8222535	80.0223838
Rpl3	169.4959697	144.4911586	192.1774886	150.3208757	125.475339	90.01170498	97.78127326
S100a14	128.013672	162.9583246	193.4290146	161.3069641	225.9106733	155.9483671	139.7287778
Cxcl14	10.19890537	18.73828871	138.3030068	206.6552972	184.3232914	204.9083078	363.1334693
G6pdx	83.90218599	78.2272752	144.6962311	157.383157	144.8714622	119.4064378	140.0652684
Sptssb	22.08380047	73.73794931	255.9322398	230.9312444	230.0689576	154.5226851	161.5220725
Psmc1	201.3635082	117.7421442	174.7590361	162.1006074	138.8681903	119.6255283	126.8771734
Cct7	192.9301838	107.8095744	169.1943651	146.4323063	125.4444908	110.8064497	121.5115094
Wfdc18	0.807408728	4.939071883	17.35812626	97.61222286	50.41040551	135.9047316	130.8640995
Pgk1	109.2612638	69.83543238	261.9349846	158.7636276	251.7182688	162.1180011	140.8611005
Calm1	120.4761709	72.0748924	137.1591932	124.3908761	136.5186011	116.1022828	143.2191063
Tnfrsf12a	215.8927515	102.1856584	118.0760782	103.8557662	95.4215657	96.13365991	72.65798907
Rps29	67.51707906	155.0721005	36.55662713	49.78169613	29.42945133	35.65442499	55.84085158
Rps14	110.5855346	140.8252691	134.1637184	101.0255152	89.3317343	85.253749	64.51759498
mt-Rnr1	198.5226778	357.8768626	86.33426358	148.213873	85.54310249	104.0959872	78.90675013
Vapa	183.568559	93.51996979	169.6619918	156.8178592	148.87756	151.3856448	141.3697247
Anxa8	122.9660945	80.40526274	108.4299226	203.5833564	204.1238366	262.3445005	229.3156429
Hist1h2ap	102.8210726	236.8068158	86.85241507	76.94215576	35.73849733	22.16935927	24.5196885
Uqcr11	79.09314808	143.5761627	82.36348812	92.89150693	61.11713974	68.03264775	78.40051324
Lars2	57.22634184	71.86671455	365.5052644	222.4248487	225.1183567	189.7640395	176.1779703
Ywhaq	119.5497739	76.26280157	160.0297786	158.273358	147.8692681	134.7296972	153.1668331
Htra1	81.14208819	15.2229867	30.83233481	27.13431307	34.098876	26.47146003	21.02484886
Ranbp1	362.663914	142.618276	147.3677868	111.0440345	73.01771308	68.29983909	68.39679959
Ctnna1	98.2408238	63.18474479	142.1025254	138.2219874	168.7850833	167.8380474	177.2671661
Ddb1	94.96258568	72.50061004	143.8743132	128.5917822	123.3906684	113.6436528	126.915702
Rps6	195.5248924	153.2287602	151.6643323	135.0717238	101.3656902	84.22852088	75.63865161
Bcap31	96.05944979	56.65033045	131.2190914	126.9455634	126.2829987	131.4358405	146.3508394
Ndfip1	94.86292895	57.6137176	148.4154268	142.995606	141.4588768	166.9317175	142.7687969
Fgfbp1	243.1446895	110.0706282	211.7603176	132.0863747	112.7925265	46.97781661	47.69564065
Uqcr10	71.26349809	137.918727	81.15478055	92.75619448	68.16749552	85.49735746	98.1411753
Emp2	122.4318567	99.75569995	193.9212667	171.7896398	157.7209282	133.0759954	125.422477
Cs	119.3963151	84.92210231	162.7634792	142.6576872	135.0456974	123.9192991	126.3252642
Tmem176b	42.18503727	26.10739732	87.41028239	60.75838072	60.50795101	71.93006178	104.7670585
Pls3	100.6712752	34.26685383	104.8193088	129.3529629	196.4962466	264.4577375	241.3146718
Lce3a	9.531908594	2.210935455	8.346686162	94.07751841	270.6394709	443.8099163	180.8865051
Rpl29	140.2612742	104.1819015	157.3634207	103.3494567	93.8002664	71.63583152	65.07212057
Rnh1	75.14399028	64.42405106	130.0502244	144.2133235	146.3510883	132.7049862	149.3572786
Fdps	150.0219541	131.0919516	184.8723659	159.1961478	122.8786077	74.27805318	99.08507546
Ddost	118.0042614	80.05459832	139.6931543	118.5893343	95.5487794	79.38995904	109.5094876
Cox4i1	46.63045859	84.15518264	155.8414774	137.8878557	108.1802656	100.8008102	115.0472464
Capg	122.6429594	97.70491329	170.410519	124.830533	157.7094221	155.0650277	140.6608601
Ier3	83.88287781	95.13264014	122.2707289	95.55602159	147.9265556	268.4012152	178.9839606
Tspo	101.5028115	85.32970026	160.1286189	113.693186	118.9341518	88.33863915	90.65757306
Fau	123.4319901	123.1356377	120.6024461	114.0867146	99.70745238	93.1171087	87.00728727
Bzw1	220.2018116	102.1786041	168.6783347	163.3916778	120.9378323	107.1436247	109.1850572
Rab10	106.7522659	64.4016702	143.5182918	166.0576162	177.0527812	165.2249005	160.5466286
Cnfn	52.79425673	32.07789504	20.00978236	110.3434017	413.2836486	528.2032927	198.9783571
Tmem176a	25.77583817	20.26105146	86.43423482	54.15992393	54.34258447	60.27796354	91.87703565
Psmc5	141.1488307	108.6551972	142.8045467	143.205268	124.1507343	103.3569092	112.4662986
Cd24a	43.48255616	50.690717	136.4661484	177.7703334	181.5267144	200.7287096	205.1530712
Fam129b	105.8146985	65.8973896	110.0885896	115.008025	154.2030629	167.4231672	151.5323028
Lrrc59	217.4605842	100.9763135	141.8624486	118.0714628	98.28517536	74.17118211	83.06150483
Thbs1	107.6752429	7.823438093	14.92375352	25.62856603	26.07381611	53.02898539	44.15256469
Ceacam1	25.83880822	16.4651581	28.95496133	38.75671554	148.9797882	465.0239832	448.6579458
Hint1	137.7444383	133.1823292	104.386154	106.2868416	82.5197857	75.10735466	72.65415919
Tubb6	273.1527028	129.8776723	176.9184271	101.7999833	78.30233246	32.50904316	33.18613331
Bag1	140.5861544	97.56188772	161.8106717	132.5152374	108.3265857	98.50294774	105.4412393
Lgals3	94.86563676	64.11525827	102.5616229	161.4672426	137.8282347	197.1797164	186.9278517
Rps23	129.807507	194.043427	137.3313775	97.93591374	73.15795812	59.04202996	63.46551741
Hspd1	275.6672788	124.5864938	143.919476	114.8584437	84.64063545	76.09291268	82.28122689
Por	37.63406176	43.30700359	73.0646257	84.17117667	113.8339921	150.7408083	192.9007124
Stra6	135.7987478	138.1864326	256.2154347	190.0566133	173.9278212	68.79670856	76.43171412
Rps2	107.9068123	118.7272339	158.0743121	123.0077148	88.79472209	62.63488823	60.76700681
Pdia4	144.8389111	72.43666436	177.6313045	127.2434397	116.3736988	97.56085806	120.3188394
Col18a1	73.53855062	66.73239938	192.8519101	122.4254043	110.5301503	41.58176367	33.59908122
Dcxr	14.28801142	46.76053943	124.8296008	89.27980835	107.6949572	107.0661243	124.3587229
Rps16	124.2741603	148.0995056	129.7880886	85.90972647	68.99862904	56.14577854	59.35748433
Flna	126.4340331	70.57308493	119.9170874	113.218319	126.6879377	88.14570393	101.3812135
Rps7	154.3927642	141.1021834	147.2381123	89.74691837	73.04900148	59.67014746	56.51147732
Dsg3	54.92585573	48.97466915	95.33242951	192.6518502	249.3102737	290.9958288	207.9547465
Psmb2	120.4453144	90.66081444	145.2231289	114.5861211	99.19389713	94.58787281	94.7289506
H2-K1	95.74666308	62.38229594	64.05624427	55.96476369	64.52620268	74.40263694	77.94001789
Eif3b	153.7558925	116.5892994	125.817474	112.235033	89.08664952	83.09953177	89.00642125
Got2	91.51380574	77.30912454	179.608624	138.2951406	122.8125071	89.48915852	94.89830011
Cast	140.29738	68.71010159	115.7231902	127.9878317	179.7037143	217.9811012	162.8456657
Erdr1	220.2150737	359.1041241	27.63492525	20.06837401	25.65369391	28.23487872	19.95926427
Cd81	75.80349729	44.64872144	127.7371545	127.587379	149.0041489	134.5334125	124.538529
Prkar1a	98.8871317	74.03932877	150.3986777	145.108575	135.0232887	123.1501034	131.7823595
Canx	192.5789388	77.13976416	144.049585	127.1174946	103.4448345	96.91652202	107.3295892
Atp1a1	21.01131858	24.12347278	213.1666538	211.3833497	134.8229259	115.2056289	107.1756409
Rps24	140.2800575	148.5774007	120.9875581	102.3983163	74.07243259	74.07206792	66.23932367
Bax	139.2472283	144.4671677	118.3059406	101.1569397	77.20258717	73.55725331	73.11560014
Fscn1	89.48579021	68.2634973	218.901702	98.93182418	141.7631267	100.326012	109.6233722
Chchd2	89.32203696	84.21655408	129.2792538	102.6441168	86.64635589	82.29430988	85.11348228
Rps9	108.4697769	108.6327419	132.1287925	98.99023876	84.80990517	66.78217774	65.23318817
Rpl35	104.228757	131.7620308	74.00725194	80.72438524	52.57491354	50.1115617	50.08191792
Btf3	104.8798518	89.591925	143.7224893	127.193698	115.3894306	90.28832164	91.32690868
Eif4h	133.3308046	76.47183117	138.1693148	130.4888091	123.3340477	115.2889424	112.0609867
Hspa1b	79.05919136	129.6792071	155.655849	160.9952676	140.4739479	133.0610929	122.7411919
Arg1	6.465150341	0.969210164	4.568138428	28.94670202	254.1402635	744.7644128	398.530719
Bhlhe40	76.70213266	41.52179065	105.5652635	91.43546478	227.5511267	230.9288725	156.4430945
Glo1	142.394718	78.25426084	170.6068198	157.2705303	144.5507678	108.7542879	104.5208422
Cct5	175.0622152	107.5959728	145.3491156	117.5834917	90.84794435	77.52076724	79.47452907
Psmd2	120.8428728	80.00127508	135.2765108	139.563254	119.6181532	93.60478573	106.259023
Arf4	108.750823	62.81376429	134.367871	124.0671692	120.8764261	107.8682611	117.4435218
Ces1f	42.14900913	26.86784147	49.56967873	77.39086611	70.92313282	153.0600507	166.7126453
Pebp1	84.09461027	64.95163307	128.3504313	103.8308667	94.27104276	81.18439971	96.24736212
Cox7a2	68.09700204	136.259684	82.5218896	91.59651794	67.31575181	65.83773994	77.08886806
Rrp1	111.2491514	86.80819818	127.7777831	112.780958	107.1759077	102.3715248	108.3776521
2010107E04Rik	62.66127702	139.7893147	60.5298087	80.52123778	48.69388681	55.21063289	73.78497121
Rpl7	110.1271926	84.86106055	145.0417664	117.9470696	108.4805983	91.44225491	87.09213173
F11r	87.6658504	56.55213755	96.18936774	105.4448518	136.8147222	166.8313791	143.1070235
Ephx1	54.63491605	57.60009225	98.54528776	107.9700921	102.1503162	108.8227904	80.51966369
Rsrp1	117.5873341	309.1722278	63.32150455	67.69076337	70.39350915	110.0357942	106.3919234
Ly6g6c	9.930551478	3.583441395	17.64645066	95.53587489	263.10976	409.9033009	271.5702607
Hdgf	228.7630545	104.5050407	71.49994404	76.83905564	63.60769978	78.87657304	58.81960204
Sep15	119.091828	74.99736855	134.1128225	125.1827108	102.0530045	76.86714437	90.96805257
Nars	144.0647092	83.45558325	125.9245568	101.6328769	105.6473392	120.4921786	137.5504433
Gstm1	20.89779888	26.54569914	83.50498876	76.09480874	55.89096652	65.37612794	95.28692504
Serpinb5	144.6215833	77.58884606	148.0866457	180.2256319	138.2894906	98.72904759	91.69550777
Kpna2	231.9452299	120.2426608	175.2295474	122.6769296	79.96081428	56.87333757	54.75146617
Cct6a	166.7950024	99.717268	128.9707284	124.7701097	99.1020032	86.30340706	87.46277664
Rab2a	111.4980162	66.78317785	122.9596675	124.1339151	114.9131714	109.0844876	116.9325836
Enpp2	8.872225803	21.11961285	66.94149764	61.85454857	39.56359414	18.35900035	23.62499405
Rpl17	156.9706749	167.7510088	117.8735944	94.12242582	75.60166991	69.60203815	59.85155867
Ghitm	82.78592826	54.71880725	117.5062825	119.2614382	129.5472859	142.7912853	151.357856
Stip1	171.3788191	104.3555067	127.850973	112.8575362	90.95149359	74.48542461	83.72366861
Rpl37	68.38179197	130.6503837	47.68070257	58.07941843	39.20532444	47.78186436	54.61637915
Psmd7	161.1314393	85.2904944	118.5600797	122.3561743	91.10173168	76.4396087	91.67020058
Tmsb10	150.2454129	87.41369717	68.4117554	63.79600286	63.23311502	49.23999038	51.8433908
Ndufa8	96.10133153	89.62047227	158.2185199	119.7037309	96.42129663	73.53259286	80.90113619
Uqcrb	84.40578028	98.57700184	85.19010113	85.42885273	76.84873952	77.69489939	88.44048127
Tpm1	205.7701686	65.91091062	89.21892261	72.0777829	72.67005038	57.79975397	52.75787548
Marcksl1	89.25953794	53.10052979	130.7809826	96.33268187	95.62497217	88.5695903	104.4580776
Set	276.6488304	107.1397864	133.2559139	109.9560976	83.03473183	74.55366546	84.31315956
Atp5g3	75.87642957	86.99839856	111.7594051	118.9380112	87.14426032	76.56628376	84.08792735
Dmkn	51.94539746	91.01153554	168.4627704	181.5674075	239.0026186	114.1120522	69.79319826
Hspa9	175.816998	106.2916016	123.8481256	121.4754195	83.04786469	86.67779325	89.49330908
Dynlrb1	61.68694706	60.19180215	120.7054548	103.4935162	102.5194768	92.51422207	97.02155384
Nme2	105.2281626	105.3952284	100.7643173	78.21302739	65.50831274	48.03756303	43.76457629
Rac1	121.1100746	63.30892704	126.5848473	117.4663907	119.900906	123.7381427	111.3694379
Stom	51.6561654	82.95868015	159.1508359	140.3496283	174.4456299	127.0505769	130.8557451
Ctsb	55.88779627	45.79251685	115.5079412	120.2068028	115.7708478	95.82004457	122.3600483
Hes1	58.58791788	77.57055183	96.26461618	110.5239519	129.5489796	125.8669465	109.7485112
Prdx6	93.06850957	74.79697805	122.4891217	106.3468825	95.81841643	81.66912651	92.20930955
Npm1	220.6287901	115.6057617	140.9088184	104.7060161	73.25249385	62.56448519	55.24740272
Psma6	100.0804056	69.59206014	124.8496794	108.4133207	95.75525975	88.04967157	89.71379865
Rps8	149.2217984	127.6894828	111.6758215	81.12302667	66.34046082	57.31769005	54.14237577
Eef1g	121.2236865	85.04961517	133.1771333	113.35839	93.07644324	68.37421654	70.00383584
Eif3g	160.4696681	109.0406923	102.3336445	92.78858432	85.69433985	81.4612402	85.78681564
Tmod3	104.0564076	72.33098381	143.6483651	153.194945	146.8555789	117.0826346	110.1422898
Snrpb	124.1891464	84.17734743	102.3007317	101.5803717	80.12018181	89.30026049	84.52818019
Glrx3	97.69841226	86.01757546	137.4263063	121.0541166	104.2318119	77.31676096	74.46618474
Sdc4	98.51111628	47.63918585	116.4666082	117.3322035	111.208821	138.258537	137.6752169
Pdia6	160.652373	70.74925986	118.1372575	80.16159355	65.14989658	51.35094047	64.1913086
Morf4l2	113.094848	75.98371598	129.9214474	132.7614349	117.1717459	84.82341241	92.46982895
Nfe2l2	66.90886695	84.58756402	176.7608374	176.7388038	148.9698435	102.3956388	88.9800465
Psmd8	85.73114371	62.15394878	111.5402205	108.2823691	98.91288473	112.8323638	106.218355
Tspan3	73.60712699	59.17994811	135.1666332	123.4729665	112.5732369	87.33477121	104.1495945
Vdac3	105.5645775	70.40206903	117.9969707	112.01033	98.17908513	89.20872434	115.1905685
Tbca	67.99067707	87.21735357	91.36029973	77.68673873	83.8980336	101.1791774	90.18930619
Ppbp	50.7072065	8.485897499	12.54232451	10.01587466	322.9564141	340.712105	334.9388166
Gipc1	78.49050219	56.28806005	105.3267256	111.8394293	107.0189945	93.82301878	110.8701862
Smoc2	9.891255846	27.84388474	101.1862018	69.62338537	87.19087895	60.81270093	104.8007587
Tfdp1	239.0529455	146.4469301	113.3645512	103.9644546	61.2888863	47.92583915	54.27830648
Atpif1	71.98950911	102.0427702	78.61329713	84.92083568	70.84543557	71.70473534	76.98969566
Cct8	145.1799594	88.24446254	126.2494009	115.7254699	87.77044883	75.04748431	78.73766074
Chmp2a	79.19758548	76.92660133	107.3729979	104.7400009	117.1814697	103.9516876	105.378178
Rpn1	111.3729945	69.50065717	108.8874221	98.67757648	77.60679358	72.01958893	92.34765676
Gdi2	77.29485476	51.09526383	131.0214022	122.9622392	122.6911964	100.5997381	105.6124437
Rps4x	124.3377264	74.55371375	133.8737327	103.0747357	88.7314977	66.97173293	62.44203565
Eif6	182.2795426	71.94003364	92.07543532	100.8782471	99.34959691	80.31746432	71.62873609
Mdh1	59.62227501	51.60809859	119.154879	122.840486	93.07226965	96.77947115	119.581991
Arl6ip1	104.6949758	58.0371667	139.0681232	107.8473468	101.7387137	91.33480771	106.2547628
Eif5	242.6591529	107.5160016	114.5219984	102.7665454	94.90144094	96.31435794	89.51567383
Anp32b	197.933356	99.71034529	107.4818245	96.1712778	70.11796997	69.67572772	72.66639091
Eif3l	105.2587686	78.95997834	124.0421118	113.7270222	93.90464491	77.67127194	75.20917453
Sae1	137.9818767	81.24697429	135.9271892	109.7276634	88.35964012	70.37774716	76.47055678
Odc1	212.1536174	83.78982206	99.632088	145.6200874	85.09459669	84.32334504	80.48420705
Dusp7	172.4863284	115.7897918	113.729266	88.54390894	65.62880309	51.33663498	34.70178482
Spop	94.94911946	42.01902179	90.56698023	115.193132	105.9591936	116.9180717	142.9110015
Dgka	60.01921517	131.1927998	123.999883	117.9797662	152.0108647	146.6745336	135.2330322
Dsc3	47.61561703	49.02119016	131.9787748	152.3528604	176.8809974	126.0936718	118.3298043
Litaf	85.97416948	32.34031073	85.3705009	88.81817129	84.00825662	115.0199335	140.1571729
Eif3k	74.7061976	75.82066253	111.4037339	102.0473993	76.65437379	69.36699837	72.65714607
Fkbp4	152.932096	89.97284027	98.14595866	88.12197674	70.34010072	67.92072287	91.42598299
mt-Nd4l	137.2255019	309.5812123	61.27407097	63.43975123	49.17378662	57.37121112	36.97569902
Tapbp	57.53032153	27.00176316	64.40923401	82.94973292	83.08802448	96.87056304	116.6068702
Atp5d	73.26799722	72.31017088	117.800803	97.08957624	82.87685815	72.26678526	76.35279106
Srsf9	178.968304	90.55714096	123.6796086	100.3448213	83.53724342	63.47011978	66.42517317
Lsr	81.62252065	52.33222569	83.88906561	87.37649871	89.40876458	89.89949825	104.0454341
Ces1h	14.37792733	46.3969779	86.02062085	144.5808298	140.2367763	79.50873331	97.6794297
Uqcrc1	113.1692679	89.74052959	135.6968306	95.5525531	87.692684	64.0227583	68.10260764
Rab7	84.44536304	47.71835854	102.594547	102.9216761	103.546891	130.3230707	122.9815392
Slc12a2	27.00546907	30.81715339	27.725912	55.20669553	22.30251771	28.20582188	35.83195574
Ppp4c	142.5563473	83.34757657	106.6223452	99.66945491	79.02141569	74.72538769	76.33821189
Ubqln1	91.96321888	58.43917055	114.1497969	119.0802523	113.4888627	109.2383484	107.6315709
Gpx4	63.51113819	53.03098522	85.83326611	76.77241797	67.47007539	73.68925852	94.07799901
Il1a	34.58738161	6.43444139	17.37690902	44.59881865	124.2420589	394.3498613	244.1985625
Mmp14	81.87578088	42.16282224	88.75960921	93.15578217	101.6142521	98.14454745	103.8071665
Krt20	12.2522808	14.69000163	75.1265798	94.47175274	166.7665458	246.7371321	266.4779063
Itm2c	29.447851	36.24982545	98.73152751	86.42523202	97.46146646	89.54256014	107.6114348
Anxa7	57.7962706	44.09577875	94.18560722	113.5897839	139.9298618	154.1136967	151.4856353
Foxq1	19.5276579	44.16712934	97.18113981	132.0371839	134.3662201	112.7287285	120.1997924
Rnf187	101.9027283	74.75617133	96.3790805	92.48629455	68.97760391	70.48380403	84.813738
Ndufb6	81.83742942	93.60733107	109.4176733	98.00542623	76.80128549	63.83711084	67.56982362
Ndufa2	54.83797981	106.329071	54.30359437	58.45667218	41.24487724	49.92866157	62.9907444
Puf60	105.3558596	78.923532	100.4182304	92.17677574	81.74741791	90.39291825	95.48068113
Rps5	74.38206343	71.32520948	120.126679	96.05295123	76.03507202	58.71876669	57.2552158
Hnrnpu	126.1568815	72.88569793	119.6785269	109.1645731	88.47885057	78.75930751	92.7800374
Capzb	95.01599494	56.55621339	116.1903496	101.8282029	99.25346719	87.81428734	86.75543269
Hmgcs1	112.7325394	65.72914448	128.7673196	130.4198208	99.85407885	70.16301183	86.63400888
Cct2	111.723691	77.99487739	116.7937136	105.19633	82.90885683	70.4747327	81.27990404
Tpt1	78.04258407	68.13984298	108.9059929	87.65450116	78.22387775	83.84932022	77.62832724
Surf4	110.8581289	56.35120177	99.22031866	96.34089608	83.81906935	71.86523723	77.96314949
Cttn	79.91543124	44.69447764	99.68411956	98.84290919	108.7369489	103.5466761	102.8294643
Rhoa	59.0144321	46.36659959	118.3033062	121.562664	114.3042255	112.0927548	119.6408082
Cdk4	99.5763715	81.56335127	112.7298082	93.10373189	79.25403243	63.45697523	71.29491281
Rap1b	124.894043	60.20613038	109.7068446	110.5782689	105.9301661	114.8956799	98.81382361
Psmb6	94.63303653	76.88163605	104.7494782	84.70160447	82.75554361	66.13210174	68.3707594
Nudc	167.4781719	75.01853612	86.82310806	75.60852071	64.52531906	59.42654372	69.46872006
Nadk	117.3298803	79.58514166	96.19243147	88.42283304	72.54916266	60.15292581	72.20284459
Ptges3	193.9280954	84.52981524	135.0575465	98.67762578	82.45490905	77.58094098	72.57973041
Atp5c1	77.44014529	74.0451074	117.0628359	98.24637198	85.49689321	69.76158248	81.07245921
Uba1	61.5393646	50.38474022	112.7821441	109.7169507	110.1906638	91.83215554	97.51854209
Igfbp3	64.02357827	12.90808903	30.41989962	185.6139413	144.1861841	119.8159548	88.357154
Tm9sf2	74.49414221	42.98736475	97.8978326	93.42992828	92.25876045	102.1951985	112.5663434
Rab1b	77.78651586	53.17773111	96.74800208	85.46946474	81.64562681	79.00709695	94.07256881
Lypd3	65.80294288	84.64865058	132.0503061	185.635906	225.0298548	144.0947179	94.57633191
Gnai2	67.62528825	56.11770914	140.459791	99.78764144	110.9627298	89.78801293	96.06413245
Idi1	205.4388736	108.5422874	123.8732765	118.7182833	71.10671751	44.55836741	59.04545163
Atp1b3	73.29033893	63.83664625	151.0089368	139.0745781	104.516509	109.3631207	90.51340686
Higd2a	35.01029532	45.22328097	87.23197888	77.0938174	86.1511163	96.16790741	95.10604647
Avpi1	63.6818321	82.91237943	109.262	114.3301342	97.4414727	100.3948991	94.58227393
Atp2a2	92.99531844	71.08109184	99.53842377	102.0139143	93.77446262	91.27497618	86.69692592
Btg2	21.07526637	69.55301142	91.67763864	123.6899735	147.8628217	168.4232887	118.4102421
Snx3	73.30712692	55.3764896	107.481622	88.9981968	85.62276945	76.89546689	85.63962173
Sox4	46.24751317	30.58466751	93.10738982	85.17449752	115.6863613	104.7392419	126.6512155
Polr2f	71.25883867	80.71266799	68.95798901	68.48183168	58.08933864	54.66355213	60.23945472
Ptprf	34.76091341	39.30949661	131.2858181	125.7696029	136.5458632	112.6699356	108.3944844
Eif3h	55.81623625	55.45910143	116.8961914	97.58292793	89.38349408	80.49135832	74.33038736
Sprr2a1	28.19931445	7.405466305	52.31717657	26.77607206	52.19219188	88.6908274	54.50577924
Clu	8.613357871	2.67313176	3.160753331	7.043468434	10.47336606	26.53547912	21.53067022
Slc25a4	110.3223401	66.89516034	95.91151174	79.62369835	64.51650466	45.82192145	56.69465006
1110004F10Rik	84.02890307	57.99348136	116.0798728	105.5508035	92.62219563	82.63717899	87.04623673
Sh3bgrl3	57.17813408	42.0300869	96.956919	76.04068962	81.92677701	66.83576134	62.19889054
Rpl38	56.8509967	148.1262653	19.44531479	33.96747633	15.94425056	23.32667731	30.87480614
Txndc17	69.8650193	71.73725752	104.0270155	117.9304072	108.7402705	91.58932389	67.75733011
Rabac1	46.61343603	38.74262807	70.88585047	68.35294934	72.59098394	99.82424039	101.8093424
Polr2m	110.4434963	64.16677261	104.9712367	98.17441944	82.99534939	79.91798156	82.21666965
Wbp5	77.41624862	57.43787361	111.670244	80.16261854	78.02883543	71.97586623	79.42465725
Cyb5b	82.73412784	82.8841512	92.1939082	117.6233029	75.79841266	57.97539035	72.61392286
Chmp2b	36.15850179	29.01015049	80.84789908	114.116189	123.8749713	132.9126353	126.0409787
Rpl26	109.7850813	103.3017923	83.73134951	70.40976106	51.86666179	47.44458284	44.72530511
Mfge8	33.95486164	37.33210964	97.02218857	76.38109256	71.61497071	79.68638146	91.66866155
Tmem43	65.79431494	58.72719734	96.22422017	121.8074285	116.5404953	101.3620706	76.70794932
Rab18	58.12797295	32.30612058	100.4261033	116.1234921	116.4873147	118.94392	102.954936
Slc39a7	98.63677288	86.49971434	95.49256185	82.1623297	69.11650268	63.55944181	70.88142536
Klf10	111.6053641	62.91107147	80.71480471	108.7535291	114.0223538	100.2609456	101.067778
Slc9a3r1	44.13484852	57.85271537	97.34264666	95.62106487	96.95258399	105.8686378	104.6834862
Hmgn1	123.0724902	67.33333964	97.47131792	82.67728829	62.43225988	55.64016368	63.41544754
Hif1a	57.17413414	47.08517899	142.7592755	165.0096585	149.4723732	73.4247732	66.22365433
Psma5	89.13164338	68.09350052	94.89740777	88.01461418	69.06012945	55.02009489	65.39744374
Idh1	47.14570578	54.67654095	112.0482267	97.08539754	98.23752789	51.43964642	62.36239389
Rpl6	106.5429826	82.42403986	107.7712737	85.66324773	68.9898263	55.68421047	53.19693883
Srsf2	165.6092065	106.4408299	107.8748721	89.32174427	47.33796604	41.09299043	34.96887537
Lgals7	35.29854649	129.7697986	165.8791003	129.1447431	128.8654348	63.83180552	36.32952175
Sept7	122.0746404	61.84823129	113.1912546	98.07781737	105.2586065	98.07495555	100.6220409
Hn1	85.65802577	66.9718114	99.594032	91.98278501	82.73164205	65.58157799	78.8428187
Sec61a1	70.06888776	43.14714561	76.21040539	83.57419534	70.65032551	72.63719574	98.64643924
Stub1	114.955542	106.7159833	87.68053323	76.99755851	70.75718915	68.84161495	69.29294648
Abhd17c	86.45855526	46.79659707	60.27099863	101.2187585	98.40540562	157.4552557	93.01438863
Golph3	72.6801468	40.20616183	100.2902935	110.4115715	112.3940365	119.4040151	121.8258272
Fetub	10.2018182	5.506576549	25.71593998	59.39025509	74.70271727	172.7906998	221.7104718
Ier2	70.96954288	92.22582934	82.79506855	80.48857529	76.36793176	80.09595564	78.57873983
Ndufa1	33.79458369	62.59385925	41.48001369	58.03093079	42.69329945	48.24835076	73.26180692
Hnrnpa1	224.8660144	67.85040782	91.05957333	71.79161372	53.85720667	38.12867106	52.49869013
Uqcrfs1	63.59750626	58.26664215	108.9029962	99.17480201	85.99515356	73.64221367	82.85350782
Hprt	91.41601884	56.9369787	112.7934888	103.2985049	88.29502923	74.98216855	68.27862178
Sumo1	95.56500011	62.10177199	107.2111505	94.59407667	85.18290103	80.79436969	82.35833159
9530068E07Rik	61.42482544	40.07519355	90.85416002	99.73693924	84.15426399	82.88031188	91.48312315
Ap2m1	139.5023799	68.1424101	86.37765553	72.56936713	72.8572249	66.43926912	76.61125794
Mcl1	65.27538145	76.02125896	65.55762767	77.32008871	85.8953194	110.1803097	98.80513818
Ajuba	159.7735218	70.43931621	87.12053235	83.86235528	78.54821475	68.364281	60.39286264
Dynll1	83.7417511	90.61154432	99.77006039	105.4447369	72.07393395	56.11733541	62.33840728
Rab1	67.56097203	41.71836417	106.6103112	103.0518758	115.8834622	116.5136679	109.3649492
Rbbp7	118.198712	55.94237812	100.5668905	86.6299353	69.60364197	67.77404896	71.06187145
Hsbp1	48.8602038	55.09156335	74.24265075	79.57819302	74.60318949	81.8365624	84.55653358
Ahsa1	110.4009305	71.15599963	95.22830642	82.27700318	65.8666026	55.14921638	69.88089474
Klk10	63.47461008	43.67029074	23.44830545	59.11643585	161.8366553	266.9262997	103.7000995
Cyb5r3	50.1987544	28.41258926	85.11718119	84.35742911	78.84438084	76.74328782	87.6883016
Tmprss11d	22.0299349	10.65147978	37.17934374	113.0761172	164.6451442	269.4051413	201.8825558
Ddit4	27.54892955	54.41277108	194.423688	59.92586723	103.0004894	66.92028752	42.30088935
Slc38a2	95.53474837	79.10976542	98.29893221	114.5955908	90.56499757	109.1621957	97.35923529
Rraga	18.6635297	36.33051461	90.89003995	81.35096914	73.58156666	62.6706951	89.99580221
Gars	92.72088426	62.64909613	112.3122956	92.71460372	87.51463346	92.53442148	90.4317743
Rpl19-ps11	89.94651305	55.06311436	106.0792235	100.9477357	76.14719432	64.58019457	55.24394554
Psmc4	106.3690737	78.54587384	91.70395733	86.68418582	72.15431289	66.92971729	69.58094493
Jund	61.80022269	42.44637206	70.77296725	70.63135728	80.02207725	99.62302243	111.4477045
Mpzl2	81.16185836	44.48027225	83.06514689	81.8139116	104.0147758	134.273853	121.1165382
Ssr3	94.93717256	46.58164448	105.3399438	92.00972021	84.21527408	70.16965179	75.47061257
U2af1	141.8078932	95.91326937	89.79163713	75.30076192	59.53426008	53.5036012	48.37482219
Aldh1a1	4.46817945	5.278875708	31.26417963	84.60193054	92.11448395	178.5447867	184.5325635
Ewsr1	106.7875613	89.81923281	98.32024474	89.70492638	71.3784716	67.52430208	71.05354198
Hnrnpc	111.2417295	60.60556315	93.15025193	93.76913092	77.87344623	68.88673516	84.67505039
Eif3e	93.40608206	65.51748639	117.500016	97.75037858	80.09959678	69.92524543	67.15783747
Pttg1ip	93.74902633	33.88547605	54.99102562	60.33092409	85.47613751	157.2510003	145.7781041
Gclm	73.1370841	62.21029239	121.1944631	85.515964	63.77053093	43.8513722	52.81373678
Atp6ap1	44.61727023	42.146753	74.09348814	103.1659626	90.04475985	86.50027435	107.4917191
Ucp2	29.29816984	39.36804379	107.5170659	87.98203327	70.8711177	52.76844696	72.40304111
Tnc	22.74226356	12.78973777	64.9691344	60.76098033	47.97902356	49.08309623	46.21833244
Mlec	70.87088243	61.13905088	100.1107779	86.70402652	83.58855416	54.58385602	75.90363827
Cebpb	115.5365519	78.48563609	17.518884	19.1002759	10.45747774	17.47398714	7.788498304
Tpm3	122.8566588	64.62980362	97.48277888	87.61509295	77.24822136	60.5551004	69.12116251
Sdhd	86.70272678	65.8504265	87.23162566	72.16873108	58.08191911	55.07736	77.24264158
Cav2	130.9938952	52.44910457	128.7449436	106.1498936	93.23279796	90.11856372	78.84115507
Gsn	59.34179217	45.60208198	93.33033393	88.92407245	94.91271789	74.99287704	75.99803703
Mrpl42	96.46094495	76.28580963	84.77606674	63.45484443	52.16211845	50.8798281	57.31947164
Gm15500	82.01606752	40.66999187	124.4674854	102.1848982	47.88741172	39.96164748	33.30612137
Slc3a2	72.31484075	52.72946521	68.29456462	58.68432991	46.11093791	67.58430052	72.72217837
Spint1	31.82819358	36.80139106	47.33978903	51.49008324	81.33749771	114.7758076	104.0214285
Sf3b4	100.6053869	56.68400089	94.30202838	83.25181005	69.65656139	61.25403827	64.24301707
Cbr3	52.69851528	44.646926	62.91612791	67.02413154	38.53103034	30.69023197	33.09731389
Ppp2r1a	46.20560918	41.83447842	92.42245841	87.42623181	86.23006593	85.75126906	93.87390467
Gnb1	120.8146555	52.2070418	108.7912427	85.0980542	91.56754206	82.21486025	69.36210933
mt-Te	100.3775796	224.2897892	41.26943801	45.19062499	55.10702715	55.34186836	34.48385843
Sqstm1	30.9292156	20.40917794	35.83237486	64.28774098	74.06630158	114.2142121	128.3825798
Syngr2	70.17915059	49.67202088	105.3803369	87.16947379	67.61936312	58.19741701	62.68826462
C1qbp	134.6183711	70.10904109	95.65109595	71.86356208	48.11642962	43.37860866	44.50394129
Rab11a	47.09962955	40.23506135	79.71601373	94.36014209	120.3168139	124.8810535	116.7618391
Sec13	84.55458029	69.99103539	99.82639518	88.76409849	76.56180478	56.90343317	64.0391727
4833439L19Rik	69.21465085	40.14001434	90.91127209	90.70994693	93.02503807	91.6051342	102.2994063
Dbi	67.66945354	101.6990329	107.9522353	84.84246726	58.36141382	38.83624393	44.64498053
Clstn1	51.37672754	50.26829435	17.41156485	20.97610242	14.17435438	16.78786536	18.89523483
Ndufc2	57.76814022	61.92053995	78.57160451	68.63139672	55.77809174	61.79469838	56.28215604
Vdac1	53.69306563	46.41110959	97.50570103	95.72988377	87.62724797	82.51277674	86.4051925
R3hdm4	40.85937197	38.61977605	78.28162663	77.97218891	84.38304795	97.33263324	112.6516922
Cnn3	69.56207032	26.52108546	60.12705911	43.01307633	100.0193285	103.2510823	85.83687897
Cd164	47.49174871	29.67958818	82.83891037	83.35832564	89.88180321	97.52194477	113.7683951
Srsf7	165.1366075	117.8195211	88.91496704	73.89795549	54.57835668	42.59287935	56.11473154
Rps18	68.70753317	85.7083007	77.39269324	75.07942344	57.03369157	45.91133424	42.38538565
Plk2	155.9666498	56.5005942	58.94371553	62.55532184	106.2694732	108.0512312	73.88749082
Tram1	137.4015208	48.51869088	103.2028488	91.40615344	86.69113922	68.65337336	75.52228891
Prss23	23.25382813	12.90022388	62.78332829	100.6054866	97.82949301	97.64957877	112.8556232
Atp6v0c	43.3628771	44.10593627	88.38512741	96.55515403	80.33147532	79.62505496	69.2465494
Eif3c	72.6021964	47.04059042	92.51350488	87.22929477	84.54455747	89.89278365	99.89692173
Sf3b2	58.76391193	57.61233262	99.99599056	75.24494837	82.70007898	75.73834122	78.84593297
Tubb5	99.37913398	60.54945646	107.8733654	80.56161146	62.42587037	46.20929219	57.52833862
Rcc2	106.0531607	85.89689487	12.42278755	13.38849064	10.31606442	9.970367364	9.080690106
Ywhah	123.2245879	53.12964153	88.29003811	70.45734198	72.35688813	55.82410499	60.33150453
Ccng1	58.84778513	66.11141284	91.74353938	88.66289251	67.52828972	53.53341356	49.57675073
Rpl36al	81.17650352	90.89749534	66.30856539	64.67651038	43.81569615	40.05786506	42.438311
Prdx2	33.42672134	40.79175915	85.36871368	85.811748	89.61010352	80.42235481	89.59454336
Net1	41.07900027	50.22299164	92.8720518	112.0860009	120.045347	118.4989233	98.05513165
Nckap1	91.04513391	56.35341893	70.8291073	76.57456378	69.08436487	76.79635616	67.01643266
Plxnb2	49.65233353	42.08963057	78.64343575	78.3375479	86.20742797	85.10634618	84.14893121
Wdr1	95.01352475	46.37835124	85.23847534	81.47119258	78.03802507	83.03500026	88.99663959
Rab6a	62.25025456	45.59438015	91.14265602	101.7756239	109.4749579	100.9494599	105.2687354
Ndufs6	46.49178834	85.18403397	61.7672785	71.82837594	47.17030904	52.39329892	52.41891085
Ostc	87.298704	55.01037712	108.5611752	75.88797161	63.41627664	46.04332914	56.97470559
Atp6v1d	39.71222276	38.00474455	76.89319823	92.02053321	96.62208262	107.4740761	112.0243954
Tmem14c	49.41480255	48.35030073	96.49564126	79.68262516	68.95137552	57.55642891	71.38573729
Ndufs8	63.67461666	63.2920862	94.01221425	72.68181318	58.68874981	50.38270148	57.91460788
Mapk6	197.2798143	83.22575005	117.3459134	142.2189913	77.66169354	76.79722776	64.99366401
Atp5h	46.20520451	62.11052371	76.87859556	69.2872599	62.84218665	55.41646806	63.66328387
Bcam	56.86912327	45.1253279	84.35965848	122.7223342	69.35398442	104.7430932	117.0039879
Pgrmc1	72.3230281	37.63080519	65.16223021	74.23918918	66.23661252	73.3363714	72.47126072
Vps35	69.43477027	47.58971524	99.98373865	100.7568615	92.77688648	91.18114648	93.89933916
Tmem147	69.50877557	60.78007482	73.87085128	75.66848694	58.87298182	59.70473125	59.67443314
Dctn2	48.67736933	53.72432358	81.16179362	84.98771135	87.48416866	71.0876364	79.47737302
Prr13	55.16011476	33.91412009	78.87274907	78.59730238	116.0536608	94.56183509	95.29798242
Gm28037	74.16002916	89.18348615	83.88975778	76.27894871	51.43582176	54.72458225	45.27599563
Grasp	17.14214364	59.11380998	70.61621689	46.10770652	73.23836645	59.71451983	88.52086258
Cdc37	66.82901659	55.70561963	78.65552527	74.24495688	62.85466802	57.64519167	62.65296907
2310036O22Rik	73.7949829	63.97914413	76.5191186	76.09791755	61.75011995	52.61728779	61.45009027
Copz1	61.30670436	48.15526426	91.76035847	86.23883844	80.29074945	66.40823579	78.04964615
Ssb	131.808774	79.45516391	93.69229741	85.12570316	70.45454294	72.25963465	73.35714573
Tmem123	59.08964551	32.94832771	86.27532994	86.03979797	89.83674895	83.65429498	99.97124314
Ccdc124	76.22966487	66.47653991	84.57587012	72.86153166	62.00709124	49.66571385	57.4604798
Eif3d	93.63669087	74.08105527	84.50064584	83.58956772	64.38355158	55.03848515	55.57970256
Msn	141.7296945	41.972954	90.55713491	66.51145637	71.5891726	48.21715767	27.9530574
Ak3	47.18990238	51.36712202	112.187373	114.7830781	94.2194484	78.63857697	84.34954362
Serp1	100.5319955	54.19000951	71.25419896	74.01255865	63.54675402	56.18181645	71.68762883
Psme3	142.6807104	63.44494727	91.66659225	83.34017481	69.08933744	60.11923644	64.82246819
Tomm22	83.93958606	74.9376864	87.01781896	75.52331266	58.77655291	55.12500856	56.05299556
Ppic	82.96422906	43.41754587	74.85355808	61.44271155	53.73675309	38.751314	44.44600604
Rpl27	85.72964619	98.44856275	54.22460204	65.69537389	33.23474292	28.36791482	31.83643818
Cdc20	147.2877984	107.7719439	127.5595271	81.7220641	46.35475038	25.02871921	27.93876579
Pkp3	69.39673551	92.89826786	86.68809486	115.6519383	99.9524902	71.5080257	58.11511459
Actr3	91.01796459	44.51087355	84.21978076	86.37142471	93.67064153	87.38375258	85.14322821
Edf1	54.9035636	53.22487158	69.46314305	66.29330865	61.98637129	55.65014124	59.54074202
Csnk1g2	95.11791705	79.86367542	60.06536917	59.20995409	41.19560021	42.41470844	36.31021217
Actr1a	63.2488574	53.12050612	100.2698184	87.36945336	83.60237722	70.13467253	73.12034059
Nfkbia	85.12510987	47.28105199	75.13378542	45.18269885	51.6388138	68.14584804	51.9625973
Mta2	79.76514707	77.52820229	92.38711845	82.30960782	81.98398853	65.98115726	71.79752582
Pitx1	20.67616891	45.55354117	86.43628322	106.3472261	99.25904287	75.22063441	65.13148463
Capza1	101.9460291	51.15796564	91.5790919	91.55814348	85.85406124	74.44711833	75.21873114
Tm9sf3	81.19474453	43.00439876	84.89053171	86.53617832	73.88556366	74.86906966	85.47599814
Atxn10	62.84698901	37.66545083	82.42796349	83.52464566	81.04864726	74.34057882	75.86433229
Mtpn	69.12838303	41.37966698	85.57155442	87.0174475	84.1628271	77.28096617	78.67900527
Nono	78.86641576	54.1901363	81.89092551	79.87779493	68.83798069	56.09520871	69.9786082
Rpl23	70.33008992	63.13933798	69.08630955	65.57529621	46.87069181	47.82527447	42.14558217
Ywhab	65.5606278	48.06711338	101.8220439	82.53727035	75.85622565	66.5974477	76.55487834
Psma1	83.28682103	57.90323711	86.27083448	74.84564389	66.54269411	56.30449139	61.81806391
Dynlt3	63.79951163	38.82327008	87.81191074	97.57105782	107.3848989	100.2033289	89.46450007
Idh3a	110.6144497	68.19121151	105.8341049	84.80009316	67.93312361	56.6731759	62.02183864
Tomm6	67.6615296	61.21145298	66.6483997	52.64673381	42.50850918	38.89831565	39.78705711
Serpinh1	65.06665711	22.28926464	67.51847205	31.04666421	29.58672319	21.95492601	16.91239621
Akt1	144.7556719	86.27712016	9.073289547	9.600245075	7.612698762	9.435632968	9.462213628
Dnaja2	57.84586549	43.42647485	77.87863911	90.78732314	75.30740799	73.17508723	75.77962336
Tspan31	69.74785118	61.02188107	91.97478701	76.16832529	75.56810506	60.79126498	65.48848562
Txnrd1	99.41013208	39.16354786	43.89029491	52.47111638	39.57972388	52.55193036	73.26850933
Ctsc	134.6765692	48.00572623	110.6566229	80.33635662	58.18294594	40.30898387	29.48704321
Ces2g	41.66775499	56.08678592	90.87728257	112.9397368	76.79570496	83.38196955	72.27720978
Ddx1	99.51807742	62.12884222	96.44332128	89.89608809	71.40013901	55.23093716	65.82144286
Dpp3	43.39144809	43.624802	67.999338	78.28703018	76.70133369	79.03242501	79.14297833
Acly	100.4409613	67.19721384	105.8314653	79.09966735	63.45056643	42.7934148	57.1234175
Mal	29.99572107	14.20036568	16.31833802	62.17630669	127.2625541	303.4707516	195.8961924
Ubxn1	54.35928401	50.65632855	71.77513715	69.5739003	75.87184094	72.2903482	70.23973226
Rpl15	81.63708133	70.5502072	97.66025743	69.74805274	49.59621993	34.36479685	34.05559062
Glrx5	75.63216771	59.29178704	77.81515503	66.9500505	51.44803905	44.54502838	52.88462132
BC031181	49.56945919	34.19981391	64.30518663	72.17330994	68.23184919	64.63769253	83.61078859
Itga6	112.6006956	50.74726816	116.2755082	111.9315343	83.75588135	50.45703607	47.82094809
Nap1l4	96.40585762	55.55955871	80.81658899	76.7035272	64.34968228	56.46142911	67.68697747
Slpi	40.82588677	31.5206858	65.87793838	139.0687298	234.3046354	54.25213565	6.625409604
Lman2	76.55308324	45.32926407	76.71099222	74.50018966	61.71749035	59.23261774	72.51503199
Atp6v1f	40.13592328	41.59654738	57.39460039	61.72521447	55.1188092	68.34379714	62.69892906
Snx6	53.35838891	31.77060679	83.03267438	75.75498923	96.44314392	85.21555516	100.4385028
Rpn2	67.04044073	42.80213474	80.51957433	69.54854767	57.20223635	49.22000813	59.04050921
Eya2	21.23501304	30.06564686	54.97868933	73.65425139	59.49793776	46.54689394	75.87336424
Dctn3	41.1811383	38.27458458	67.91197546	69.87734419	67.20465907	62.7921644	73.49794639
Psmc6	88.64718013	58.04038785	83.41783971	83.58710252	68.81011144	67.62486336	65.65196125
Gnai3	76.14458971	39.66895464	93.00521872	93.76994261	93.50010924	79.05182811	73.60785794
Hopx	16.69075216	19.30167278	32.16958513	49.64835682	79.06434125	257.8337043	191.1532489
Pdhb	55.40842396	47.378624	87.65718714	84.01299449	79.22120101	71.61137238	77.61375299
Eif4ebp1	75.2773865	43.39431705	74.40365129	49.8084841	68.15351752	81.93975652	71.72461774
Acadl	20.72634313	18.26975441	60.40122409	74.36779485	86.69081208	105.5175369	115.8818671
Saraf	30.6201886	21.29800667	59.6472522	68.38960099	75.77315265	83.96927206	94.95381227
Brk1	47.24487106	42.43707519	71.60641058	72.99627814	71.54004173	72.64099333	65.77480557
Tars	82.7366135	50.55322131	78.49960629	76.07123801	61.66614314	63.67885714	75.66391876
Fads2	81.7735582	62.84043655	92.05032451	66.67364214	38.66262249	33.87643244	46.55501816
Hmgb2	179.9721778	117.1355223	104.5395866	65.18537996	37.35570487	27.79773669	27.88570886
Rps17	63.69117633	84.82878132	50.81772892	48.22154703	35.38564011	38.20956549	34.82859589
Fabp5	21.50543446	97.65020269	204.3136999	206.1266814	120.2226292	30.69459161	19.93835602
Snrpd2	74.42023229	74.32460654	55.37027428	51.67880729	36.41861037	33.50236345	35.78697898
Slc25a17	47.16160594	36.35481583	74.7490487	76.93001812	78.74546848	64.21646406	71.86923746
Hs6st1	46.15299393	35.07408795	9.144243077	8.330868565	8.77578296	10.01756082	9.730462061
Sgta	72.38333134	65.1242644	72.80928854	65.09700179	55.91484289	46.51191266	62.74507585
Rsl1d1	155.5345706	73.60690351	77.75408671	66.66688125	53.75919242	43.75641147	46.19166859
Nhp2	106.3687022	71.07756477	71.8880976	56.93631128	40.09204527	36.06510423	37.41819055
Sox15	77.43879616	74.86833835	100.4737021	66.11252084	59.01706011	40.36279679	40.78461933
Rbx1	52.02328359	45.28844117	61.42735936	58.52675402	57.8903785	57.13971686	64.33292876
Nt5dc2	86.28714526	69.19999002	177.8217885	96.23842077	84.96423307	30.26444902	32.65135554
Psmd12	89.5236144	62.82413695	82.46366584	84.62638979	72.64013565	62.27612646	63.76378836
Cdc34	102.3480133	83.91787721	65.51373871	61.21808196	44.50997997	37.65751432	30.49804543
Maged1	46.20552323	67.90955362	106.0313742	75.38569782	77.97665642	50.91019217	61.96941166
Arpc4	66.05148245	41.19311966	81.18597487	77.85377214	71.34894157	57.74886457	60.29606794
Csde1	82.79897348	45.62144546	92.60613227	78.11536891	82.20790442	73.47493366	78.29001928
Rps3	61.95630522	52.37213686	82.05731935	63.93145499	54.30913577	49.06758309	44.3386717
Psmb4	54.18068431	48.205091	82.32397387	71.56872794	62.60714277	49.59417164	53.76781122
Sarnp	105.7965827	58.9839303	90.6110591	67.31197643	58.64261325	50.52050728	53.40213092
Ripk4	56.52665339	42.62634578	73.3692898	98.00504422	101.6624722	88.63637739	68.7047667
Abhd17a	66.08179845	39.00670797	68.04310435	62.11947353	59.08291318	47.33487915	50.70543267
Pitpna	68.43114065	46.61529796	84.1539334	90.57382996	80.75990094	77.94148835	77.30144524
Cldn4	28.8500788	8.808478513	20.330668	32.47771731	102.9304976	178.115057	137.5746445
1810037I17Rik	39.38031664	42.30374493	54.96539538	56.13476324	89.74542144	100.361059	78.89211644
Amfr	73.26115926	42.79084159	67.78855384	69.75065738	68.97978369	73.92723591	68.37404191
Prep	63.41479571	45.46283048	92.26789012	81.53782135	68.47349643	49.33872134	61.66461888
Ddx5	66.12231835	76.64903031	64.98578088	75.057395	62.67475525	74.29641297	82.23093619
Cyb5a	46.91344238	39.97193261	58.57355592	53.91391732	48.63271706	41.91183481	54.25859083
Lin7c	75.01904878	35.16145031	72.83193805	84.12924962	77.00063205	76.5564621	93.42629436
Nop56	251.599093	146.3159335	46.66493679	47.64962289	34.11877723	34.28095983	29.56619059
Krt7	28.24306861	15.76703426	34.69803719	49.66137386	43.321203	116.6892765	188.6334546
Mknk2	30.31581721	49.72121489	109.4955692	61.87758764	73.48772814	59.65978348	65.32072646
Pgd	49.43719057	46.08682684	56.20155652	58.59998537	51.00354796	43.70611994	47.46791924
Stmn1	62.26961277	42.15472838	80.1414014	68.70816962	57.9266292	42.10635476	48.15855314
Fzd1	22.87597945	23.96290097	58.30270659	65.60073541	68.2571201	74.53788189	98.78832206
Ssrp1	95.60930885	60.84330152	91.95666893	71.16367549	57.04147724	51.18609169	54.58915855
Tmed10	56.11731096	26.07646626	84.32439046	62.80635721	68.20783982	63.18599133	67.3551113
Selk	54.7133362	33.42154977	71.61211519	65.434133	66.53244304	64.74728564	69.50068256
Ube2m	103.693946	74.85336807	55.04292549	47.85041799	37.28272855	34.6426313	27.42758915
Gpi1	38.44898048	38.38563642	114.1179248	73.60947494	118.7276427	77.05066332	70.87102948
Psmc3	74.18725818	54.89020724	73.43430402	71.77689272	60.24166384	46.23176764	62.11315661
Psenen	35.770356	42.34665215	65.15880299	65.52462568	60.190202	71.20980991	64.2379406
Rnf10	36.33396014	36.48741321	78.73235814	73.97462438	79.18234405	71.9133797	67.72258028
Snrnp70	59.7649866	96.94288615	74.23047648	65.88846133	56.83846268	54.37512546	52.69982619
Ywhag	65.11329337	40.16586342	86.07640427	88.87641092	81.15944352	57.2117386	52.05650198
Gabarap	19.73148865	20.21752142	68.55036092	61.82842738	71.3587643	75.15852244	74.07400107
Rpl28	63.83708287	62.01582361	61.7803562	54.10100025	37.79198365	42.32474756	30.8113032
Rpl13a	66.20156126	80.21345246	82.66880162	66.72635142	52.59885988	40.751104	34.57553428
Uchl3	146.3243632	68.73491662	75.32694943	71.3069623	64.58857431	57.7532602	37.82745355
Lrp10	46.09674881	34.15589655	72.02207811	69.18630741	72.39542441	73.6495999	79.86660457
Ccnd2	59.35600972	24.90472951	54.74373877	66.67415666	56.90068544	71.20177345	62.84591363
Ndufa6	32.70636136	47.76255099	46.93382085	48.03993511	57.61189202	66.64194042	62.93980849
Iqgap1	38.58787509	27.75727679	49.31656362	67.11449271	71.61364074	78.26676814	87.3239995
Plp2	72.71028814	43.31763097	77.53354584	70.14825006	78.19065255	57.85157638	59.66400061
Lsm4	78.08305517	65.10871723	72.24139582	56.94819075	45.45678185	41.6723973	40.35419703
Gnas	51.74072686	31.78595962	74.70529819	58.15599755	66.82073011	64.4045902	61.80776475
Arf6	67.90296579	39.5381054	76.87820622	68.97608703	84.83466941	92.51606373	55.67299724
Zdhhc5	66.05999603	30.61221592	63.26337571	73.88243969	97.58178302	104.983808	94.07672186
Aco2	48.98934824	42.88232019	77.84108976	74.24458209	62.86683078	52.2394124	59.19375921
Phgdh	110.215067	62.82804052	87.06744322	50.97201749	28.53943886	33.41849383	35.20287552
St14	35.99469388	35.88674512	57.74574804	59.73395668	69.61384505	82.73587118	89.35259204
Srsf3	105.2291299	87.41299895	77.0833026	75.58297315	50.91362154	48.02983933	52.95952354
D8Ertd738e	68.47812302	68.41294751	47.97887989	48.47417846	38.46621015	35.93576491	39.79596776
Cltc	32.62237875	30.25684848	70.62240972	85.14847625	84.6282699	77.23782973	92.19629794
Hsp90aa1	112.2295051	48.98531304	90.84894847	63.6433555	52.40908823	63.86776877	61.45998916
Slc16a11	42.37710316	116.8959776	22.96547886	17.59899983	18.19263544	30.07870951	46.72489076
Cox14	35.59354728	48.1468219	58.71648806	55.33228375	54.38466985	48.466347	49.97966003
Shfm1	37.91344831	60.34267043	53.07658865	58.81692049	47.51415551	50.05183682	42.06272842
Sat1	65.63743245	69.72900796	79.19611618	72.72932283	87.6639496	126.4935197	80.03426042
Chmp5	38.13863429	31.56368717	76.36499582	72.32728103	77.48590875	78.07826155	83.12333963
Pard6g	57.61794431	48.09478013	83.76952906	81.85835336	76.67532431	51.24231725	45.68047536
Cnpy2	39.49961393	32.60850285	45.63664094	46.54495396	44.52600504	48.59098627	60.95848332
Ncstn	38.85172089	34.98546124	63.22216557	68.05443257	66.27903954	66.43832098	77.80982718
Atf4	68.36776725	64.57257944	60.58260388	64.47728637	56.64278246	76.46261025	87.237893
Coro1b	47.21188082	38.34256624	65.13069416	62.6377231	66.31925428	60.82296175	75.2225212
Psmb7	60.90565365	47.84939918	79.96700909	67.46398458	59.39150153	50.93531241	47.64200033
Anxa3	122.4707501	66.816076	44.65351083	31.00469974	45.02362245	71.66510062	73.74731468
Hn1l	147.4682284	44.23693524	69.15567524	59.15060769	49.49947763	47.37309723	59.82720689
Tuba4a	100.1240817	72.34001251	81.4072531	87.558963	64.60906723	44.58296352	38.694319
Tcp1	88.68774906	56.16556257	80.30466232	74.60696734	58.91760885	50.85752851	55.55349367
H2afx	115.8790498	77.46016247	100.5577526	54.16789188	45.8522392	29.14440101	36.16008105
Atp5j2	49.98711052	71.38156626	39.59086931	46.13338187	30.35037528	31.98471285	37.74443483
Rab5a	51.15608274	28.15827107	64.60089227	82.06406841	81.0404022	85.37548121	90.9435459
Cd14	6.266149161	11.88543567	18.01034196	25.42752501	21.32959361	44.39792425	56.18632869
Ldlr	96.98750097	59.58609422	69.95505648	74.77757485	50.22444791	43.55489789	57.04349985
Eif4g1	75.62509166	54.33311931	73.36493611	66.14172404	51.90411359	49.31677439	49.47580079
Uqcrc2	43.52045005	35.49659268	74.46091477	73.7828595	80.30260926	80.17123678	82.45831714
Lce3c	5.374714846	15.06168445	27.42009428	77.40096408	267.9410216	140.2407383	22.27345679
Myadm	88.6778153	28.73050439	63.38964934	62.44051126	73.30481628	65.82304562	61.71781852
Cldn7	27.71685365	18.44828313	22.14546739	39.52353424	49.70060808	104.3056659	121.2189287
Sf3b6	44.25495944	42.76694175	70.8925602	67.02794571	64.79400232	72.03472931	58.4616358
Rexo2	90.17112509	50.72973039	68.32392091	59.95617537	48.23321192	39.73063786	44.58384833
Slc48a1	75.91480474	41.40017735	72.96929694	61.16443683	45.53267005	42.76542834	39.38589408
Arf3	47.22062714	31.60028827	72.03876315	61.16517602	64.30099754	64.76337775	65.95039036
Tns4	65.61006527	67.7392932	103.5898891	88.53100401	94.34546629	67.84208336	65.67390799
Slc25a39	60.15758979	46.10276603	73.83462052	58.8691865	52.67850794	47.38830143	50.6908429
Prmt1	121.3837416	65.18854925	92.22047652	60.11985123	46.99676951	40.65537885	40.59490483
Kcnk1	82.72869133	28.78704674	49.85741949	49.88030094	67.17631737	72.15488718	88.92968967
Rplp2	44.95546195	67.07553484	43.91505569	48.04473798	31.50302783	26.15747656	31.49766661
Ptbp1	48.56354833	48.16071107	79.05141936	77.10003809	58.11022273	49.24372545	51.00891289
Clns1a	69.69229709	49.41628375	80.26100218	61.74560643	53.73307156	45.89889443	52.72567322
Sdha	66.93975619	44.8461142	76.65596448	64.7888869	52.47830596	47.98059035	62.55641835
Cxcl5	17.56401105	3.350734479	1.493359826	1.994227738	8.875261948	57.02985563	66.76423059
Fam83h	74.77070298	55.18310998	66.38854804	73.8139794	74.02885325	60.71038529	60.03039954
Ssr2	81.76177486	46.86185973	79.08804984	58.65578885	45.38790956	41.59172838	46.69726434
Gjb2	47.51706072	63.89008789	137.2359344	167.858343	153.1288651	74.62088821	29.10304974
Gm20431	74.99891587	48.38658064	78.0315413	68.69808545	60.76387343	62.70027208	67.07444022
Rer1	64.65334291	45.93106103	70.35165936	62.46693022	60.4861347	50.92843473	56.47427976
Lgals1	38.51655027	38.2022997	52.20583908	28.94243193	19.84009531	4.131456496	5.164052536
Cdc42se1	48.87589133	47.72771844	70.80651319	72.49340493	72.45694522	69.68371735	72.5586078
Nutf2	98.20324264	50.18560009	63.34750881	52.77798626	40.32246359	35.45130721	41.25549781
Sar1a	59.77290724	41.00912082	73.86084287	78.93399188	63.7570134	53.38741476	59.31416388
Arl2bp	53.35626011	37.88869395	54.94673261	61.95559735	55.37394975	63.33573447	77.65895013
Rps10	58.8633059	64.85734072	64.8028551	57.11310905	42.88918342	36.5784581	33.89539068
Psma7	76.68559544	62.90848554	65.22746597	53.75306909	49.39769647	41.43782342	45.76593896
Nedd4	33.61580163	26.63901472	67.47529835	64.82309329	69.39363682	56.75594388	67.9281346
Arl1	59.08308797	39.78183908	69.46860874	63.01109661	65.10216755	63.1620622	61.01358244
Aamp	53.86485017	40.85542653	64.14619345	62.75598286	58.31996183	62.02508935	64.27892117
Eif4a3	72.8508496	52.72699275	76.15109291	61.13811173	47.25424036	43.71783618	50.50752537
Spcs2	75.21198737	43.42712577	69.86862521	58.61340706	51.42091605	43.96703569	54.96928823
Cd44	49.99423666	28.61645801	73.00698499	79.85034103	96.82045755	71.29095963	71.78104799
Cdipt	71.8366738	40.39233611	58.41320132	63.33770637	54.26450597	51.40052899	60.57318918
Abce1	105.1189044	54.55999502	72.86989123	74.4952743	57.14350265	51.50395302	46.51345112
Emc4	78.47771074	58.43201572	62.53724004	59.34354199	60.21318942	47.88945106	47.47239902
Flnb	42.86203541	16.03954711	26.04447144	36.68222456	67.32044547	73.61071533	82.51565488
Dag1	41.5468755	29.00237399	80.2492262	73.36732657	61.92576029	55.21303925	62.77031858
Rnps1	94.2873094	51.29765066	67.67802415	62.31814229	54.49124787	52.79640401	51.77670818
Spcs1	33.96822311	35.07827249	67.96008851	64.26239718	58.82300876	48.25801054	52.63245777
Hmgn2	91.47218574	41.04095387	62.03902446	49.19405813	36.3557397	29.64560572	38.6994191
Fdft1	79.1410531	50.54988622	80.6485626	85.94522635	54.72122541	40.98638218	54.38779948
Abcf2	91.48464965	60.69692797	68.71075316	63.81286179	49.37040883	45.80393102	47.76502417
Hist1h2bc	30.36421784	38.5203577	59.90294504	53.45353847	57.72930756	58.29207825	66.71773984
Glyr1	55.23924916	49.60404353	69.85140995	76.52906382	66.25883817	61.72432713	73.63048759
Slc2a1	43.77676394	39.1090852	117.6857242	75.43613642	121.9774884	84.56078415	48.57275292
Trim8	60.91686377	48.32935247	73.48753264	53.27007528	60.51924137	60.09481582	60.30832997
Crct1	7.54014748	2.682015453	7.397521607	33.96763088	213.3895016	191.399436	67.01845447
Tmem50a	33.73951275	27.10236306	68.81227771	61.95559735	67.93213252	58.4423752	63.329515
Zfp706	57.09368156	38.47778126	68.75498627	71.82346429	58.99572627	56.20843749	64.79598945
Adam10	35.71968078	23.73536383	82.43691681	94.93101873	99.00028462	69.31821111	78.76062576
Psmd1	72.20735414	43.57908926	73.99034988	69.36594197	62.12549975	53.11912991	56.94359946
Cox7b	46.0469055	99.0196895	42.27520912	36.45077174	31.32112746	34.04498307	32.0915825
Sox21	31.68996901	33.4796719	20.44498695	31.93193611	28.60880081	36.41368874	30.42809568
Strap	73.68862136	52.06224028	74.03122812	66.76235723	53.45414059	50.21043053	49.0702399
Psmb3	62.35455247	46.17730953	64.5226317	54.83449667	45.51339469	38.59048938	40.35748267
Sult2b1	49.72801703	54.09581566	84.09838923	84.68658752	113.9879357	53.84422486	44.4971594
Clptm1l	61.06007285	40.05055917	62.42001003	62.88421472	52.29405758	46.32526362	50.4799591
Thoc7	65.81798442	52.18707286	74.09868205	50.26491989	59.14516434	43.82708141	46.16458795
Igfbp7	117.1464749	72.64463023	125.3738242	58.1673321	42.55369692	17.70335097	10.33772911
Txndc5	82.33483814	42.36168793	68.2795604	57.50660607	51.34535886	43.55679941	49.03950321
Api5	75.0428233	42.5203229	78.62625588	76.97035052	64.38715192	62.50467811	61.06743276
Car12	19.69426246	37.26640158	108.4108516	55.72489389	77.61549233	36.945808	30.7036904
Zfand6	39.65917369	28.09441704	63.24448379	63.51970177	85.17441589	93.34277161	90.88782626
Notum	14.2023715	71.92016554	114.1912679	131.9985829	87.73372426	72.73325018	76.41077778
Stt3b	60.07532339	33.41938301	74.87932531	62.99882318	56.4308139	52.54331841	62.58475462
Mien1	25.50781975	29.94466626	54.33247343	58.43928212	67.56093361	67.18496468	70.39065731
Ndufs2	47.56442024	41.68209388	77.03726869	68.03597806	59.15617965	47.335758	55.16552316
Tfg	50.99519725	34.61201265	70.94558381	68.12384778	70.35588384	59.48782138	59.97177675
Aup1	68.03147555	70.32545505	49.90979337	52.56055244	46.63547124	50.61085376	53.97496422
Tmem30b	33.7368984	19.29754296	51.44999586	60.96665126	60.04310684	74.80585163	101.138773
Hnrnpm	69.93989178	50.55209486	78.19636571	63.59171195	59.38277447	38.85353932	50.45873311
Cct3	78.64002163	53.12216497	68.62397273	61.0025147	50.84811583	42.02568596	46.19934645
Dbnl	43.16891987	47.67405306	70.30314338	67.74351825	64.14418668	50.95117638	56.17280107
Acat2	124.5939338	63.67901957	93.3294781	67.00868505	41.1028239	26.47593327	36.34282654
Fbl	84.91071393	67.73691162	61.14104506	45.42166769	28.55740463	30.15090762	29.12502845
Myc	114.8529432	60.94398094	50.03680849	41.43183415	39.04991091	41.13466603	22.74523787
Hspe1	88.54655419	91.22937241	52.04973429	44.64920898	32.0304922	29.10649226	31.94771351
Uqcrh	38.72069868	58.20902302	57.3122087	50.36113081	43.19727554	40.23444773	46.22773716
Sar1b	44.22372218	33.85109543	69.92161989	67.69170257	69.18017631	63.18077748	59.21120503
Rrm2	212.0668057	80.86496142	76.11625264	47.42938903	27.35057522	15.11227793	16.95645662
Timm13	66.54036582	62.60112263	53.38482067	42.08085068	36.23670433	34.99663723	36.49921917
Shisa5	40.3150296	32.59477271	67.02048307	52.32840429	55.83827751	64.11956829	65.23689916
Arpc1b	83.98826597	53.44396928	63.33099702	39.19011529	38.33471642	32.88571774	36.07430986
Cops7a	61.66710736	46.88401818	66.06553619	57.25232296	48.84578893	43.57047014	47.75149365
Atp5j	51.70076052	57.47700587	52.87143778	53.39288778	42.39903938	41.1620654	45.6446525
Rps21	36.52091593	114.9581154	25.78066127	30.46895094	19.91522193	19.96647799	25.50149401
Srp14	39.97855601	41.46376194	64.42105089	55.82307428	50.52490614	49.03303936	55.55438542
Calu	73.79855232	36.60901308	59.32092718	50.81956994	49.20686108	43.43165473	50.45456952
Lgr6	23.86752527	30.16348809	69.89064772	118.7039662	67.11856899	53.39108326	79.95265337
Rpl31	69.34387595	84.24844238	41.73095565	37.64265556	27.41937821	28.36264457	23.50407314
Rbp1	20.51003124	23.06449082	56.93355832	63.65441277	70.07057228	68.00153907	64.50998672
Srm	147.3861767	71.13867047	52.91398583	45.66055265	28.10336196	24.98485504	23.15465644
Tnfaip2	48.27361353	44.26340247	35.04915582	24.64593299	50.4508633	90.16334487	81.37393471
Kansl2	81.20353771	49.51994271	58.33879268	57.64242257	48.8640375	47.96751913	47.95618565
Ube2s	81.29726022	62.85263215	78.50846309	55.28640292	42.5710251	29.47100024	34.64948059
Vars	64.79246279	53.66201566	65.57859662	44.6826128	44.95535654	45.85611728	52.81173647
Dcun1d5	110.4426399	69.12197653	62.76381354	54.88130688	44.03640039	30.35227653	34.39835161
Sec61b	40.4458729	46.52208785	54.85199729	47.68289133	36.10375452	28.65538562	33.49133057
Fkbp3	108.0148966	62.8050419	76.2108855	49.67019177	46.75262832	40.01804469	33.51909309
Bod1	49.60020109	82.50763283	73.8038752	65.11285482	57.31402031	40.22834119	44.02383018
Tmem132a	30.6160252	85.15546022	86.10270661	68.20241536	44.45134799	29.3209233	34.01886337
Mid1ip1	63.14164854	43.57421162	48.95797069	55.40071691	48.52881412	45.96203883	54.62876553
Ube2d3	64.39777043	35.76824797	59.52106269	64.81980066	57.55134807	71.7943411	67.4855079
G3bp1	90.72632651	57.58129171	69.1037859	57.91923785	40.68065082	37.39929117	42.01155173
Ckap4	54.21839123	36.33544862	50.95787529	51.75660752	50.56155384	51.02300297	34.75068392
Cacybp	138.5339396	77.34098028	71.87110439	54.99030837	43.82360656	40.01053047	36.2449151
Mapk13	43.79171073	39.53692167	57.49560822	57.3925516	63.70838853	66.04557772	55.42424613
Sec24c	54.00431185	48.06930447	67.02994835	65.89602032	64.74534828	52.16805341	58.66924967
Mrpl36	42.90369251	38.52808868	59.85501093	49.99760353	47.93514486	46.54508695	46.36093405
Qsox1	12.63369615	20.17659285	34.26071433	60.92270904	79.77031202	115.8005037	119.8430033
Prnp	34.01441875	15.44914909	50.66798811	47.28721786	68.77527186	100.2249995	81.09730526
Inhba	105.1267572	11.86655	22.05205324	24.24225001	38.4806703	46.96660165	17.8935972
Fam32a	44.78767021	33.11405013	56.7050572	65.18006392	55.42505318	48.08307219	57.11293573
Gm11808	46.35691555	37.9313614	36.82230029	55.6813058	37.49345353	35.39975053	27.80723487
Rab25	35.4007464	44.93073567	64.46409216	69.17905312	65.85938044	59.51710261	56.62340021
Mtch1	27.4346783	29.85404876	57.89895168	61.15698135	54.94949395	47.38644044	50.41357399
Mbtps1	30.43729976	26.31759446	54.08468455	57.62943308	62.47001151	60.19804999	73.47515007
Samm50	60.6817368	42.28775121	59.76868029	55.27979366	48.91673198	36.4237763	44.40162296
Srsf1	111.399073	72.27551875	75.56202568	59.9358829	48.53625334	38.50677899	41.10727315
Cyp51	84.1340697	51.02845111	78.2354569	76.52439597	48.99946875	31.28948349	39.96982733
Map2k3	70.13830371	43.35012732	55.44703114	50.75872345	45.39066085	61.57327691	59.00061093
Noc2l	111.6306987	72.56270003	62.01410229	51.59164366	39.88824752	30.30937028	38.25848991
Psmd4	59.06548518	52.99892702	57.72207377	57.41280303	53.49822238	51.81319324	51.95898365
Snrpd1	83.55763921	77.22226981	65.85291777	47.63745972	35.17285164	33.54582996	31.67641681
Golga7	58.01259663	45.58767061	63.48400129	64.67325924	67.65710441	66.13050483	60.15040291
Mark3	86.69604837	66.99565131	57.60760242	59.88163641	58.06251632	59.90637965	50.21817861
Lama3	75.08112172	16.32337042	51.27592417	50.64841654	69.60074176	31.66789859	30.7852006
Lsm7	106.357338	95.68521692	41.89279748	40.61424214	25.23597834	25.50662711	26.81753995
Bmp7	27.55792063	35.07703758	84.03844333	66.60780366	71.68157901	46.30905659	59.33355691
Copb1	44.46974063	30.15547318	73.03490672	70.9767341	66.89235969	61.0029465	61.97217981
Ckmt1	30.91811762	33.971494	65.52743396	87.59439462	93.56162031	67.67484128	70.96172485
Pafah1b2	92.57238062	37.29889521	66.87421353	68.87009352	58.7326138	56.92938087	56.26466584
Mal2	46.52310913	13.48149905	17.75137119	26.3223047	99.76718814	156.6751797	116.7432746
Cks1b	98.3890457	74.18800652	86.01317274	52.52699275	32.69449289	21.37365619	20.96876786
Susd6	30.19770801	23.55174883	50.96496299	50.28508944	53.44738512	62.8754128	66.64086284
2700060E02Rik	40.77146722	38.69931896	74.63086381	59.88506001	59.19526521	44.88207352	49.02148623
Cuta	39.93656307	49.62888228	51.69369327	44.3143094	40.65677434	38.41778027	51.12584243
Nupr1	25.2847157	64.47339938	18.04497771	18.80265493	57.80668163	130.7938757	119.3884557
Srpr	56.31249852	32.7960981	60.94725566	50.68468091	49.67398716	60.20976739	63.34687182
Ist1	50.59841839	49.22026416	60.06496827	63.15544583	63.94895404	65.54870324	57.42086653
Hacd3	74.15517743	36.98491272	60.4881076	63.65932721	58.74050286	50.41882969	58.68018483
Arcn1	67.97539775	36.83763285	69.59358267	66.78532045	61.24814556	57.53759205	59.6647287
Etfa	57.9750267	39.85376827	76.1640798	61.82435901	56.41883921	50.95765394	47.25002093
Pnrc1	21.67261345	21.14741294	55.00984114	50.8107113	65.49055887	80.00036065	63.26475286
Atp6v0b	51.44917854	75.28676426	41.60387317	46.74140549	49.03050098	52.47510838	51.89900049
Cetn3	68.37464841	54.84941034	70.0815485	52.53038403	45.76079711	43.55621648	40.62092237
Ppdpf	31.31239528	40.42983431	66.71132648	52.16619724	48.01709713	40.11122811	42.05847381
Sprr1b	14.24152262	150.1585735	110.772521	198.4315594	185.1562915	34.91126649	3.528283569
Dusp6	44.5002483	46.97814226	108.2953743	55.49995555	46.67057776	42.94598444	41.72688364
Psmd3	58.7265089	49.26745897	55.46532475	54.58961837	45.9897628	41.27572159	43.27669036
Cops6	57.65158128	44.46607119	71.82657546	62.20541413	54.69136838	47.9873259	52.19065002
Bzw2	66.84427251	42.72085128	64.70518431	61.08255806	53.35294839	44.82106264	46.65711275
Coa3	44.15858217	40.02302951	55.70908336	46.61280246	48.15079688	42.15753456	48.07407253
Polr2g	52.55714561	33.81110161	53.01807907	56.36920113	51.47237587	48.35528698	55.54752888
Slc25a1	62.52686731	54.06812755	81.87245935	80.85636427	62.12605911	47.27816079	54.60130008
Usp22	47.74872029	23.75118519	52.22479703	63.11883192	68.45391713	67.02170821	76.09202528
Clta	26.79783961	28.63516743	58.42471646	53.46195162	56.84373346	43.33795358	47.45698913
Ece1	32.74556544	18.04346809	35.97314871	46.05878933	29.93644351	44.43415896	52.48167268
Kif5b	49.78058314	34.80906775	62.63802193	70.52885299	82.32774427	75.21709567	77.39471313
Mfsd5	50.2026191	37.60163167	54.24466434	65.73432705	47.93825343	54.08338266	59.27376787
Ak2	109.5654115	76.34889246	62.50996523	53.60197606	44.81074498	38.04193859	32.7327499
Ankrd13a	41.65171504	35.44809093	58.68086118	66.15750674	71.79695767	59.22132128	62.79005011
Cwc15	51.53498778	33.71243024	56.00495478	56.63994942	51.80403252	47.02147929	49.58770725
Serpinb2	71.79952577	8.821354133	10.81277329	18.17461061	112.1089648	249.5399928	133.6184784
Fopnl	58.13997311	39.20745303	71.11437654	65.370039	52.26362081	43.50083224	48.24274076
Oaz1-ps	31.68649469	40.23095516	60.46331051	49.48985495	41.79188643	38.35599376	37.81922897
Eif2s1	86.68810203	50.37781316	70.33545994	60.42048826	49.56653088	40.61777226	40.24580285
Spp1	1.288828632	1.841328223	17.95434707	13.14393972	13.45908885	7.477044464	10.85231638
Ngfrap1	85.22912764	50.43406385	55.97561511	46.97923734	34.99345137	36.01353431	42.7544074
Sf3b3	56.21611441	41.37370839	52.83087886	55.05491763	44.39827826	49.092635	56.43613732
Adipor1	48.09414444	29.66787818	56.79875441	61.21442558	65.94125312	68.76301761	65.53686423
Mrpl28	66.42148851	52.16306529	68.64760954	53.35094486	44.00029116	34.78405402	40.53416433
Ganab	33.4446382	39.64594761	49.22352727	62.67605625	55.33695325	42.89055609	55.58459422
Cyp4f39	23.04352841	38.55152035	53.40525688	77.96108899	125.4743052	93.77849605	72.73440103
Cldnd1	108.9576499	40.59317423	66.7772344	60.39009505	57.43206559	49.72978481	43.31665734
Cbr1	20.50504866	23.26959138	39.24007641	40.8681381	39.35493028	36.65459358	48.5528634
Btg1	17.31436446	17.57367437	49.88037485	55.96837891	67.3921144	92.63532012	83.2375491
Csnk1a1	47.10284671	42.7598523	73.46851053	75.57317518	72.7965918	55.68975385	56.61885679
Irf6	36.9136928	22.30363744	54.71052643	61.29916095	96.12033589	77.29227683	66.64200407
Map1lc3a	10.08705432	10.57141123	34.92038639	43.22731961	38.44044954	69.20460492	69.80678312
Rab24	50.4238115	157.6642968	52.12379237	52.15004826	62.15288297	47.3506058	40.18101488
Timm8b	37.5581031	58.15662242	38.8796289	38.45919414	32.24954107	38.72598267	41.87505431
Rpl23a	107.7931165	97.8064856	43.28057335	47.50583712	27.24151447	39.59030307	28.49324042
Vimp	64.59691051	31.69842365	47.12926582	46.65655538	37.4381118	35.27645237	45.5719097
Etfb	32.43103539	35.70010485	62.09969051	51.46149638	44.23318663	40.45634667	48.73599331
Endod1	34.77660216	16.53511568	33.43387982	33.4612605	50.14941204	60.2009412	68.96517362
Clptm1	42.82711919	32.19245532	57.47330034	54.2636714	47.75649209	47.23995485	52.73737411
Tmc4	20.96302124	28.30845318	34.05408095	40.26351562	56.25333224	57.98302019	71.63181045
Ptprs	47.16738147	29.34374472	53.10676155	53.46996299	55.29336465	47.7881834	50.65860229
Sh3gl1	70.96901578	63.10037837	55.22555205	52.23924693	47.31015167	53.46098821	49.37915443
Supt5	41.04620115	49.58888887	57.79448975	52.42833695	46.24220401	46.88521323	47.62215029
Tfcp2l1	1.347017912	11.36804038	58.28658624	49.81751271	48.5684487	30.25979489	46.4153992
Lrrc26	4.733772915	17.59505168	27.5324912	40.865479	40.59459786	68.3036913	101.6441103
Fam173a	38.82437484	54.72953574	49.99650106	41.17454857	42.74082239	43.15968145	48.7643442
Bok	74.14557216	48.41549545	68.64601779	54.48114444	47.42022308	47.81955978	36.33594478
Ppp6r1	44.31633474	41.3239925	58.28820073	60.69387153	52.24167869	53.48446197	49.2769641
Psmd6	58.62695093	40.44272411	58.65113122	59.49824754	48.47225824	40.86309808	45.1110568
M6pr	51.78391874	37.69485891	45.18752631	48.7872675	45.28819713	43.43170676	48.35019167
Ube2d2a	48.6593422	31.47816333	62.75955491	60.69258038	52.92498014	59.6418261	53.69475243
Pisd-ps1	42.87118618	145.0021049	42.64149516	45.6325222	57.89060635	63.84922185	72.93508492
Rpl7l1	93.72939458	41.71992299	61.90743349	59.52092557	42.3246229	37.86401426	38.15710929
Hmgb1	114.954677	51.08289938	81.06819527	50.4346716	39.50136494	33.47526742	42.00818409
Tspan14	30.38446234	30.07360348	54.19449126	57.71230326	60.89402405	57.76016849	65.58432557
Ndufb11	29.93492312	39.72170256	44.73467906	39.05363307	40.73439942	41.59552026	44.86474015
Naa50	143.1039904	45.61649585	67.1871423	63.63883668	46.98319206	39.36561492	34.21962524
Herpud1	55.35036874	25.28912271	49.84698116	36.39944916	38.64663995	62.26610533	72.72547848
Gnb2	36.21146265	29.94497331	79.01797695	49.28972959	51.45612401	45.10567733	42.55629063
Pawr	69.68151542	48.30646025	57.67305093	70.42665089	59.26650051	55.12002463	45.97198253
Sc5d	95.61338145	54.44835579	62.34061836	58.07922121	49.49475259	40.64880127	48.44177343
Tsg101	40.70500824	30.09102244	57.93255352	56.29492411	58.55098696	59.12365639	64.63984897
Snx2	56.12102333	31.61350566	52.01503058	57.42864804	51.68756929	50.9948609	65.78990007
Snai2	93.80237865	56.64758144	74.82507369	51.17054663	51.20111526	34.99610843	24.53785099
H2afj	35.09570854	75.76188097	29.93617407	40.65230086	34.48199448	34.82892845	33.18835701
Sgk1	66.25479843	45.7992371	60.45509578	56.12759518	44.81577731	48.25455189	37.89543196
Cox5b	28.46187299	56.14288396	41.37763641	43.26018538	31.20025466	27.68501776	37.18212171
Srp9	58.28591457	44.70089215	53.31821646	47.37804354	42.22784694	37.5069049	36.928044
Sptssa	36.31562147	28.21097794	66.80664509	55.41620225	70.90531831	60.01087041	60.61983902
Ctbp1	55.30664103	36.79337214	56.52594206	48.74244933	43.47278045	41.6597581	46.17802434
Pcyox1	29.00494247	28.49342327	69.35791953	65.93569128	61.86342626	49.55496817	58.28454363
Cycs	78.37589934	51.34774188	59.75991548	48.13035441	34.87347341	28.44079324	31.44718958
Slc25a3	59.72351443	59.12801149	59.24593854	52.7940321	45.44592131	41.95273098	41.56682452
Uqcc2	42.66147072	67.38173912	43.83677008	45.41807724	35.27609876	30.74714929	33.76943449
Slc25a11	30.88409795	33.8008304	58.40618952	59.75625644	51.5653609	43.56230736	58.69530934
Ncl	124.5317804	54.17914911	59.82358799	51.82856076	35.09699723	34.21186963	34.28021536
Vasp	66.71636865	46.586273	91.64124393	48.22026545	44.31956664	37.68283711	35.73508697
Ivns1abp	96.21571156	47.58543874	55.85637701	58.34215921	46.81562486	52.63537791	52.33750077
Cisd1	38.50646929	38.87114737	60.99306813	52.90969962	44.05927904	43.54510447	48.82078721
Ddr1	12.26397877	17.87943039	50.56360185	55.80290346	56.72490541	60.62895309	62.56353998
Trp63	46.25622808	35.3114194	89.31866493	92.17431322	69.31827694	50.16604366	50.93870425
Cyr61	180.2428012	8.416666621	7.360001907	10.95870156	16.7785005	33.16974069	21.05754678
Rbmxl1	68.8898184	56.96151378	74.63716662	59.43208095	43.93617302	38.96120219	37.96868707
Cnih1	49.82052558	35.17710968	62.79335795	57.46968762	45.15377906	36.70816086	38.2547083
Hdac1	47.16998389	40.83342907	60.8253808	68.41391455	54.15016149	41.62718803	52.87862287
Cyp1b1	22.74468261	3.263094607	5.253033999	16.94170311	16.12750994	15.96314242	21.52750825
Smarcd2	44.90001849	45.68129883	66.27352868	51.71258139	53.8556416	41.13719934	49.91189524
Shmt2	81.75713942	45.53173893	77.10584356	43.46158876	46.46442831	51.66256574	50.53593794
Ddx3x	46.99326884	40.58169963	61.57906172	75.01223946	54.7460361	50.80603538	57.44236253
Slc1a5	72.90465151	70.13625026	32.21114495	31.40789155	28.59107971	40.86789806	67.59491289
Srsf6	71.76600442	43.48531482	60.57604383	59.60586866	43.11309882	38.76695993	41.77556645
Ero1l	22.03530117	16.86656891	55.15974465	35.90045688	118.3700487	143.0152068	112.7767797
Ccl2	121.8314497	44.53101831	82.92028256	23.4068444	5.138494762	4.201457286	1.493463615
Calm4	3.296918973	35.62764562	71.57879576	160.6749756	208.8824609	69.96450281	10.28738418
Acsl5	62.31737559	36.64806001	57.12846759	52.81167822	42.02010219	45.48485931	53.00806027
Csnk1d	44.90487565	33.39738005	56.22003847	59.31563897	60.19880593	56.31865625	55.69926151
Mrps21	38.03028949	50.97599545	33.97107722	33.39627911	31.96329598	30.35209575	33.96646467
Rtcb	69.45181673	33.42021288	54.73513293	53.21448418	45.57177768	40.23700711	48.84458531
Irf2bpl	35.77562393	37.11960075	60.33571903	50.12078132	56.02868584	44.54375293	47.37890391
Id4	5.93396776	35.54188149	47.00635282	38.86700735	18.46357021	23.83476832	25.23352802
Pdcd6	58.71693221	34.36151824	52.06022508	50.14955603	46.91362073	49.50209832	44.77948476
Lasp1	41.19493808	27.71871882	57.89268131	48.67757101	48.30706142	51.45600503	60.62745925
Spcs3	105.3939487	36.84635749	72.78997003	51.51876057	48.93520199	41.21758513	40.97083323
Rpl9	54.03165581	61.38805761	58.11042089	45.68261102	38.22093712	31.05788568	28.6082048
Krt75	51.34808017	9.530125969	2.866211576	19.59230947	19.49208227	110.9948669	152.3112692
Ube2i	76.86054669	64.50251863	56.3134696	50.51524896	47.85554859	43.2093332	41.3940046
Ndufv1	47.46188548	48.33685359	68.34416281	53.43548169	43.68311447	36.5185604	40.87494122
Serinc3	18.14882405	12.53089618	43.68386319	55.78743594	58.35454531	71.10550834	73.45701313
Sdhb	47.62413294	37.11576332	67.44998999	52.13564588	45.74986333	38.6816274	45.77786408
Mgat2	79.73527982	43.96372897	58.07424254	48.43799539	41.85347473	34.10221628	39.25066032
Cmtm6	46.72468528	23.7054843	56.48820132	57.26892846	57.13064709	58.5011253	62.92621342
Slc44a2	33.48126698	56.15697917	49.94876845	68.58969362	65.85526025	63.85298976	74.65088252
Gnb2l1	85.25159281	53.35139717	61.21624501	44.91385723	34.32628846	26.29679265	24.88546166
Prkcsh	33.01506522	29.00776031	56.07997514	48.49713377	45.43411752	40.41011953	49.30670497
Cdk2ap1	80.06697987	65.46328177	33.2192199	32.30982084	20.22515651	14.97897643	16.63448899
Ndufa9	40.73545243	35.66752142	66.9347592	54.9915421	49.99431963	46.17248036	42.7795632
Tgfbr2	45.30199948	25.77452711	46.18584402	46.24646945	39.58183804	31.33118625	35.58956567
Tbx3	26.55381444	22.55176241	61.30110359	68.66231177	64.91405168	60.23039211	82.14040034
Wls	29.2201806	21.75747835	41.26943801	55.03048966	56.92138744	71.49334056	72.03960865
Reep5	27.03835785	27.69674686	77.32598237	58.48055861	53.92903092	37.78826964	42.41901911
Anp32e	96.76706434	44.17677024	71.15260718	62.26929576	46.80360381	33.4837644	42.87948662
Crip2	72.6665451	36.88581581	47.06143763	45.13519773	33.12889646	21.08180412	22.5719618
Capns1	37.03654909	27.34476116	84.00529973	48.35311434	63.6927467	63.73618925	53.4941116
Hsd17b12	44.08273032	34.16501517	63.93886571	54.14714011	47.06846101	41.48770815	41.75714914
Carhsp1	50.23083401	27.61687648	51.08966714	53.15179277	62.54600983	53.11745926	52.72555206
Mapkapk2	40.61138458	35.45273484	51.28671443	43.17466282	44.46402847	43.46416274	42.38908587
Sdcbp	34.03280707	21.10995481	58.20360251	52.53970011	53.43119128	59.2976881	63.56881486
Rnaset2a	36.87048951	30.88567451	52.46308498	41.1552159	40.79507683	48.88536014	57.13318196
Trappc4	43.53368168	29.11076303	52.18422431	43.35667824	47.2605272	45.32637578	50.34326137
Cdk16	71.78120402	52.9449819	50.63650371	48.42422125	46.66326384	36.81657356	49.3916238
Ap2s1	28.91195582	28.58571786	53.08648044	49.34715843	44.77563401	39.11822697	42.15312904
2510039O18Rik	50.30469021	37.73096032	47.89191162	49.13222259	50.36557751	50.27783086	45.0082475
Fkbp1a	62.76205543	23.7936789	45.36675421	40.92082527	40.2850072	38.54504949	43.89486178
Csrp1	53.27127786	36.43538308	76.55624805	56.52441133	52.97289764	59.30555813	41.80060646
Bspry	21.26764194	34.83492374	47.0089684	52.15538724	57.40368577	69.11683049	75.30632024
Pfdn1	61.36484382	50.03176254	46.28524778	35.72826038	34.98438011	40.25275334	38.96573614
Ogdh	38.68118225	30.99502322	67.53154682	66.9516718	58.08706341	48.25698338	56.94758184
Mboat1	64.00163856	27.9891582	42.03013666	56.80463056	57.42947094	73.76586476	77.1843769
Reep4	59.49798789	74.38133356	65.63847294	51.22941508	54.05432314	44.03577993	32.91901262
Rrm1	81.95049611	46.40860515	78.01541264	55.92820654	38.80190476	27.92231201	32.65607466
Fst	108.4037772	4.804314495	3.473372499	10.07788089	25.02185297	36.13958148	22.29831972
Nop10	50.32335068	41.51292625	32.25871093	35.62458388	27.29941321	29.86098281	31.5227003
Aacs	57.53140716	44.09250106	58.45537517	57.59884925	45.45120853	35.01978733	41.45272181
Lce3e	0.50712451	0.714170137	5.28440114	57.27197719	118.8779156	103.9323552	19.98724065
Atp5o	42.28329633	46.5548512	58.92727177	48.88404656	38.91799346	33.97824087	39.07596923
Ndufv2	42.05904655	37.86056346	59.52424556	50.57455672	45.88685872	43.08631217	46.17131381
Lamp2	21.16616233	22.55549966	66.66460564	63.24250525	60.76631198	52.77280423	56.65205314
Tpm2	51.86140442	41.83011598	51.75740616	39.61463673	47.97690217	32.8721787	34.89276309
Pdha1	47.27835973	30.97432771	59.98333652	51.99646218	53.75464161	48.36550441	54.56299263
Fasn	39.1398841	40.88530131	40.93277582	53.62595841	43.25132801	37.51371148	54.34370664
Pdcd6ip	45.20825101	29.72903125	52.60751966	56.51178603	52.32475112	53.50023171	56.49485993
Nme1	75.1416189	52.30033314	49.86031805	38.09501156	25.93569466	19.34748645	19.03527763
Stx7	27.77808988	18.32843383	46.85760453	45.53830435	60.00854672	63.58752771	73.86033217
Mars	61.25016645	43.07151125	53.18418132	47.63061706	44.56800761	49.54433902	58.16832531
Gps1	60.94477569	48.68043127	50.52319169	42.23965678	34.62916955	34.44076273	38.39873044
Myl12b	21.13932663	19.38214342	34.35695893	37.7666556	38.73903084	50.03705744	52.67624704
Asah1	53.52878716	32.40390048	55.94189653	46.98854988	43.48933088	43.9496005	52.94209568
Gdi1	47.34880839	77.02316616	42.68887824	47.90458711	64.43788202	66.71012631	72.38535324
Bmp2	8.910027856	13.70620059	52.86667249	66.30635935	53.56042282	46.56738697	46.60141625
Atp6ap2	26.14980368	21.4432448	47.48360802	59.59021075	51.60423483	62.57229015	68.20418479
Pfkl	34.43152726	28.29841076	92.65944841	57.54314482	82.19034424	53.23339507	52.16926794
Gm12057_2	46.66229707	54.90033131	60.52625022	54.34615797	64.79704862	68.61657707	62.87755348
Ppp1cc	63.11123056	46.08483161	61.07416318	65.5008242	47.43222068	42.11678952	43.32140961
Cisd3	59.64332151	51.46851851	44.20444213	62.36146961	45.16274368	41.68100727	51.69781043
Park7	50.94813399	39.90519989	56.93254766	46.39240635	37.33501594	30.23794397	35.63979661
Mbd3	62.3240199	51.77144042	54.6723546	47.37880568	31.54591772	29.29512544	39.13511812
Ccnl2	75.70804928	141.6394365	37.95250352	35.88064505	48.00627152	48.06659636	41.71250364
Nt5c	46.47071035	60.61412539	50.2448542	46.41148034	38.07943915	30.96305328	36.30777333
Mmadhc	50.19743732	35.05499858	59.05233049	51.6372805	44.89833334	40.70133366	44.31491846
Tufm	40.24598362	43.78948672	62.91858518	52.09249248	41.9924517	28.89092512	40.48678434
Anxa6	15.42274675	11.42194481	41.67887824	61.48678244	66.50929172	45.27503537	58.42493965
Atp5f1	45.53254165	40.99517521	62.1289731	54.20626418	45.82987415	38.49896194	41.59968808
Ap1s1	58.09173556	37.9461533	53.42974965	49.04844663	42.6453814	35.00881711	36.38943737
Mycl	11.76258849	18.52954922	46.1621265	61.02041618	45.44177218	41.03702466	59.22273151
Pitpnb	70.10597649	33.94069785	57.10709527	51.80583162	44.82536164	45.83868864	45.56579568
Snrpa	44.61174892	47.45281896	63.59579343	40.69886171	40.10497158	34.66854152	34.34602152
Mybbp1a	66.78461884	49.49818087	52.21833245	49.00034939	34.87192327	36.53487977	31.89648995
Sqle	75.01350821	47.31307621	65.78056001	64.72277309	39.37055008	27.70321821	32.67209034
Bag3	25.37681581	22.21882249	65.61345777	54.39874782	65.07186491	62.25832304	58.64176245
Chp1	19.72399837	16.82465644	45.0599906	57.96302957	77.71595608	97.02813226	89.29171626
Lamtor5	40.84595356	34.17990808	47.09699947	46.94340954	45.75062013	42.61591114	40.49251344
Nhp2l1	67.38901432	42.82097083	47.12947105	43.55945605	31.29434698	29.48269424	35.62389127
Timm23	76.30119848	55.68039869	50.48920607	44.11149169	35.22518818	28.44169053	27.83070541
Ndufb3	30.62108183	31.53253036	40.36672151	43.60597284	33.26086295	39.53295353	37.86703421
Moxd1	58.34036162	28.38498018	54.58226043	41.26253486	43.60524848	21.76391589	25.05150683
2410015M20Rik	29.07005613	36.91937995	36.84939544	38.00482532	29.53086385	34.25658263	36.95226125
Sap30	82.62659713	57.26043982	65.46186719	51.92604091	40.37234029	36.17501592	31.23002694
Grn	17.06592217	20.73918008	50.89594222	45.890579	50.45601078	50.70133129	54.82311081
Itgb5	31.22194555	18.96729247	36.77118863	50.99109999	36.52580245	38.30252431	30.66568144
Rnf7	38.33899482	38.22514992	58.93046854	51.85598153	45.5081888	41.80266544	41.99681279
Ppp2cb	63.36870685	47.4334909	8.353020293	6.685234263	6.657233962	7.943165436	6.271867708
Rpl10a	62.0628863	68.19017473	54.48188606	43.43830789	37.05899056	29.13827146	28.59595727
Srebf2	28.90675778	31.03761371	72.65886742	65.08037423	54.44202544	43.88517289	42.58272184
Bnip3l	19.50326748	18.47912916	62.85798105	51.55002202	71.19002516	64.46900266	63.56205201
Psmd14	59.38176248	39.99894726	65.19491276	56.50976162	46.57982759	35.01340395	36.40195755
Tmem165	46.20936954	31.77557632	56.00176737	56.15372439	47.66115178	40.39640841	39.03879443
Dld	52.99362874	34.78069117	56.24579441	56.72222115	49.23104561	49.8589188	51.93250716
Tkt	42.4301289	35.27464822	66.09313883	48.69908683	41.74282732	28.19881348	31.4261504
Fam84a	15.36845405	15.51059601	28.87567714	42.23298704	57.40729222	67.64422086	68.62937045
Hdac2	51.84305301	31.59695243	59.88722002	57.35006615	49.00358853	40.83204679	48.27337013
Mbnl2	34.4544425	20.37036958	47.86683324	50.04925508	63.51609844	57.48806068	61.95001958
Tst	7.779872991	10.3628954	30.37167834	39.2856301	28.12259327	28.10713795	42.41746932
Myl12a	60.71866237	22.52148133	32.21967252	29.33754577	30.51576473	35.50739643	33.4660027
Dhrs3	6.099701229	16.52843939	28.82827018	32.65052138	53.87213818	67.64230337	86.11481311
Lypla2	61.81968755	46.91690994	49.01672431	44.86435072	39.66076695	35.96340686	43.05233549
Ehf	13.5860166	11.46725929	24.75364902	42.8687754	74.02446204	111.9661484	95.17713739
Sidt2	36.83104585	44.29564129	48.62790504	50.58786616	45.64073549	56.16040616	51.20452817
Slc35b1	49.35163268	46.43124298	58.63003939	50.27257528	39.93698857	32.30550734	36.54477922
Bnip3	3.098631509	2.717756326	87.74491337	40.4066717	168.2826833	122.5756629	96.44990402
Pef1	26.57096745	28.88499345	54.67689638	57.92513776	53.26467614	42.02567524	51.61151095
Rpl18	42.51055893	39.32828225	48.7805898	41.09960007	36.08938906	30.080444	29.04514733
Ube2b	36.50168203	29.83124942	55.40857479	46.94923416	52.99155919	56.75191635	49.28101388
Napa	50.32029346	38.30062754	42.65568578	44.44816513	43.3991326	44.77709839	47.45291444
Ptp4a2	70.27149141	30.02914919	35.10143986	28.31391382	30.18799962	46.18702072	42.83775748
Tsen34	62.3421216	40.53308676	64.48644201	47.94539379	44.25814221	34.58597285	36.09295668
Nudt4	43.16784775	23.56014348	37.59346783	45.235263	48.23279725	66.84956396	64.3764135
Snw1	48.8849161	28.79645391	56.30718204	52.27798996	55.42981901	56.09459064	56.84152489
Rbm42	30.50172399	21.62564491	49.99937416	49.40229601	44.13496516	40.13683492	45.6769474
Tspan1	1.123447363	8.897106422	20.41994268	45.67715607	34.013032	52.54932556	87.77073385
Atg101	36.83884375	27.34934862	45.10482312	45.52363323	42.45949603	49.46399252	48.25521975
Ergic3	25.76089699	24.15834535	44.45913233	42.6338711	43.39226662	41.07571309	45.98240849
Cab39	54.73426883	28.63868758	49.3016595	59.64690792	56.64613551	55.01410698	51.05811224
Grina	16.10942562	38.84355767	44.11812786	45.88804098	46.68843228	64.59495117	60.23254321
Phf5a	60.77646408	46.03348632	53.89949897	47.65133297	32.43358916	27.97940096	28.93761388
Uba52	37.17320833	37.59133203	36.94793639	38.53071071	22.28711043	16.45149436	16.26775604
Pax1	19.78382804	18.05611937	44.60063324	44.91343311	47.8389041	61.00621337	59.68081726
Tubb2a	45.02711781	22.16767874	36.32637706	77.00306952	94.49223198	53.96783419	39.23715918
Ssna1	56.81245142	55.78441148	45.60783693	40.81488366	38.31010218	34.12597903	34.75351415
Psma4	60.85055468	40.24062451	52.93572509	44.36908791	36.91293588	33.41586869	34.09052467
Rps19	39.54083901	47.36591286	40.77918023	37.17936842	28.57844974	23.73968267	20.19772895
Med10	57.99386473	37.76791835	50.69117906	47.44881772	44.61245698	36.59335242	40.61597313
Ndufs5	34.00387775	51.16323166	38.28758046	39.76763819	26.4277807	25.37268383	29.61311257
Anxa4	26.69167569	12.06554699	35.87800026	45.81290444	61.71887838	80.24716722	97.7826806
Dynlt1a	31.73663097	21.44137025	60.12434297	46.49422563	45.18884252	30.22937839	43.51977128
Gpc1	61.40381329	28.18304459	65.36670068	41.28637253	37.95751521	30.77656239	32.23913788
Copa	31.35715942	27.61863421	55.01796687	51.74765087	49.9696229	40.40822225	52.3080711
Acadvl	28.88004227	28.06622167	51.19234997	50.90630368	51.477491	49.74628559	53.55969924
Phb2	80.27614588	54.89306063	51.15638922	42.61127386	31.1380035	26.26325275	27.13869405
Dpy30	64.69372795	46.82169809	53.901866	40.05142289	36.82074207	32.91262167	35.54287712
Aldh1a3	12.78655937	28.9220026	58.85184983	31.20956379	177.9914098	131.8116665	55.61995556
Jun	15.86903749	12.62849429	20.69161559	33.46309655	76.29194731	104.2363655	74.21054099
Slc35a4	72.46801505	44.07814472	48.3118574	42.60176073	31.47984145	27.70920381	35.90336342
Pcnp	64.17376586	34.91668361	69.3811732	55.87565126	56.98306238	51.99136264	52.01720311
Dnajb1	41.35160034	29.02140649	52.56041214	51.87589393	47.92504937	44.53888379	43.60546216
Eif1a	98.23870158	42.04013736	46.46451045	44.209919	33.13834428	39.83536764	33.21290379
Apoa1bp	16.98459398	24.9692914	48.48359657	40.80721061	46.09585854	40.28792956	48.80984246
Upf1	38.67146285	40.78630913	51.27326274	47.9827529	48.6006732	46.15919492	49.41099782
Rnf4	58.45701181	32.91720828	47.72330422	52.74735655	46.32541939	41.7311356	49.02975145
Crabp2	20.72343979	51.58074907	73.73125585	57.13485905	78.52997686	17.33096331	18.03793988
Chordc1	71.09979925	41.63971413	51.53823194	47.14764265	46.6381983	43.71669089	51.59457524
Elof1	41.1278442	37.75272077	52.18365878	39.64217352	36.74604651	36.61435182	36.34734432
Eif4b	48.38270547	38.28717448	60.51782271	50.58856531	46.75639407	37.84384543	34.25657101
Rnf126	72.101193	71.0423685	62.06695644	32.3622788	31.88162664	27.05733606	23.86581072
Basp1	24.66596507	7.181991857	3.561947836	14.06256204	8.54664776	22.32503655	21.20647427
F3	47.42228256	4.099992255	4.831277495	6.891656873	26.90226853	105.9812615	79.20698915
Nup93	61.52219176	45.24537924	66.26821565	51.46124374	40.00048436	29.62830757	32.42530901
Ndufb10	42.24051311	42.5664767	41.52552298	37.36942896	36.09619364	34.25109964	37.34072499
Mrpl32	48.25791554	42.78567253	49.1816372	49.02349009	38.70798995	32.25611261	38.60782948
Abracl	36.96183589	26.64394442	46.39924167	40.15971424	43.90497347	37.37750129	34.66839969
Gm20388	18.00380529	12.49071465	23.01846582	38.14803759	27.48697909	36.6267364	47.75665886
Nomo1	36.05633908	24.75689549	56.17082556	48.74628969	39.94786852	36.85692093	42.83702183
Romo1	18.50244114	41.55112605	16.03684297	25.97794836	18.20134741	23.23981195	31.29251499
Nedd9	38.50420331	9.080342882	33.56448878	39.56403876	61.92177995	66.35037275	67.79823546
2900097C17Rik	39.0339782	28.07005633	34.63952589	52.08181246	44.1741313	45.35466281	52.11215171
Actr2	54.73882861	27.86436892	69.2796375	53.92017859	63.80594536	62.0382884	54.03265353
Ddx39b	49.79874212	45.98574172	59.52651946	47.02632496	33.6107443	30.58759473	30.01767422
Paics	57.75020507	31.41813942	50.8950898	43.39075573	36.93658257	36.45406549	42.74830348
Mea1	32.02841438	22.50078037	41.61504414	41.30684104	41.01418027	41.48647022	45.0726225
Mvb12a	29.94029617	33.08514434	53.88252747	47.37940416	44.92097052	39.92959236	45.38742138
Rrs1	66.32958304	45.48799981	43.32693407	44.86621174	30.32500957	31.03919644	30.51346312
Gm26809	54.09905944	31.10564318	39.812937	20.79777666	25.44315862	35.39368481	37.59358497
Anapc2	31.59557928	42.46928293	53.55711833	51.399504	55.41277335	53.73623802	52.92416209
Sprr2d	2.034083112	0.063656575	0.624819584	21.67616678	236.2848963	238.4762708	113.8800336
Adrm1	64.05774777	58.15122878	40.75975978	38.66581972	33.00493187	33.15358562	35.25897014
Tma7	62.65215464	64.27557509	41.37729501	36.44264881	27.11023175	25.83174897	24.35778546
Hspa4	54.29250418	38.31561543	59.00212613	56.53854793	47.19527008	42.18354482	36.97393126
Cks2	83.80657574	78.4937999	70.57016318	43.04669638	27.30737078	17.06466121	14.47158939
Cct4	70.8487465	36.07523092	50.65074965	44.04487819	38.54963781	39.65865201	39.21131615
Papola	73.13109145	34.75240684	52.85090399	52.30035034	46.85825455	38.44839115	44.85248805
Rnpep	35.79840752	33.10328841	49.29513382	52.02011783	40.56911967	31.1646458	38.89205968
Btbd1	42.40796597	29.82488759	50.54747178	49.27124228	51.12095218	47.71631697	52.89558623
Scamp4	42.61296755	36.74173432	50.87964771	30.18050014	40.71178521	33.48415564	29.10847472
Txnl1	49.13400118	31.31784022	49.45467488	50.93783987	40.02202194	40.71963924	41.07077937
Cep170b	54.01992285	34.70881919	34.07624297	41.48228208	33.46381804	36.19552196	32.92991623
Asns	54.6993582	26.75503287	40.98846346	36.09484499	34.6724586	58.06521914	72.37058792
1110007C09Rik	21.74681095	25.07190199	40.22159501	43.48646916	46.18266717	59.78768131	62.50588182
Uba2	54.30561157	42.46024201	65.38187957	58.95054575	46.83430078	32.60654673	35.34842747
Prdx3	45.1115044	27.89307921	41.832702	45.69544642	38.27799591	45.44129929	55.16012335
Srxn1	48.61881803	32.40498879	34.50676084	44.54672507	38.6122255	19.74268958	25.5722361
Wbp2	19.52365514	21.04057171	42.50797356	45.07486334	46.6135878	52.09788218	65.12496499
Nfe2l1	33.56029028	18.21326797	42.01903531	46.06624449	50.87232773	60.43887017	62.81839922
Nbl1	18.89646202	23.75407862	39.76655483	27.83628235	31.07301505	23.21834395	36.47475637
Amd1	49.61102908	39.90212904	44.29804144	46.69510974	33.72074715	35.00161315	32.36988323
Rwdd1	80.80395161	43.88437184	56.3859481	46.34129653	38.18816434	27.88012827	32.8219777
Pik3r2	24.23676271	46.02836794	51.1028944	44.4515389	45.65080237	32.43476894	39.16430066
Lce3f	0.856467728	0.283797888	10.60675098	46.90748162	137.0050394	170.3709643	38.04381864
Eif3m	45.81713307	34.61315185	55.46566314	49.02772595	37.59231564	35.40938686	32.3254899
Aprt	36.00765555	38.19416529	72.45404122	48.14896661	37.18827672	26.60495315	22.73529722
Uqcrq	28.52967275	43.77628914	26.54584183	31.23334526	23.25242392	27.1818743	27.1181571
Atp5k	18.58940631	69.52910031	10.52065723	20.40929874	12.95332312	13.80451357	19.10096697
Arl6ip5	19.04157581	11.60412562	36.09028045	32.64274857	36.47687754	38.85392748	44.78733743
Cdk2ap2	54.56548135	44.3040421	46.89566525	33.69902261	31.30621761	27.42078088	32.49208878
Plin3	25.67818732	20.7012419	45.51100632	40.48531867	44.76329266	42.49300646	56.59351786
Cirh1a	83.03595366	44.89283647	52.59080611	49.3150779	36.09713074	31.81776778	30.7996106
Fam195b	20.36156332	14.06681198	39.06265866	37.20835292	41.38888654	40.24889536	44.19716758
Smdt1	26.80960573	35.38046603	35.67884498	38.37707969	33.94126786	35.96230443	38.7715144
Ccni	16.31852362	15.4606267	46.2375223	48.09565551	56.18162403	61.06913229	69.26646614
Mrpl12	82.09994934	54.47062342	48.75456296	38.34682228	25.45904105	21.42756468	21.43652704
Fam101b	17.64381761	5.949533419	24.27792768	23.05594126	27.46079363	32.29913243	35.42366421
Maea	37.79603409	25.67369655	43.87364396	46.0544779	41.52701992	52.32615745	46.96333703
Pglyrp1	7.187093661	6.429314037	14.32278739	9.693386943	28.72134705	75.10989441	135.5349018
Capza2	46.25207999	25.40656019	51.11360394	51.77961172	51.52302907	52.80244793	55.23741652
Snrpe	38.74730652	55.13554823	41.70092706	35.54125902	27.77716222	26.26525316	23.91735592
Tm2d2	17.17083972	21.5734618	40.81138282	46.12959243	40.3733337	44.44825465	46.75837126
Bag2	26.79289821	27.84182611	51.9946788	52.28282737	44.63451288	42.84228111	58.27101481
Tmem184b	42.63289723	30.54959467	54.7199446	46.64729872	46.10293514	35.40627684	44.04042946
Vmp1	39.82111832	56.14638447	43.05363611	37.31188	40.78480393	54.09926593	47.18258674
Lxn	21.06597905	8.250322639	34.27197887	30.15821952	47.7934197	59.49654844	37.2266756
Xrn2	50.83242333	31.73129138	52.98119469	50.39520194	56.4252115	46.34000511	40.42587526
Paip2	29.3697096	29.85858536	54.92318724	45.14891046	47.64497273	49.03665951	43.5191269
Trp53inp2	8.613466874	9.986114548	22.07797042	39.17268282	44.8390824	115.116249	108.5475256
Ndufa3	21.63382521	50.37305004	15.29732444	20.29745562	13.09361182	20.64466006	27.00038681
Itga3	75.98037821	38.8101315	67.47387379	38.41775648	35.68204135	29.67247418	25.17173672
Fam83f	33.89367002	34.09397563	54.78159267	57.91750282	56.20437257	40.03605312	43.56975171
Gorasp2	43.60043654	26.45978821	51.35874357	44.8159985	43.90735027	37.02038945	37.30614185
Sec31a	30.4597059	24.29262892	58.4327751	52.39424396	54.53228236	41.2572632	47.2860612
Cxcl1	37.08107188	36.75435768	18.5463842	8.667144382	22.0351885	45.38924281	37.72535623
Atp5g2	25.23242657	26.65709322	49.61423307	35.40970331	34.80790133	27.64441895	32.23508328
Bnip2	57.42197981	35.95990301	48.39062483	51.79799891	55.8109993	49.80990249	44.53710334
Lamtor1	35.06405876	26.84788266	43.58533544	39.80135332	31.67388792	31.26679041	35.35409691
Scp2	18.21457679	17.32509401	47.97650933	50.07250408	53.45416203	45.62392709	48.44506088
Zfand5	27.12415178	22.75654189	31.05554106	35.65718562	56.31881064	73.7896334	68.06352696
Cox7a2l	28.2865828	23.01676333	49.48163806	47.45858092	41.41325629	35.16639145	37.49954829
Srebf1	27.64083312	26.81490836	51.1645957	45.35369134	42.98906532	43.40043425	62.21654988
Dnajb11	57.75991455	29.91373124	47.08358958	44.26329193	37.12904845	35.29193099	42.16987715
Cfdp1	59.79144058	44.09938878	49.51395551	39.66970046	35.11243295	29.60637808	30.27898909
Artn	51.70940928	37.72632702	22.29241964	24.06855046	45.82600808	72.19687495	70.04813914
Tspan9	30.80720747	22.16738169	55.06033834	64.45672245	52.70764352	42.31230656	38.68719875
Emc3	36.90844646	30.74959485	46.8125326	48.319677	41.24649907	35.97092794	39.12349118
Tmx1	58.79365454	34.02045457	54.06209674	48.6768372	39.32766924	34.28725774	40.61954984
Ik	30.0113541	29.03763538	44.40649708	44.67229991	46.87460553	53.27799999	51.48201838
Ube2n	50.96571037	31.31655523	56.64805827	42.40586262	40.38517333	39.31337819	43.83424746
Fam210b	9.625369013	8.125901665	24.23374071	48.29497336	52.12466592	60.2123097	70.09187051
Aldh2	9.656299662	10.43582854	25.82844838	20.12571749	16.52717269	18.26054661	19.95973624
Caprin1	40.32233873	30.37775337	49.84108598	50.38263586	44.14619047	37.43976301	42.49703571
Myo1e	23.65342982	13.94148512	36.37211755	41.65937812	63.71800679	92.64525406	73.35890862
Adam28	3.228812145	42.56087228	38.61004965	35.13691281	41.01716225	53.0252996	66.01432597
Atp6v0e	21.47503569	19.43510768	40.1985247	41.75725556	42.3123218	47.32165495	45.07789155
Gm21988	10.58829221	20.70147924	34.91686474	30.36831139	31.83635877	37.09577409	41.01324305
Ddx24	36.91554801	25.41687858	46.95546349	42.42885556	38.70599397	39.83424846	42.93524672
Tra2b	62.21110123	42.25489839	57.85525416	47.59170237	38.48641347	31.01597175	37.65415761
Hdlbp	39.77972085	27.3561651	52.21617246	47.84146101	49.92961087	35.6415114	42.78616601
Hmgcr	58.9034494	38.26728765	57.93487723	54.45653691	38.93455218	25.98876768	31.26869864
Alyref	93.14920858	47.3588002	47.08855073	41.1472546	27.90552571	23.57984361	24.69637662
Smu1	52.39630273	31.14704563	52.38628422	48.07205024	41.90207664	36.35859703	40.47393581
2010111I01Rik	32.31455047	47.78141297	28.99334864	44.00271716	41.26931562	51.27970017	39.5398206
Lpcat4	45.95015125	29.26863006	28.61492884	28.69487692	42.05076284	45.92259627	47.41304014
Rad23a	47.01581441	38.70727317	55.38983368	42.1309422	41.66075311	35.12728739	38.86045733
Tmbim6	29.10826733	21.49282455	63.8107008	29.17134901	32.81728373	37.6788394	34.79639223
B4galnt1	51.31239118	37.53272947	47.74694395	41.25697537	39.71587786	34.24208318	30.95588526
Id2	12.07060154	10.68392902	27.34450436	52.39583823	26.4016702	58.69504435	65.73834246
RP23-110C17.2	54.84345577	40.57712322	57.24600531	38.24834223	28.47162599	18.3959511	18.68759099
Gsta1	60.40574346	61.66963719	58.71710367	80.50070383	103.5929314	19.93813347	3.227361894
Rangap1	51.77703343	39.04346565	52.40415123	47.84141985	35.29199365	31.15959122	39.31429642
Wdr6	16.19351008	17.75449605	42.66107271	46.20790543	43.23313732	37.53863674	51.06315993
Rtn3	24.25266006	17.76234839	44.73661401	49.44121225	52.42338564	52.81604096	61.02723082
Rps28	15.85380679	58.15549867	12.76595839	19.50884955	10.80222975	13.06354752	20.61048844
Gjb4	57.71178629	16.48863764	26.95888099	44.8943944	40.73869958	30.49119083	28.35315012
Cope	39.95384913	45.87123523	46.44610261	37.43580351	36.69257244	29.99310204	34.28054219
Os9	20.89922854	14.32513469	35.95633308	39.52110758	43.93813844	42.79587687	47.56073158
Zc3h14	55.23773729	33.78698977	49.99603169	47.54577796	44.84749816	42.41973283	41.88910636
Cst3	16.63128049	22.97625231	55.27546289	41.16347819	36.24634438	35.33336619	40.74899776
Crk	40.90878001	26.45915805	44.9998438	47.48552653	47.21008318	50.10087436	49.68502068
Ost4	26.78945026	24.84453051	25.62893857	28.60810566	22.41972213	20.10606843	22.89926966
Rin2	16.31772441	10.83150986	34.78002705	38.53561612	59.59133376	63.60738852	58.52224003
Hgs	31.72929363	25.98688675	38.65117267	38.50639738	46.3052452	45.0168407	43.1414061
Limk2	34.83025758	42.71753815	42.65915578	54.6446129	47.84932596	48.06244549	49.75623207
Pmpca	63.8293887	43.92718413	46.89497375	43.48284627	39.51567652	33.73764577	33.89597388
Kars	45.41404839	30.45495828	51.41769159	46.18098556	41.47338958	35.78442334	34.07610242
Rab14	45.09961634	25.75784586	44.7843063	40.7456005	45.98555549	50.44073716	49.66553094
E2f4	69.7704803	51.83735104	44.44637318	35.23675559	30.83046029	27.69124543	26.69839576
Dnm2	25.85610945	22.46398718	41.8624342	44.54237737	53.25046642	53.67228497	59.8979566
Atp6v1a	16.82747194	14.70346807	52.1019709	53.54475316	57.15911821	55.55046721	62.12315963
Tomm5	58.08947673	56.08547578	37.33136435	29.69414866	21.20622062	21.40497795	20.15254708
Sf3b1	37.37665193	46.68940871	45.15071186	44.35006536	47.39204917	47.65927071	45.83196838
Ubald2	8.639984879	14.40288173	63.13309972	39.71093849	46.10455588	42.18486341	44.10189957
F2r	23.15898243	9.32021183	29.96953944	45.2790123	43.10874714	62.44106511	77.76133739
Elovl1	51.96657028	43.00027302	48.21989336	57.16849323	43.77954303	37.08007881	33.18744351
Rps6ka4	61.54517684	62.39138234	65.06309339	47.92315451	32.324723	20.90567888	23.64891734
Rnf11	34.10404597	19.01588977	34.4507856	46.85143307	51.96962954	57.59908375	51.6992536
Fam103a1	37.07686037	26.06983533	49.46300189	48.05248989	36.86366899	41.48897162	48.56963015
Bloc1s2	53.99201018	50.36119574	50.28932735	41.10588135	36.58158291	31.68695652	25.99819996
Comt	49.11576988	35.50875358	37.83706265	37.56069127	29.89811458	28.24895023	29.88535213
Urah	27.82529275	39.64470796	42.31253064	36.35854667	30.94133384	31.28797158	30.4192451
Vbp1	50.93832597	25.41635044	57.32519045	50.59794999	45.51933963	38.47065631	42.80177489
Col7a1	53.41969824	46.8815171	36.43133952	28.9507918	44.49282358	21.41760997	18.94629087
Emc10	36.21713919	24.35751069	40.01320164	32.48952756	31.32412092	28.20574258	35.08390643
Prdx5	24.86773586	27.88675792	45.00312094	43.39168453	42.79817504	37.354636	36.28078406
Bop1	68.5394546	44.97838331	42.18271773	41.51839159	26.9910318	24.44257713	25.56628942
Tcf3	48.73063503	31.95180218	43.88165521	42.54274332	41.08716389	31.50901326	35.28143176
Cul1	48.27490418	33.08411639	46.25724597	48.16374854	42.92497672	45.92725735	45.06476775
Fkbp2	47.82191778	36.41933773	42.25894292	34.32259946	29.41421636	28.99140349	34.54730146
Nudt3	44.42573803	29.90214812	49.21153433	48.37421345	42.46102594	34.76575189	40.23237419
Mgea5	36.54191442	23.13329843	32.33352377	42.39577943	43.85108978	43.14511878	53.55888157
Cp	0.855962133	1.785485068	2.035846277	2.066738206	1.969379959	3.337710389	2.192136249
Usp5	45.37098458	38.65018925	50.38906332	44.88715137	37.47079452	32.31813991	39.46678914
Slmo2	63.93152382	33.70122801	47.09031091	45.38835336	34.67554468	31.24362758	33.78036816
Med22	28.03128624	28.77613598	36.75211082	58.22052912	42.96979937	55.00587895	50.30459224
Nop2	81.16335411	48.62221676	35.36388326	36.21965489	23.67732352	27.67261853	24.16339074
Pigs	31.41016881	24.19703228	41.51240358	43.67647936	41.17603238	34.09053438	42.8222821
Rpl34	39.78170087	63.84076127	27.91668425	28.51932478	19.50566563	21.52416722	20.67002191
Slitrk6	8.033045906	23.26926919	59.82924542	70.59768678	86.13263064	57.76319432	64.58494318
Pabpn1	61.65619792	86.35745297	35.13587534	24.98544654	27.35378464	28.25099216	28.08551918
Tmem50b	14.93817553	13.50482298	28.11434648	38.66431759	49.94522364	54.56176541	65.22878702
Rnf5	32.04862763	27.76980509	42.08893484	39.45726827	41.04313143	38.88327818	46.49353103
Alas1	30.9681524	23.75707673	33.43719272	36.52750834	27.07491584	24.28637144	31.34618867
Cib1	18.87150675	20.19625815	35.4266099	34.99855623	37.06028141	34.45030625	41.75636035
Rbm7	56.58288258	36.98503632	47.07574765	48.07887631	39.62019159	39.44196402	36.50123728
Tcf25	30.18561329	38.23792107	49.22245578	48.23793721	48.31594928	50.10654132	50.48161499
Atp13a1	64.9616005	66.70272464	34.51169703	33.71411451	32.92633675	27.71209446	32.939337
1110008F13Rik	35.11408887	28.40180755	47.58582961	42.51911447	35.45810282	26.84699963	32.21257326
Fkbp8	39.78814478	43.81913951	39.76999946	38.2988652	35.03907188	31.94019277	34.2123478
Wdr43	115.9115677	47.08200784	39.04942686	37.84474468	28.0127388	26.77802336	29.24685927
Mrpl4	42.32887381	45.71161285	47.42801428	36.32123062	31.69774915	27.84374745	30.17599335
Esrp2	34.05930003	65.34482325	43.13092378	51.21762939	50.28429653	43.51975828	42.37758332
Ndufs7	37.4657271	38.37924543	38.92275747	29.77356227	27.66578051	29.53008226	31.70221904
Cdcp1	48.2190251	30.07915708	50.32290322	30.41119919	39.23825461	34.36580608	27.40324453
Yrdc	80.86416464	51.84071258	37.39025882	37.50879633	27.91893808	28.55773656	23.92967942
Psme2	23.26134704	18.35745187	34.51220889	26.15761444	29.44281216	26.35880705	33.41018518
Rpl39	28.01332453	55.68405475	21.20434959	22.06829639	16.71307328	17.61089904	15.73566845
Fndc1	2.83796667	8.846875422	51.77853233	44.9191556	48.7574742	41.09061769	53.58796032
Rpl11	43.18903231	43.04473154	40.07324536	36.87400132	28.98751853	22.16602684	20.44650981
Utp3	53.0425776	36.24485783	44.98745262	36.08379594	38.14267989	34.47251035	36.00242391
Tmed4	26.07604892	35.84645514	37.28441058	39.12693363	40.08761357	45.15736058	50.90161164
Pabpc1	40.0417442	24.53851694	67.3288015	30.59538802	33.47043172	30.54239145	22.99204205
Id1	22.21113547	106.1704411	56.26334619	85.84643874	27.36564871	35.54684698	53.01550225
Mtap	60.4698398	40.29968833	54.3169715	41.31567155	24.59428697	19.08027458	17.22355979
Trim28	41.56849698	37.73304851	53.52365575	34.46787315	34.6041755	31.16852701	28.89500405
Sars	30.36939094	30.27427211	47.32681666	45.42258611	44.77190208	46.16145537	43.96496288
Cdkn2b	8.662400172	9.771672633	20.63012182	31.45728855	39.62110018	47.79945346	46.73817847
Tbcb	35.45746347	26.66543893	40.69803324	39.24491125	33.28065607	32.86784129	38.51348369
Evpl	9.392892811	14.66733631	22.84602758	51.60757084	82.86672908	115.4630352	93.83713053
Ubap2	40.19924877	31.46088998	40.33770616	37.65508317	40.35351912	34.20062732	39.16075669
Ndufa13	15.55219909	25.94730066	25.27891895	25.53938259	22.78056712	24.57659801	26.60988201
Ogt	31.89208022	67.4203596	37.91011053	41.84723703	61.0707539	62.59046778	57.28311536
Foxa1	16.64647339	25.863219	9.281293591	10.07225308	10.01160231	11.47473025	11.44960904
Trp53	48.90948232	33.9406312	48.93861221	39.84721361	29.90263715	26.20269695	25.99842819
Gale	51.68075924	77.99364678	49.13783195	39.05039598	35.63672308	20.64797397	31.32135908
Tsnax	34.87648601	26.25302566	42.32707933	41.91222665	39.4560741	33.45789768	42.44119645
Cers2	64.88098005	47.92571203	30.27344239	26.38587195	24.82514607	26.95614198	34.035332
Zfp36l1	32.75278263	22.22710952	58.67217285	31.54882268	41.78985934	43.46637642	29.3278648
Serbp1	59.21191088	32.30022201	48.02658603	45.24966715	35.42463457	30.87934546	32.46386567
Hk1	18.05023865	21.27367359	45.45962999	39.50139618	41.11903615	35.7559724	41.06860133
Isyna1	59.65358643	51.77931874	39.50530983	32.93696488	25.93476512	21.89950711	30.69008912
Scamp2	21.56481449	17.25857269	40.39285226	44.53613781	49.05993453	56.2413905	52.52875614
Dap	28.2399067	24.00583674	73.09625118	38.11746179	53.37704385	45.19128911	51.53355995
Tipin	95.21972481	53.91023265	55.2452752	40.04726064	23.23980945	18.44255311	19.32424096
Mgst3	17.39756044	15.80679209	28.22558175	40.15697889	38.60049283	35.97944254	44.50012617
Frg1	44.37213265	25.61053605	47.69364609	39.86735635	48.16035581	40.90236201	43.37767982
Col8a1	36.36283283	18.62833388	50.94184065	36.05522032	48.72987068	41.78226753	40.63345562
Hnrnpl	46.22798124	35.01216397	65.78076424	39.52425223	38.77407112	33.2047929	30.03424823
Atp6v1c1	34.99541215	22.42960808	43.76611244	44.22912233	42.03442765	43.29028682	45.64832542
Htatip2	30.99257692	29.97520749	47.85642304	44.33478918	45.22435209	39.01056506	38.2122486
Tmx2	40.73060826	25.6751827	45.33164065	43.18034164	38.43677517	32.3644244	40.76927878
Timp2	24.76186412	10.00301962	22.68314186	34.92579437	31.97045958	38.76045986	50.12646322
Lta4h	36.96576848	26.01846944	55.8612158	49.17974409	42.38629035	32.3840893	41.41012388
Pja1	39.13557956	30.75198562	52.07014947	42.16336685	42.91427336	34.60860476	39.28358142
Marcks	34.69109987	37.19243878	12.47624272	12.26735353	11.12957005	14.25296209	13.57091407
Etf1	50.6180129	32.41032706	53.23961239	53.63481666	42.85554329	37.16750304	34.40927532
Mrpl23-ps1	21.86615965	19.65704049	29.34497495	37.28972555	27.7629721	20.3045803	29.7535982
Vcl	20.5863941	16.29049535	38.84646661	43.42980085	54.802362	37.77159825	39.53817769
Eif3a	33.80361087	31.14743499	39.16203086	41.40071439	38.06102487	34.14104068	33.8507973
Twsg1	43.76191226	19.27505661	50.41502179	45.37966982	40.14036668	33.87346619	45.20488745
Cmpk1	29.35134349	19.5582592	42.15782529	47.49780966	45.31461682	49.67224366	56.00219828
Adk	57.65877545	28.42950517	52.65251249	43.67656873	33.20528195	27.76480742	29.99355882
Gm28438	39.08033767	155.4321956	11.95390618	9.038124999	6.512648663	5.580692607	2.501027095
Ei24	26.63541372	25.47869582	48.70370489	42.78103095	39.52385654	33.58257202	31.04543095
Cyb561	17.69591056	19.91281512	40.84870688	44.17766496	43.48097079	38.99342822	49.00165796
Tcea1	49.81105693	28.37802501	52.31307981	40.26360109	39.84329224	40.48083108	40.12631081
Maf1	23.48247192	23.90367717	40.66940629	38.98929161	37.89438917	39.15334804	44.49993841
Atf6b	32.27859462	29.27745269	44.66223148	38.17709607	35.08537058	35.243177	37.3570666
Mrpl18	65.70447349	47.16419431	47.19997291	31.72442949	26.60119907	21.75991087	25.23064367
Arl8b	28.34341056	20.16491578	43.84245955	48.29629829	45.45200497	46.02927816	47.02549052
Phb	71.15631233	40.59921015	42.31100364	33.83409599	21.2578639	17.25140307	21.7659472
Ahcyl1	34.00794399	28.18082268	47.21767416	43.49527591	48.43618634	44.56003697	42.23010929
Sacm1l	29.72439483	22.03494674	46.82249195	44.43847953	45.88981029	42.26809753	45.72124963
Nsun2	76.4008046	43.77327655	40.72396793	38.15600204	27.94734103	23.07252097	22.92030211
Klf3	34.56352812	48.9062541	39.08032132	45.7318818	51.19889879	50.38110104	50.5430006
Polr2d	48.65302685	33.14742999	48.1377538	44.72646864	35.2240072	24.57022509	26.11975092
Eif2b5	49.67975965	37.7304162	45.52139502	44.40829921	35.61919407	27.52912708	35.14255174
Elovl4	45.43108273	16.38881218	24.83483924	56.57629718	85.27550044	125.0579546	45.43339703
Rpl5	86.47357775	56.85280728	37.09784131	27.22291197	27.05701357	24.6888702	21.79814478
Prkaca	32.79613794	18.67855464	48.24708048	35.76135753	39.08211864	39.12812693	37.42467813
Seh1l	62.68555106	29.94808284	47.82104831	42.27617261	39.30094511	38.54145992	36.59553078
Tax1bp3	28.52706858	20.942651	38.14046226	35.69108166	32.41030325	34.91246941	37.13430768
Hnrnph2	39.03291736	27.77226055	56.44194408	47.83305173	42.35509205	35.15906596	38.36783415
Nudt14	19.09832184	27.44232524	46.59927368	33.92479654	33.45558168	26.70709766	33.40102619
Efnb1	51.80049163	31.79679095	58.4643501	48.09532676	45.06144509	33.09292517	24.49586503
Bub3	51.7534752	33.07688547	52.27392898	38.33728669	29.78717045	24.3282894	27.69938679
Actr1b	34.95256609	30.25583289	45.94124254	41.86450969	38.53149119	32.8848253	38.0215806
Pfn2	7.180545073	7.443342956	21.52791424	40.19778959	55.35850398	67.17752816	82.25888453
Ano1	53.84860599	36.13898436	57.94871589	45.78810119	35.83866928	19.45926195	23.20894272
Lars	27.91655985	24.01345227	36.75439379	39.66684707	39.35418142	45.1958672	47.54758178
Tomm40	82.82725009	48.19748763	43.3941606	35.4177296	22.513352	18.43280782	19.72598029
Memo1	40.87373274	26.6174939	45.64591532	43.38868131	38.57293233	37.17910529	29.17138615
Slc6a6	29.7695158	18.95206571	31.79182268	49.92714389	32.98511957	39.09560584	47.7039434
Mzt1	45.041176	25.19149686	41.31990198	45.78772837	46.47767884	50.46618346	46.90484023
2610507B11Rik	21.53512474	22.47820878	41.52937164	45.033471	51.99018148	44.8983149	57.16520759
Ttc9	29.78753013	16.81356554	26.89642829	36.98936516	37.32641192	51.41780152	63.07572073
Farsb	42.754719	29.78253022	51.14520692	40.00878623	34.34724249	29.78641428	33.24274615
Rps13-ps1	19.62524723	32.39173082	32.97428626	43.46867739	28.64531806	22.72472552	20.70383869
Brix1	57.46209067	34.2864427	45.42300927	42.57316197	32.37109055	30.37349679	30.91504598
Apex1	69.70429956	30.82066014	43.87142013	32.56532425	22.06024979	17.5338533	16.8613868
Elp2	36.3341165	28.64621178	44.67790039	45.05375997	36.38700172	28.37268943	36.80656877
Ap1m2	25.34505008	22.7475927	38.92683529	37.37080906	40.9051063	33.97222542	44.44104585
Ptpra	30.36710225	18.87387852	31.94578376	36.65314448	43.88696002	52.74716702	49.84805727
Tax1bp1	26.04096252	15.92587519	43.44809811	43.21524549	47.94453111	51.8405305	52.29024661
Aldh3b2	9.589864233	35.0283607	57.03835275	77.03428173	68.92707212	53.22184812	46.55429739
Ppp1r2	50.53453481	19.50755729	30.90271928	40.75504431	41.17822958	46.89761428	41.64691474
Mob1a	36.02202503	19.82133481	43.23842354	46.76856037	42.12133532	41.79466138	45.60743895
Ube2h	27.83944872	12.04371738	36.7230119	41.61053622	52.67631256	63.98328287	55.54891532
Dnajc8	55.8060056	35.25697243	49.76895382	39.66339591	38.60334995	38.13000033	35.6746754
Ppm1g	46.85373191	36.58766381	48.07817026	40.31071722	30.2605294	30.46861908	32.00996219
Ptrf	89.79861666	30.00790804	67.84346007	35.49303837	36.8606892	23.87663626	22.18166426
Jtb	35.1454841	51.05178286	36.45084375	33.97351265	32.06096146	29.11273461	29.49447694
Akirin2	33.28319512	24.29735365	41.22452478	40.98496403	42.47656445	49.19310408	37.82237059
Emg1	59.50398173	54.28028762	47.23138993	33.28997509	24.78460312	22.05546161	22.55280616
Lypd6b	16.88070264	20.94257303	41.39130734	50.70043401	45.52091698	40.85060559	40.62641032
mt-Tl1	167.867003	225.420662	18.76573526	13.71102792	8.449744162	6.845649598	5.22942029
Eef1e1	68.15689532	42.4259967	38.47153338	37.60761129	27.77317469	26.83410067	23.05606814
Kxd1	30.98599416	37.01685935	42.15035214	32.83761664	27.41825402	25.10740601	27.52196478
Rela	35.25928795	22.61676377	34.86398781	32.9642124	39.42257044	44.8607756	38.51787662
Scel	6.53358422	1.462516578	4.052503406	17.72134749	73.78398224	195.7816826	111.619775
Ykt6	29.53424147	23.09876087	49.09640039	44.91093856	41.57748306	34.35800907	34.12967833
Arpc3	19.01335008	19.36787006	39.85305202	40.19773872	42.14512231	36.13205487	36.80663665
Hcfc1r1	10.5392966	17.3310008	38.40247323	42.24389033	47.38848738	46.92762471	45.79836767
Galnt1	47.52066318	34.51358207	42.91375892	42.84270484	39.75105722	26.53635008	29.90879715
Creld2	70.32121581	36.26282644	36.35437272	28.91592364	25.40583068	19.85564606	28.61995782
Anapc5	47.71255766	32.0710073	44.01616957	38.11152036	33.92040378	28.52353999	36.46303364
Gtf2f1	43.86993251	37.16446559	36.98195176	39.10297478	34.47653992	33.39721125	34.0963076
Ide	36.55515978	21.48522539	39.39740916	46.53628289	58.99208417	69.82646353	51.78230704
Elavl1	61.97841121	27.26816466	42.46336542	43.21691356	37.14199506	32.15816272	35.68667412
Kdelr1	12.40830518	20.69141154	49.8565689	47.90701118	46.64625427	33.28825039	38.18063132
Leprot	30.97707814	19.71083239	36.80074409	38.25772476	39.88515601	35.75774393	39.56505551
Strn3	54.92643158	27.38012364	40.97655063	42.06227772	42.19891226	42.47705848	39.67276344
Metap2	46.71391855	33.3173402	58.5275413	47.04640177	39.33173777	28.24333042	30.89679866
Tmem97	75.48978004	51.48418757	59.67741856	45.71682918	25.0349858	16.91964531	15.87842161
Cherp	48.29129904	50.45708019	38.49378642	33.00572024	30.26370606	26.4137829	26.38831087
Lbr	96.65342596	42.28481228	52.06975237	40.81509115	26.0832668	19.01344667	20.14990868
Pdlim1	32.47958946	16.19448673	36.40227405	36.41334872	36.97675807	36.8779276	40.73181545
Mfsd1	16.5245738	18.71095239	36.90568778	36.09427883	32.87779242	30.32735854	40.9998928
Map7d1	41.52091646	21.73441487	34.07530381	31.27345322	52.29557011	38.96017206	24.9442775
Cotl1	33.41068971	20.92948407	39.76768222	46.23274504	33.81336783	22.03653712	24.3804054
Polr2c	46.93350679	37.20428648	38.11703659	33.19283659	28.3136925	26.0164472	30.33394744
Tomm70a	55.23406065	34.60666596	45.3364149	42.09259115	33.06812807	31.44346564	28.86700904
Ythdf3	30.32901488	21.10519904	40.54290357	45.94451623	46.34303602	49.27929513	46.6191654
Ppap2c	23.0915215	25.27220188	42.12242335	41.3186041	37.61408634	30.02124259	36.92383992
Micu2	21.2678799	15.70738379	36.64164254	44.08552129	48.70823598	38.65958367	47.3364408
Spag7	31.09444212	25.57071699	42.37328971	37.13901472	31.56975975	34.90760933	33.39055523
Acaa2	22.89889762	29.07176855	63.17178206	39.08365513	33.6734854	29.71672768	32.79174439
Atp11b	26.37331017	28.22037571	46.99081297	54.61684187	66.96704952	64.2034763	55.18711792
Itfg1	17.18496077	14.56202488	33.13092414	41.66501971	40.05357321	41.70133045	51.53044256
Vps25	21.52147473	15.86688582	48.77746316	43.65672961	38.54242593	41.82120739	35.36705988
Ndufb4	26.65182026	46.72180389	22.24024975	24.97811332	21.49366741	27.70074557	27.71145795
Slc1a4	17.88456091	25.18635772	46.1867988	48.16085022	39.55498088	35.53000685	37.32255642
Gspt1	47.54553691	31.52644819	49.85430774	43.87143976	37.03813165	29.81131443	28.09429076
4833423E24Rik	6.164620721	10.47500876	19.96702199	44.92506913	42.90463085	64.60167514	77.1178375
Dda1	39.61916471	31.97186129	39.90735754	37.21633546	38.20887076	33.25031952	32.36691441
Foxe1	33.32936581	29.18867346	11.94142121	23.38827787	11.57785348	35.29330314	16.37457566
Pink1	9.304985359	10.89834851	33.24522436	33.10979192	38.526471	45.6784805	53.06697544
Ppp2ca	34.70321406	20.45963953	41.53201507	43.10567901	45.99721152	59.55526644	41.9435813
Pgp	44.8998264	45.46064958	42.26019274	28.84367545	27.31936846	20.49695474	24.67043944
Mrpl54	34.81216132	40.82793809	34.67495268	32.68934223	24.93023691	20.03130422	21.04445498
Mthfd1	48.71110944	38.18567172	53.4979429	41.56459714	25.38285676	23.1592867	27.48434791
Tm2d1	23.88105264	18.62821307	44.32071257	35.06062989	38.51898296	48.13347374	44.78040061
Pnrc2	37.34789836	32.67420351	37.10886235	45.34334446	39.06310166	35.32253111	42.58208478
Zbtb7c	8.768020849	18.80124997	36.69685132	47.31318939	46.7327591	45.57870488	45.10637632
Gas1	8.670236328	12.28326809	34.06846921	46.749779	55.67593009	41.10554225	51.4199837
Gapdh	46.33569957	50.24558617	55.84037638	25.15369677	41.83319644	29.88716537	23.82291465
H2afy	38.09266985	22.58866966	46.3203519	41.99460653	37.34746532	34.96374814	37.98606661
Cltb	29.62527005	21.23871275	42.8030245	57.2466398	44.80661939	45.48356187	44.65632733
Adss	31.67243833	24.15781758	38.92893426	39.70225068	32.91290719	40.91327562	49.47809486
Vamp8	17.2094052	25.3985601	29.28929929	36.71725279	35.53688969	37.50425864	36.57878796
Drap1	36.36962412	29.53087363	32.52413275	31.17124245	27.2175653	30.09839656	31.62883151
Ninj1	25.7827592	22.00640221	43.30073189	45.74333592	36.97068867	41.53172766	54.80898781
Msmo1	53.67891478	36.1251061	50.09793286	46.53452214	33.75227951	29.12242291	31.10500724
Wdr74	67.50134959	47.45811943	33.24788101	33.42001014	25.04656652	27.23429021	23.90840531
Ppl	16.07533798	16.63700123	21.48342304	38.57805397	67.2628247	88.50158753	73.61760776
Sephs2	83.2643964	32.69601214	45.0140654	34.41670115	25.56289248	20.63706453	26.80125998
Tnfaip1	57.84431694	32.35494824	40.54792196	34.19831768	33.13331372	36.27302596	32.87577897
Tpd52	33.84549115	20.45625749	44.48206883	42.15265158	43.77257216	37.05212417	43.60527697
Tmem109	46.75724033	34.32170428	45.33897884	42.48231655	29.23067823	27.58571033	28.4878109
Txndc15	17.32398674	19.63723716	37.78798119	44.46902389	35.13151206	31.28728536	41.12022792
Smarca4	18.44570442	24.10869629	42.28988269	39.64739511	36.02633989	30.34453124	37.62355895
Stt3a	43.96511065	22.4889686	43.09743625	36.27475095	31.19141829	26.01402313	31.56178395
Bccip	57.9550002	40.47855362	41.69259255	36.67132457	27.64692365	24.35802547	26.82708004
Scpep1	35.94956559	17.88166911	43.37590103	45.58953168	42.51521359	51.53824179	53.42886491
Scand1	19.83217634	24.84493463	27.85794875	27.18430246	24.25164624	23.50655371	25.5614615
Sumo3	71.64604974	32.71087757	44.7505263	42.0240243	33.56427269	28.74253607	33.02216262
Hspbp1	46.75292643	30.58980758	38.1640926	34.88839539	24.8954614	24.73525734	26.27010529
Ncaph2	38.15910199	34.77923507	42.72642117	35.56609331	32.67601593	27.65553565	32.01431669
Ak6	52.76039888	33.40887385	42.8847335	40.46749059	30.85533978	27.58099615	26.60035564
Hist1h1c	10.43841035	15.17254456	28.702511	43.6762583	50.26268271	61.93585018	70.36252044
Trappc6a	12.52801622	19.18991969	39.41629512	32.46659379	48.77544389	33.91637329	32.93700934
Scap	31.04838415	32.26501125	43.29983939	37.54678037	38.81530717	34.85495545	31.17172202
Get4	56.75317797	46.22111477	35.9084327	31.86188831	28.92444023	24.61783313	24.383167
Plek2	43.2082256	32.50574929	61.84347592	45.89155618	43.7821264	30.34567706	25.68461324
Mrps16	36.05789663	36.53358786	37.12589994	28.83488718	26.31214503	23.9816954	25.08458673
Snap47	22.22467904	17.28445288	39.11414471	46.77342303	39.23737119	38.66171636	45.30125875
Btg3	58.6984462	32.29418797	37.4847662	33.10268572	29.08619844	25.30993407	23.40338198
Rras	23.13568221	12.14432397	31.2472104	23.72854319	36.45793348	37.52927236	30.93560054
Yif1a	32.28756118	21.68958145	42.37702253	33.66064317	33.24356663	26.99515205	28.02100624
Kctd5	41.2558785	24.69271156	40.59540001	41.61251395	37.88437392	33.09212771	31.48867579
Dhrs1	27.83804875	22.00490158	42.14700652	49.70968749	61.28569383	44.87806972	39.41012392
Zdhhc13	26.32474914	19.10283619	31.15550276	40.79723608	61.59213269	60.11691118	49.52760088
Stat6	30.8314076	26.51034592	45.31918225	36.22377176	49.52371635	44.1752008	41.31146992
Usp19	25.33370135	35.51397596	33.23867995	34.69393312	35.14193707	36.4799961	38.200215
Cggbp1	42.3139667	24.40721454	37.63116403	41.32175687	41.48260071	41.1650127	44.43041299
Cmas	25.88248334	15.3431101	29.7201111	28.74972415	32.66675013	48.36984605	49.07161727
Krt80	17.02231739	4.716220165	2.730652859	14.28595665	43.93962226	138.3950423	100.6235973
Serinc1	20.9500028	13.89729324	34.00839333	46.42769618	41.59802339	40.35111662	48.94838933
Ndufa7	16.81181849	25.91833009	25.97693142	26.71688607	26.96006234	28.71218774	31.09675851
Mcm2	63.8302121	38.37193762	50.02879494	30.39603778	22.31819734	16.96812071	21.19699738
Ythdf2	36.54575256	21.76988021	42.66762122	41.53010109	39.97675578	31.63979289	35.11443633
Trappc3	22.08114126	20.83900766	37.12143879	40.84891739	37.57874131	30.18618157	36.98527821
Areg	78.08356774	57.30066212	39.03466895	31.77944345	27.59680753	32.22103592	20.35815471
Fdx1	23.84657296	21.29744931	39.9537877	33.78827551	34.96192053	28.39930855	27.84772593
Mvp	18.48856784	11.09894714	28.3209422	26.69064455	38.43439798	34.09039732	40.0315547
St13	39.39299772	23.54976543	48.7034777	38.72766945	39.39673495	35.94114556	40.91866324
Dsp	13.91207182	16.34468696	39.94704176	64.65493519	74.85056724	68.90879783	49.75963192
Tmed3	21.070101	16.50973668	33.65430069	29.20698167	32.99745708	30.32611337	33.193425
Yipf4	19.1650745	13.18998248	36.07614856	40.3722931	41.46003481	42.1985916	48.04054879
Leng8	45.2802199	97.28851136	25.05906088	24.2806878	29.10793292	36.54257778	34.1291066
Magoh	43.37528138	36.36906785	41.40250561	29.29461349	21.6979853	25.96290402	24.51715227
Id3	19.81695912	19.55717637	49.47104257	125.3899322	34.58000219	48.8232704	65.41885069
Sept2	78.81338945	22.40015539	55.9723731	41.32278813	41.59711678	34.33176084	37.58580752
Csnk2b	20.43228449	21.91624724	43.79959474	42.2712294	37.19548616	35.30253807	32.8008873
B230219D22Rik	31.404593	25.89263679	37.79082206	43.20684096	39.73127148	38.51229849	44.77782478
Commd3	29.23672919	41.60123806	45.05068843	36.58868382	31.98325422	26.95199087	25.51867326
Rab15	12.1355203	16.05664664	29.61674204	26.79485353	21.20177561	15.59243579	25.66541449
Snx4	30.92111747	25.49172106	41.88540847	37.35567765	33.59514096	34.11261202	33.21388562
Ppp2r2a	41.86444763	25.94992755	39.56744921	41.48124017	46.14946652	44.69082522	39.13643207
Plcb3	40.75506547	37.35478717	44.35544036	39.23610608	46.57909813	34.01386314	35.16570416
Idh2	33.22079	40.38530022	56.33059437	35.19701601	31.44389392	20.99174937	31.05726038
Mrpl52	26.39656668	51.01360629	17.40180242	20.39324308	13.30089855	16.46782875	20.17949122
Serpinb1a	6.954966008	8.522773358	22.42144756	33.496219	52.9566851	108.8184795	84.79304489
Wdr83os	19.40698113	19.04714614	38.19138032	33.49358609	28.27508958	25.58403842	24.67616849
Plk1	68.858807	49.03700285	61.37607203	32.04252349	20.16285463	8.113283363	12.92518996
Top2b	17.17133167	25.45754133	39.07625384	42.86501408	38.7554427	28.57459511	33.7628819
Gsk3a	30.97314555	26.4896132	50.35639651	32.5700517	29.72365756	33.84961693	28.86593722
Ptk7	22.84629885	15.2515019	61.36953894	36.64884326	42.60978241	30.45248209	29.63747833
Jag1	44.87677684	10.63852447	25.45115155	28.0141811	25.83488482	29.26391848	18.20470063
Clint1	21.86148346	16.02694025	30.50677571	32.48892016	40.56719894	50.8683827	53.65312942
Setd8	82.41705987	49.50036667	15.7739439	13.27852431	12.93328188	11.87458044	10.54370454
Tob1	38.39734896	25.02863557	37.98104401	36.44843101	40.96789699	53.96783419	42.07763441
Gpc4	20.20425368	11.4630099	42.31192358	41.70567656	44.19229816	41.78467279	37.80529606
Arl8a	25.30615274	17.2156008	33.32888888	32.78226379	34.68240911	39.05392476	35.81436384
Ltv1	45.58104588	28.03275504	35.43688847	42.00013485	28.49602926	28.85464564	35.00098971
Ppp3ca	24.81807733	16.96411913	35.37933642	26.96114859	40.03671124	44.76855504	34.3489045
Eps8l2	22.90722028	31.12876419	26.94871832	33.65006281	40.95454063	51.43048819	50.50519069
Ythdf1	36.22230101	22.85163527	41.82176286	42.40513787	34.52196304	31.00515679	32.76272814
Dcaf7	27.04820884	19.32484071	42.76422157	45.44428736	39.97981615	35.27538235	38.0247836
Degs1	42.55606472	23.8919266	38.71876166	37.243106	27.50517577	24.5961865	17.87206355
Srrm2	28.61013898	60.66728344	27.5718327	30.69195812	29.34104098	35.68883921	34.71597944
Afg3l2	43.01561601	29.70572744	40.13650625	37.92450109	35.86503683	35.20946701	32.14779766
Sri	23.2228665	20.20064851	40.95311241	35.91691382	38.95822907	42.45301915	42.46278071
Gng5	17.4786469	19.3468561	26.11372134	30.98837875	29.04556147	38.7620982	33.22998716
Gng12	43.38660854	21.87823852	49.65423479	47.53876852	41.35561784	37.88605474	38.47422874
Hook2	28.04179568	33.24558866	36.12034246	30.38322685	33.16481289	32.53040525	37.06753778
Lamtor2	25.72786699	24.34440647	33.42962347	29.95814936	29.98845611	28.18982863	31.771519
Gjb3	88.77748498	19.7567213	23.55761497	22.87945952	19.26745626	14.08585549	9.389549147
Frmd6	43.28039983	18.54008664	36.36224103	36.15446014	38.24514763	36.46850886	35.18075667
Gatad2a	51.82441043	28.3958304	29.72673122	33.09949313	24.94211683	26.42004556	26.13759687
Babam1	30.8404649	28.34640863	37.89140114	32.88012957	32.22574739	27.35222942	29.89178683
Krtcap3	50.19979284	52.22750765	34.61455234	23.89959301	28.89206244	23.23933037	27.41732686
Kdelr2	35.34344521	21.5684067	59.25211653	40.93430663	36.17674028	28.38708238	28.44873258
Tpp1	18.5804818	21.06711969	34.11736123	35.25101558	33.71136612	31.59304516	34.21423807
Mcm4	70.1246516	38.33750463	54.37220008	37.65452307	22.57763336	18.13219741	17.89280612
Ndufa10	30.46796595	24.99674281	42.60237985	35.53060778	29.01784099	26.3583387	30.14342999
Psmd13	32.11530644	29.35550595	45.09059688	39.13202539	33.3538067	23.94150004	32.10047683
Laptm4b	22.99353855	18.69288569	44.04959065	35.75983995	39.81507139	40.1408305	43.47282971
Ptgs2	103.5581024	23.61540779	10.41958541	20.66359487	28.4034175	32.75458366	18.83961458
Tmem183a	40.99145469	30.90703522	41.64836808	48.83632258	42.36834146	37.79729195	36.26406354
Rnf130	22.38544585	22.87150491	38.823341	31.7879074	32.42980058	30.27651108	28.47986596
Mob2	30.50761438	21.16891519	35.45101805	39.93835068	35.49304062	39.60432798	40.54955705
Nrbp1	26.16379171	22.6799486	34.29436678	34.64448884	35.35385562	46.20849544	41.42100533
Gpr108	27.06505355	28.90698227	39.01152324	39.14118988	34.63588448	32.62507528	38.10362803
Tgm1	35.52373451	27.68870407	34.44043345	64.94221181	116.1245688	84.42839738	53.25101632
Hnrnpul1	31.33137871	23.98811726	50.92491869	34.32717199	31.78365734	31.46311769	29.53478665
Ociad2	40.146115	24.44615923	45.62129392	41.32465664	47.02925204	32.17150375	37.37633054
Sox13	11.93605505	31.07496371	40.83016971	46.21132964	43.73667173	46.63023291	42.93776098
Actl6a	44.39837986	31.49116088	42.57582822	38.57820861	27.91403002	25.04665731	31.30712827
Sod1	23.3012722	25.90270765	35.11228635	30.14221534	23.05367506	23.19745329	30.4779681
Mapk1	25.31002082	18.83383169	41.15074759	44.04716708	44.78494053	42.63186056	42.83564524
Aaas	48.59763567	40.15138444	50.3941026	39.1266988	26.69625943	19.71988131	17.79615495
Mapk1ip1l	46.44757569	21.81617735	39.52856889	39.74430085	36.42001767	29.1084954	36.49132149
Gpaa1	46.6712246	48.55945393	36.89417954	34.52389152	24.20063841	24.50082887	29.48209717
Nploc4	53.97242488	28.00149556	32.13470427	36.0611814	32.31621832	28.82364633	32.52511091
Adh5	28.47459766	24.06620778	39.7538865	32.74549891	27.89065533	24.40183246	31.18795642
Ndufa12	34.08222646	26.6470048	26.5724146	26.95522973	19.41270274	17.82453975	18.28729059
Ehd1	46.59325859	23.09666702	35.70807924	36.80686678	37.39719306	39.65003019	36.02724775
Ift43	27.48575583	19.7452838	41.17762613	31.37414194	39.06457968	22.77282628	26.4844834
Nifk	51.08478104	24.53198045	37.61142395	41.57875126	27.61852533	24.75669082	23.9382369
Chtop	33.05072794	32.3963833	40.64143418	39.63838995	35.46687551	32.4948371	37.54197519
Furin	26.88853387	23.04953381	22.20696486	15.50163753	17.94957564	12.26499788	10.90269746
Asna1	29.45265558	25.59391517	49.59391058	32.24303018	30.00427336	27.64786731	24.47368696
Eif2s3x	40.2223038	21.45899534	39.71158653	43.49235705	33.94446733	26.57526698	31.57269359
Oaz2	17.10022152	17.54302811	45.69194542	40.11684942	40.43429946	34.900793	36.92950148
Rragc	33.57416224	18.81403311	36.86516106	39.29785982	39.68685109	40.35854667	37.62803465
Tprgl	22.0090454	13.67017842	33.69446687	37.50696648	38.32655528	43.93986452	43.99057389
Nap1l1	52.38894058	31.72219302	41.33421863	34.46266966	28.79889609	26.21464111	26.23029095
Ahnak	13.37010811	14.71421568	21.00512915	39.5403774	52.76818066	48.20009865	38.16802794
Mrpl34	20.18756532	25.33798139	34.1010657	30.54895194	28.85060639	26.6661932	25.9038726
Pdlim5	23.10467788	12.85936569	31.72587016	40.27803438	50.35616489	70.56415588	58.44846707
Unc50	29.22286521	23.61058233	32.83457809	34.53737038	36.03023646	35.13733422	37.05966627
Slc44a1	53.3075046	19.91796347	37.21288001	41.52570082	39.97576784	36.4321997	29.90821799
Hars	49.63613218	28.77645593	41.5931592	35.87634017	29.57429786	29.48891899	27.46300993
Ctps	57.17405226	29.13975687	37.96235543	33.76205245	27.90250259	24.03770582	21.08484598
Prkag1	30.93279943	30.30274468	43.56131577	43.70258516	30.23041587	26.62327668	29.97817858
Cav1	54.82566663	6.230636766	30.76365623	20.89132542	39.72109105	26.59174101	14.84250387
Hras	36.38976321	36.24316832	40.97285097	35.84656031	23.21915123	21.12044736	20.38955594
Fcf1	40.70339311	26.35159933	36.7160786	32.45910746	28.36753859	26.42960062	27.08343454
Pcna	45.48108133	32.47647038	44.05038146	37.8573644	27.64170569	24.45447874	24.12070109
Ccnb2	66.83848387	40.50887952	57.8791655	31.60043069	21.17919327	10.80738606	12.40332976
Llph	50.52624905	32.69119687	31.45794409	31.57556987	25.19808197	23.3951316	24.26837102
Mslnl	33.6287809	7.835354062	5.741613541	7.548234919	8.736049836	16.61838096	29.16177867
Uba3	42.14901998	28.29730211	41.34034486	39.6037709	44.39386812	38.84390542	36.04442065
Fnta	29.87902383	26.37094191	36.38128851	37.79182611	35.4617489	31.07871036	35.03488353
Gtf2e2	38.05854977	22.65358016	51.36860745	39.54343486	46.6931135	34.89061853	35.14491149
Cdca4	52.49701732	31.90727203	44.44473482	40.48693966	30.95119643	27.81399186	25.20593561
Rnf181	22.90095891	27.07812301	34.24888993	34.29359485	35.0820241	37.49915394	37.45224918
Iars	38.8225648	26.12354979	34.56863396	35.22935166	30.69100886	34.03672043	39.34960222
Sema4c	6.293213114	23.02946019	42.70770412	27.5529232	53.96803079	36.69308427	33.96333709
Clpp	46.59449074	33.90432493	35.19863447	28.85702886	25.6795343	23.98033323	25.88714684
Nudcd2	50.54977118	38.60145222	46.53083062	38.01680403	27.20717393	19.21589507	22.57001503
Lsm14a	30.9014621	22.41525591	40.16498906	39.6587322	42.8005873	42.41658994	41.22548792
Smim20	13.43704347	19.46889244	41.21418711	35.29511808	32.94698966	27.07192227	31.36005976
Ss18	38.68394647	26.47204326	41.2194114	34.92467619	31.48719811	29.1447137	33.19982393
Ube2g2	38.72182469	22.57559078	39.1532517	40.19919613	36.59101657	32.98657641	27.78196752
Dync1li2	31.1013781	24.45871634	31.85490602	42.38664001	42.61514223	47.97070856	44.838921
D15Ertd621e	40.01007585	18.7791425	32.21851193	38.98473343	37.34369837	40.56079356	40.41380847
Higd1a	24.58652258	28.51433895	50.31092248	40.45087376	48.69173789	32.29457127	28.47842336
Tsta3	39.09442575	30.85100594	37.44958077	31.83079857	31.68434336	27.68317254	28.50054002
2410127L17Rik	49.45813069	35.71718624	53.37178071	38.28252742	33.864215	22.86148083	24.74591706
Mgst1	11.45358215	12.61956016	24.30836847	21.43893001	14.82511677	13.40627634	16.34031477
Bckdk	34.22953024	31.95709679	43.19243669	36.36664858	30.69624805	25.47842162	29.77508647
Idh3g	34.05330758	36.35247626	39.88060069	33.02446593	28.75262141	23.26183921	29.33199459
Bud31	33.42259397	31.01056342	36.51462138	30.65663684	28.19724361	28.14018291	30.58349591
Dync1li1	33.89502461	22.38339907	35.86434477	42.66044239	37.90955524	38.71404347	39.75847221
Arpp19	40.81765076	30.08360661	33.85343888	37.28737184	29.88682274	27.27919553	31.72782231
Abhd4	14.90775935	14.70123256	38.9896391	34.19360327	36.33467298	40.19196435	37.79727382
Zdhhc6	34.39440989	29.70356797	37.07308459	36.90440013	27.41861936	28.82950616	29.0205351
Srp68	33.09929601	22.55410351	37.14369008	34.00810667	38.74120835	36.11036393	38.47072617
Erp44	38.06829986	19.55702057	38.45741056	34.84110939	37.33479837	32.95269998	33.42208491
Dlst	44.63289502	36.94239256	40.44346294	36.07302921	32.34552738	24.77125645	27.23380787
Snapin	26.80358985	31.67020218	29.87233677	32.82418926	40.91953815	32.80362795	39.60886241
Cyfip1	29.13382864	19.28291378	41.84425236	38.76180814	38.97275048	33.27546588	35.32861584
Jagn1	36.57499352	21.98187139	29.76034928	33.6137647	26.91113357	25.97043379	31.067372
Hax1	32.39651921	31.0803481	35.32278922	34.52072349	31.62643189	32.34651847	33.64568164
Fibp	32.94219471	40.13382755	32.78372542	29.64064569	30.33916572	33.64167519	34.45513207
Adprh	11.27847473	15.82841035	40.79477699	37.9495928	36.97642596	30.10242514	33.76163952
Rnf6	31.47127456	17.34220658	35.91288164	36.99872752	38.2384251	38.83867896	41.47000501
Atxn7l3b	31.4718745	20.03669099	38.44876746	35.4284928	36.07194751	38.91642558	43.15150141
Akap8	70.36228368	64.25673811	30.35694436	30.34393102	23.96467606	25.81013693	25.8215895
Gart	52.85915529	31.55698146	38.63430839	33.57070157	23.31463215	21.47035878	22.03377988
Vdac2	39.39335137	23.30371808	38.27509559	33.70595256	30.03041516	27.20467837	31.90081098
Cox6c	21.93692392	42.30496024	22.69234617	23.22121919	18.00876355	17.96515224	18.62623627
Map2k1	22.71238847	17.06647596	38.04934834	38.43472906	49.88160276	44.46656701	48.19209202
Tmem9b	17.31321051	15.78533607	33.40124742	34.56366728	32.44625787	32.37749482	35.58983589
Suclg2	30.49881071	22.71173849	44.49338845	35.38426823	29.89296284	26.87927493	32.15898436
Stap2	19.30355332	36.77928307	27.26480183	28.14378257	34.9496689	41.34335035	39.667836
Plscr3	33.02171532	26.27447361	33.63550514	31.02220525	33.66489052	36.25810379	35.61587389
Mrpl10	27.68258496	23.45170822	43.46238723	35.40530885	31.63931775	26.79091864	27.41771586
Clic4	65.38696139	14.95355122	28.52252841	21.35576118	22.8492691	29.55487082	27.49583355
Tubg1	38.8652302	32.63694493	47.18974406	38.23691556	29.77207659	24.04549527	29.03182138
Sumo2	61.63584283	54.96176856	34.50323069	21.87889332	22.96510903	27.85604644	22.69797344
Mpnd	30.18149871	37.31308139	45.62450743	37.83460823	35.19199304	25.61550012	35.32411016
0610009B22Rik	17.5503191	23.45598071	39.65100072	32.83945857	29.72958356	28.35920096	39.69224318
Tmprss11b	3.771238531	16.41089692	28.95640013	57.60336845	77.00462671	93.78968726	55.64173399
Rcn1	40.61627796	21.79713849	44.65171166	40.32309299	44.42569082	30.68333245	25.63986732
Rps6ka1	38.67687858	25.9408465	45.81408272	35.34538422	31.01814524	25.76614165	28.67706993
Gde1	27.68965763	16.70465899	23.42621784	24.99651196	25.99685553	39.84571644	39.45245272
Capn2	31.88373717	16.24690351	20.3607557	30.51077517	37.88129448	39.94812809	42.07437444
Dcaf13	42.09515983	25.62995922	43.02925441	36.44411241	31.16465339	28.38561185	27.36089339
Nucb1	22.76818433	18.7057744	31.59020747	27.75194283	30.78399406	30.5166445	40.25823556
Vps26a	31.09482587	19.76883112	37.28025155	40.43455741	36.88436629	40.82168529	42.38853593
Wnt7b	26.297273	13.67400345	25.395585	42.23715812	35.82303007	30.58378889	27.82980637
Fam96a	33.93517722	21.81490278	37.218239	34.80368235	30.36239632	24.50666647	32.32540848
Fam136a	72.11342128	33.62673427	34.21963026	29.94766274	24.1216146	21.7925177	23.10067904
Ppp5c	47.61661434	46.26686101	44.48317569	28.90900622	24.26827467	19.98398686	23.51238077
Siva1	25.62580562	33.09466241	36.49792084	26.25750645	16.3921304	17.19345737	15.51439268
Adgrg1	11.2486621	10.79265592	26.19152347	27.72046507	33.92004512	35.85096724	45.17547859
Fis1	19.50393764	20.96689355	31.85250714	31.39132282	30.57060431	29.44922372	29.39642036
Ncln	41.32755944	43.41268161	30.60554829	27.10230418	23.4105466	17.57716848	23.01548612
Cndp2	25.94500687	17.85967964	36.37628533	36.00530251	34.09405974	25.69844421	32.67462229
Cx3cl1	5.562094578	8.25382683	27.35522201	15.36031615	17.17636101	27.64948734	36.60453172
Ets2	32.05689072	15.75698895	29.7288607	33.12958463	41.7900274	52.18717747	44.83867057
Calm3	14.63532453	9.052894933	60.23410355	44.04202019	46.76953842	32.98953999	33.34483841
Grhl3	12.3946576	21.54294602	27.56721513	60.25405174	72.72236136	84.43924077	62.48491615
Tmem30a	26.61161465	21.52918119	34.71936969	36.59125583	42.4538216	43.46164526	45.11602237
Coro1c	33.89765267	24.72087662	42.34970961	41.82521645	36.10281644	30.95338315	32.87597576
Psen1	24.2681226	17.86069793	29.94554586	39.35028369	35.07776084	33.57286608	40.48854309
Hspa4l	45.66905618	37.14371565	44.26724625	41.49199222	34.72454475	28.27512802	31.45510592
Ugt1a7c	8.86482251	20.68352839	38.83646683	40.68051889	34.3636706	28.39255076	31.89834822
Lrrc45	45.74835963	110.2380705	38.7642396	26.66439876	26.49657165	21.72072334	23.35214861
Aars	32.16869643	26.00914232	35.56253666	36.14522813	31.10868377	31.51164355	39.53615264
Nudt16l1	20.93401185	22.06791351	34.66538593	30.16572528	27.01266805	24.17420588	29.52623828
Sf1	21.03872696	26.7387438	40.65149279	31.84197722	30.40601868	30.31171474	25.26725212
Fbxw11	31.01722113	17.73277683	29.32697701	31.99124003	36.79465301	37.57681402	42.57741549
RP23-27H19.7	24.15780358	15.96542959	30.53477254	32.90804977	28.63414116	40.79702645	31.08542081
March5	31.68177831	19.77532936	29.12452021	32.95032695	30.83775105	29.30329453	32.98943559
Cmtm7	24.38751054	18.88936005	29.27344061	27.47773159	23.81054868	23.30405859	32.08543963
Nubp2	37.67083991	30.55729254	34.63070107	37.76486599	27.17428053	23.20280272	25.17801307
Pes1	41.96960097	24.42745269	38.18608919	33.1060246	27.06272904	23.02681614	24.56478678
Immt	42.42819822	29.25522291	38.61907294	36.28587847	30.17544707	26.65247277	29.0336066
Ndufc1	20.0961062	33.63621919	23.79834436	28.88945683	20.21233268	19.51095992	23.89093015
Emc6	28.41122956	25.58117054	33.44800705	27.14699134	25.32480342	23.766257	27.07102729
Brd2	32.60785539	29.77680674	32.11540334	34.23734772	31.66083867	35.14151027	36.00655068
Tug1	33.81797484	20.64082841	40.77642045	44.26109828	44.32517025	43.10391084	46.83113731
Rars	35.76029014	21.98394003	34.19104959	36.34721322	31.94711484	36.17466149	38.34584209
Derl1	30.4007357	21.29600849	33.39700029	31.6108139	33.57793261	28.27299538	33.4716154
Usp47	29.10442486	19.33540877	38.15457927	43.59043465	41.79981949	37.8985943	37.26197941
Rdh10	32.37337805	11.47319475	19.46546387	28.90575153	24.49890312	44.99399877	40.06289054
Tmpo	60.1251062	34.62388989	43.90229731	38.51784403	30.40232369	24.61905572	27.40642464
Rnf14	26.57887889	20.44794057	33.44794124	33.77582408	34.8375751	34.78208344	38.82268064
Hmgn3	36.79401317	47.80343093	32.25809507	29.12519653	28.69805857	24.51742483	28.0217465
Arhgap1	21.68813164	17.16766446	31.54419799	36.36099426	32.33004186	31.68364798	33.49887126
Chchd1	36.55089106	41.43001946	32.3963755	23.33896191	26.40136108	23.12374718	22.36089425
Rbm17	55.43402268	30.40817663	31.17944651	32.5511628	26.18286818	23.97667424	25.44042303
Khsrp	25.9992187	32.84396864	50.54837414	27.0196706	25.10954391	22.64726183	18.66339472
Slc35b2	21.75681881	22.10371926	33.5330244	29.43537462	26.99783418	24.68064904	28.42907118
Poldip3	29.88809158	22.64068984	34.32166042	34.00712496	33.54353248	37.36651545	37.7726396
Srp54b	28.79365716	17.37718828	30.54030356	33.65139185	31.10918781	29.66641608	35.96568104
Gtf3c1	22.12268013	18.93453837	39.74739235	44.94879879	41.99625491	28.37293078	34.74258537
Txnip	5.372457985	4.762650081	22.5909314	29.97613809	36.01931223	51.43130219	65.77751519
Slc4a7	17.13052731	14.76685214	38.31233518	41.98444499	36.96938503	28.79279387	37.00368654
Tjp2	23.36007032	15.15507609	27.48371793	33.09958768	46.6190762	66.86893825	49.85092115
Gm37194	4.712326096	35.89865377	46.42371611	30.03085904	29.36666881	29.32579396	18.60748856
Gnl3	104.6243917	55.64379061	30.4886126	23.37707594	18.3268844	21.36993311	14.17747774
Kdm1a	23.40631756	18.97562051	36.4344144	36.34234989	36.49828494	34.9329375	34.27042376
Atad1	38.82551017	18.90885397	33.53378977	36.72133495	32.16476232	31.68972391	35.86977053
Gabrp	3.317978864	11.46332949	10.70031113	9.272792008	59.24112971	56.74723229	41.08277178
Smo	28.39577871	21.99052502	42.80398884	29.79233419	31.58820859	38.49149448	34.04174097
Tcn2	3.052805728	6.508490189	25.1267773	30.11052853	33.68629223	41.03205521	45.40327717
Eif3f	16.07800457	14.67996356	42.63739049	32.208011	34.38579027	33.75392451	32.34245409
Ssu72	26.40949425	17.57219739	35.03147151	32.93745536	33.58372657	34.91720445	32.35083917
Rbbp4	32.91934612	18.51700887	45.01252018	41.13095932	34.48872927	34.27253059	36.37987605
Necap2	21.67204376	21.57001488	33.14337508	32.49661525	32.78014276	38.01948265	32.69443703
Papss1	13.05708575	14.11399494	40.46070861	35.62740554	36.73159116	34.07549336	41.41741979
Bpnt1	38.27743532	17.68102851	35.84058924	33.86078411	31.93730382	34.69807342	44.41425452
Ptgs1	74.92722853	88.24050118	81.06046607	41.61853369	32.128568	9.005404458	7.735071979
Psat1	46.64403448	41.47508655	60.46836086	35.80749819	21.65524573	23.72351903	27.42556809
Cnn2	46.17368663	16.0007787	32.85068091	19.32327204	26.59280625	19.2533895	23.33044215
Tdg	37.92531686	24.31285518	38.24902549	35.88163679	27.75533838	26.18948218	27.95706083
Lrrc41	19.54060138	16.26359476	35.74574083	36.03964708	40.35004718	35.28664571	36.58340749
Vti1b	30.49602049	21.13722089	35.87813875	34.57115021	31.96888177	26.03746222	28.79100811
Ube2c	64.22878205	40.99921657	55.088679	29.10191194	15.7324782	8.947889349	8.759278985
Rdx	44.11664778	20.09454363	39.76257394	36.65279519	38.15999416	37.6238514	38.33215843
Nkd2	5.748923477	4.969494291	9.975735048	32.84910387	13.8180807	28.23396091	41.6484393
Nr2f6	22.81596182	26.85586164	28.44069054	32.22661663	25.69648754	25.88202879	30.21423355
2700094K13Rik	38.21270618	38.59732821	40.16846669	25.34082341	20.57931421	13.59029409	13.73242994
Tgif1	37.59839764	24.84575642	34.10017329	26.5339379	33.7412573	38.63845241	32.27804983
Mrpl20	33.15033912	34.77909854	31.96380234	26.4537464	22.50464532	18.80213818	20.88311167
Add1	22.38401272	15.87932458	33.69138631	30.94616757	37.58164469	35.19948722	42.78969273
Colgalt1	24.25607319	21.40915379	30.70262472	25.54409204	24.45651094	24.08440145	29.29725554
Sox9	26.28606006	9.886135444	25.57524702	15.31440046	35.87681305	52.57626515	18.64127088
Smtn	43.11652473	26.47524899	42.80428941	31.95251149	45.26742611	34.83632688	27.59175865
Gm16136	7.497614067	25.05830687	19.958571	34.28136304	28.83065094	29.8322959	43.34678139
Hiatl1	45.73841876	19.09614526	34.09020548	33.89021285	32.299355	35.11393116	31.97607311
Xpo1	71.05127939	38.50259184	41.6190161	33.17184175	29.19906434	24.10807137	22.82637223
Ube2z	29.81208255	18.25325601	46.90587631	31.6696893	34.67235583	30.7562902	27.39002096
Klf4	24.78548173	23.43096419	48.66163397	40.05861637	45.34881628	67.74574624	40.50270913
Pld3	6.821830583	7.753801842	26.12653865	35.46346693	40.63766323	38.05902575	40.26689392
Mrps24	26.22598208	27.38214045	30.56524426	25.13909699	19.61005056	16.96382089	22.25892402
Minos1	18.20683329	36.94007595	23.40628584	24.30922749	19.62053589	18.70117129	20.59816849
Spin1	43.88964771	14.50870296	41.36764814	41.20669922	38.2585061	35.44696352	34.10209465
Eif2b2	29.01879439	26.51601952	42.19425392	34.77324101	28.43918595	21.4323761	25.99451889
Tmem64	17.86305364	10.935	17.18549233	27.7379105	27.64630621	38.92592844	48.44772352
Ckap2l	59.20005344	27.98342615	49.09118347	36.91517359	27.52037621	19.98784565	22.91309591
H2afv	10.74464233	13.22006332	38.04244456	29.37322913	32.73964225	25.68297619	32.39166334
Smarcc2	25.71838523	29.40599446	34.30009114	29.55573487	33.9517068	31.94854931	33.5433971
Ilk	38.16396548	19.32113911	34.81836558	30.69362471	25.96104391	27.21248625	29.57747919
Trap1	38.95362707	24.81723185	36.94155894	33.22341088	24.54047169	23.88278332	23.08830723
Nolc1	56.73662687	33.24623138	35.41497823	32.88886787	20.92671917	22.27861938	23.08917131
Imp3	26.85136466	25.19374282	30.53470212	27.24829858	20.98095418	23.09434346	22.89286263
Nxf1	50.9043018	62.54596965	27.61330434	26.07706155	24.99084413	25.73021255	29.58819992
Copb2	21.11780325	16.92777763	39.0441746	38.72398595	36.5573807	29.16858698	34.01469881
Cars	48.48618642	33.65965911	31.36214698	28.65978481	32.18392286	40.85309993	38.59219737
Commd4	28.46630195	28.25123589	28.91762094	23.51014027	23.35239312	22.66479103	26.46442064
Txlna	35.68071347	35.96569089	34.60984096	34.35655038	28.18652122	25.638785	29.75039497
Lima1	16.88804575	12.41167312	37.52160603	41.1327135	41.24149742	36.89762868	39.4304273
Smarca5	53.14199278	25.16169149	41.61967369	41.17369017	33.92486299	28.15264595	26.90021328
Nr1h2	30.60870057	24.04476759	26.87709461	26.38176481	28.81450392	27.69414561	31.36720013
Rassf7	36.58724735	42.26817738	23.92643953	23.40243079	26.28163127	47.99999211	40.57658894
Mrps6	23.97114469	24.94793652	39.66255581	31.02969053	31.10385623	35.95916367	39.0095882
Sytl1	14.69440597	40.50947164	26.24454127	37.28209379	45.79436135	41.2645454	38.2445491
Chmp3	26.72864486	15.39262982	30.31388004	33.73321138	33.26422011	33.76748311	37.10474827
Mcm7	45.42255572	37.02292844	44.65191528	28.42015904	20.74861181	19.64054532	19.85549209
Smim7	25.61748934	16.53835231	38.02240112	37.28531263	35.46500579	34.49614744	32.15949373
Gmfb	40.65555374	23.069366	39.96766497	37.06651143	31.5660299	29.63503421	30.56376208
Ppp1cb	31.26762066	13.67278825	36.05111535	35.74947593	44.34790606	58.6470041	48.81047839
Tspan13	12.74100111	9.391943509	21.80298244	33.48022993	28.75937213	32.89315263	43.94488594
Robo1	9.141531154	11.30897808	39.28317919	48.54501448	44.76862216	35.76756874	41.72887934
Ruvbl1	57.98254417	28.42069958	35.85062763	23.66921831	17.56571115	15.07286592	19.41411956
Clk3	33.71999783	32.85153995	37.35053609	33.29154767	36.16335884	32.98963557	30.84393443
Dazap1	56.1800766	33.16049141	42.61469717	25.82536049	25.83141897	19.58692308	20.49847491
Pnn	51.19169755	75.52844321	32.50448724	24.71871171	23.37524878	23.3012819	21.78297007
Ctnnd1	11.31367828	11.71561031	28.70608864	37.08774164	41.48308115	42.34395312	45.93515923
Exosc5	27.31569552	27.35687646	31.14205332	29.33936683	22.90492212	22.21305293	24.59858379
Grsf1	30.03216069	23.01726128	36.61207196	34.99651157	31.91805085	32.92397248	27.82651014
Cdv3	66.701988	26.62936392	48.67840795	36.65416713	35.12205495	28.65087722	22.12316441
Tmem70	31.47590873	23.91402628	38.61171122	33.29942576	32.43043042	23.81989854	30.71566093
Klf6	54.301803	11.22559617	20.22689422	23.66945028	36.34043936	50.35923314	36.66918614
Tmem205	10.42746829	10.15861452	23.31414527	19.16424268	28.93961629	29.37147005	34.27636269
Ier5	21.49885938	26.82256046	24.3683599	31.78461882	24.58529458	27.63217937	29.52323817
Slmap	31.09968447	24.92605409	39.07880028	37.66120201	36.61008981	33.93368064	35.67225611
Ptov1	21.75673712	28.81774845	31.86059538	29.44670378	27.39710819	28.35593372	30.80292436
Sub1	43.76905189	27.58744744	35.72085857	29.95594564	24.86253661	23.70338834	25.35536988
Scamp3	44.18028518	37.98387808	34.8793517	29.59162094	26.97860846	20.96385949	22.74913012
Mak16	62.47661997	41.45924939	37.15498547	31.5641596	19.99508045	16.32961145	18.12133525
Atp5e	13.58565191	41.39986533	14.61335532	20.28847269	14.64903746	15.66073918	20.35483353
D19Bwg1357e	55.03853654	28.03608754	32.58911846	32.14659996	23.43915364	20.85505795	26.27549565
Sft2d2	21.7183142	10.54483104	27.30639269	30.57720102	44.1233133	52.74253664	56.93483192
Pofut2	29.54783011	28.09260166	40.09133732	32.87286165	27.45587012	18.26425637	24.47387549
Nucks1	70.56955141	22.69760819	40.81036338	34.52736884	28.9686374	23.61365323	26.52063147
Myo1c	44.61469655	18.68301615	28.83900937	26.59288574	29.72458666	35.63168413	30.8523885
Sdhc	20.59109636	16.43303288	34.26173418	31.08967076	30.04681753	25.00965928	26.50913824
Tollip	25.70296149	14.98695839	27.36768345	35.86662326	37.17582508	45.07861445	38.48747128
Dnajb6	30.92464001	19.73710845	34.24815437	34.48514462	35.15446859	36.07496135	34.30782661
Naca	38.85224054	31.60356168	36.84905646	30.97421902	26.29965671	23.74967911	22.1547803
Tnfrsf1a	13.7338947	21.3655394	35.03005745	30.24001938	29.73983233	31.68028453	27.66082789
Hmbs	39.90318598	29.24589786	38.23271445	31.73534034	25.32625338	20.7709881	25.34257525
Dtnbp1	40.08180594	23.0074139	33.04990071	34.21623257	28.09335514	25.95503157	29.24398453
Wnt5a	33.29715866	29.31204594	77.16583308	52.90022424	54.00654541	27.86350922	19.03369926
Cerk	9.102958725	24.31462877	36.96854199	40.68582918	48.93778234	38.27738144	46.73549866
Map2k2	30.69975368	30.84125125	32.05380251	27.70855884	24.82016895	21.24321678	23.21064567
Kctd10	27.3071419	18.21370786	35.61585866	33.11435156	33.62001225	35.012663	31.86334076
Ptcd3	61.41011011	38.03407689	38.73265991	33.95462022	22.35385984	18.0865174	21.92917445
Psmc2	36.46047819	24.97091413	34.59811267	32.68392359	27.79822458	24.21184209	24.90497121
Eef1b2	33.42060678	27.51329171	39.64682991	31.92724263	22.04815299	21.12651414	18.40210694
Polr2j	33.48218506	28.29908854	28.67655936	23.18429808	18.57019847	20.33849614	21.84441387
Ranbp3	42.67372977	35.14968507	30.5149803	27.8347553	22.04899571	22.35110728	26.29288377
Tmem238	38.93278688	28.33807874	24.30951164	23.49568746	16.89144478	15.04846075	17.42488212
Dnm1l	31.77181359	20.04428823	38.38931267	36.61260255	39.83875659	36.32375934	33.51947629
Flii	20.47073148	19.11569417	26.72257607	30.70979198	40.75363943	43.74265147	42.01489987
Mydgf	36.54551015	26.9816499	31.62615411	26.49865846	22.76473501	19.07720336	19.7338835
Slc7a11	27.79915871	15.33292469	25.1453894	36.63551206	17.51758861	18.32149472	27.39209659
Dcaf12	33.30443715	14.39546645	33.44412941	33.4127761	36.5974439	36.12574293	38.06598645
Mrpl14	17.96994899	22.97693787	31.76521585	24.01375688	29.29161001	27.86229881	24.96235396
Pvrl4	14.56948681	14.47704465	19.51099165	34.85434307	51.22936794	74.40600692	55.12110522
Fxr2	32.45808278	33.13994067	33.43491809	30.82004097	30.93235413	30.12921989	27.23714259
Ephb4	20.34693921	20.07746198	50.58481138	31.27732924	41.37129832	30.08342109	30.75665511
Kctd11	13.83547211	10.04521386	37.24626264	30.74669121	67.89449766	62.31137764	31.84028787
Fads1	35.67237943	25.56352994	39.98553288	28.25749482	21.43775843	17.14940702	22.2810225
Erlin2	30.76684403	16.42533356	31.73481084	31.91832808	32.88977148	29.32198933	35.39772446
Rpl7a	37.22931724	31.49638672	38.81399874	32.57582887	24.08312948	20.86414471	17.13288455
Nab1	53.41131816	34.70124826	31.83682029	30.45336887	21.33045173	17.8837378	13.41792718
Plekhb2	17.18915257	13.82406088	33.50136248	33.95264884	43.35498647	46.73733984	47.30179903
Pa2g4	47.93604108	32.8080571	39.27474075	28.3606586	21.26676712	21.48597083	15.75859477
Entpd5	14.93502256	16.12977912	23.58209837	38.32421591	26.33509321	23.5659277	35.10526553
Tomm7	15.73325619	30.94235754	11.31762948	16.74809432	12.03448411	12.4077399	18.54701063
Rnd3	43.40243197	17.09747801	29.48147268	20.28332381	23.48282557	31.14774429	22.33594903
Ddx42	36.56326936	28.63692185	33.68313436	36.79657943	33.75909708	35.31457794	37.37773916
Rps27a	39.19612141	64.73941427	32.79732494	18.65495563	12.56243081	12.95275358	7.570991342
Med25	32.71222437	28.15776663	44.48671079	34.19717948	31.4269485	25.5789843	29.65311244
Cnot8	22.88832215	18.25441628	36.56775396	33.20959423	33.974843	27.87699921	34.31063123
Mcm5	63.31902985	42.34934998	43.74008162	29.29436171	15.04273101	10.39938094	12.57689333
Sbds	36.23336026	24.54303814	21.81525579	26.79201385	29.41522081	38.62358099	33.65812321
Snrpf	45.83404279	40.27886394	20.6041417	18.57006704	8.029531988	7.304809023	11.11479574
Phc2	44.23017359	28.03275504	22.56506888	18.22479018	15.26339976	17.51629622	13.18459447
Ddx56	57.37227914	36.50446963	30.85727178	27.56680888	20.44733159	18.79986183	21.44000383
Glud1	32.19021505	17.90617878	37.89392018	34.16967411	32.16628747	30.95107531	29.21646039
Sparc	8.776703132	17.80612595	62.39972163	30.90587097	30.92767889	12.77078602	8.340358466
Pcyt2	70.00069719	101.3730658	25.5837509	22.2875697	17.26633441	17.29231408	18.92145284
Efhd2	39.39275463	18.18848265	30.00908359	27.47369674	26.35000017	24.81134682	25.54311548
Myof	16.4152901	9.939612819	27.09084446	35.92955148	31.98679671	31.84072057	40.16038834
Fam120a	13.36217951	38.34851615	8.084957348	9.194545755	9.541793281	10.29613189	9.69568326
Nelfb	28.78231554	27.73801853	35.09610595	31.25808165	32.24721578	29.30270138	32.40960652
Arl6ip4	44.80747491	34.15100183	29.96174226	27.09877225	24.7707164	22.09733676	21.74089781
Mcm6	55.61425608	31.80186151	43.04265078	30.4347738	19.81720675	16.93852633	17.61258891
Pmepa1	24.5670704	17.144168	6.555513669	5.27994713	6.455393152	7.589537483	6.157581188
Hsd17b10	25.70738383	17.66734773	35.93342093	24.81499102	22.94710953	21.55746744	25.01902928
Usp15	44.11802514	25.9536554	37.34592423	34.34370105	32.82288921	34.32636119	31.40569111
Trmt112	24.14163556	19.54798928	25.43084703	22.54501491	22.17099981	22.35558472	22.73292194
Mrps28	26.92973635	25.91042093	32.73093359	26.52052738	19.79259125	17.37640942	19.83573213
Pea15a	91.76536875	31.15685141	34.98590079	28.48946575	31.37990389	22.25700469	21.65042303
Pacsin2	41.6058393	22.06002618	32.72250864	29.68815798	26.23305971	33.81526237	34.79549923
Xdh	7.589919276	16.01885019	22.12031701	34.53140274	34.06851038	49.35421223	37.95234389
Lsm5	55.16184613	64.68914348	32.60406951	23.5288645	17.45476573	13.76426639	13.71540464
Socs2	11.29432953	11.96210627	17.42146953	22.01362911	22.23235115	37.12235033	43.47151081
Wnt10a	57.46141932	37.16728906	52.30583553	29.44874606	19.01332498	11.79283109	10.23423825
Snd1	29.95898319	18.30223889	38.06688635	28.29996087	26.04780815	17.78896579	23.88939914
Rfng	26.11994808	50.63030137	31.27125757	27.65430761	20.55418245	20.073341	20.69497383
Slc39a4	13.5642125	3.898392744	5.666101364	4.892250042	4.23540663	5.021117764	9.734622302
Dnajc15	26.17458985	31.7767137	34.65034019	26.20985027	21.20437692	16.58921163	17.79455515
Llgl1	29.72514174	24.46580612	34.1581154	30.50417616	35.13946231	35.30976066	35.3324674
Rpl37rt	22.22722681	39.71840123	13.01402812	21.30585049	14.402973	15.57510453	14.18619334
Polr2k	36.06085997	46.19845299	19.82739246	19.35024102	16.15718125	17.48438149	20.57408143
Ruvbl2	50.82156259	29.88850597	40.73239385	24.76607384	20.84596637	16.3874555	17.20444724
Capn1	19.95552434	19.84049714	50.95354741	40.45092928	37.95341413	26.44574764	25.45858843
Cpsf3	35.07516768	21.97986924	34.87890111	29.72508007	27.84949858	25.23246944	27.28082343
Slc27a1	9.383418249	31.8262831	41.39672639	28.13969116	35.39163456	31.96269312	31.98459387
Smek1	44.17021365	26.7423293	30.84288453	36.17564806	27.39511931	25.52310449	31.14430543
Mrpl43	22.4841365	24.051637	29.73576984	27.42898374	27.9985246	24.0468962	27.18177653
Tspan12	11.21221506	9.54462181	31.41616036	42.18865165	35.00039891	36.76034751	56.99294206
Agpat6	39.25856047	19.37785864	25.96731522	27.65441574	27.89297865	33.2687245	37.6096619
Fam168b	26.77761223	16.17219733	32.78737705	34.3794773	30.37898579	29.25452744	30.28534743
Sh3d19	24.546809	17.64262594	33.16036069	28.14949783	44.46743122	47.40513551	42.9633034
Dars	33.77029154	19.83482191	37.59776355	34.00151838	32.35546253	27.2439732	32.46488434
0610011F06Rik	14.62791275	18.95835144	32.34725268	28.62529536	25.24741165	26.73599623	32.01782125
Prkci	42.43886673	16.71998245	28.98082122	35.93267599	36.33565735	37.03152979	39.35489688
Acsl3	32.06829831	16.89431172	35.9086212	33.68955698	32.9975847	29.39341958	34.78278632
Rhoc	6.658751677	5.867538864	19.84489855	18.00054206	19.90423216	20.18948342	26.84198733
2410002F23Rik	89.71795255	82.42571504	18.14493376	19.98677948	12.46808097	16.86925107	16.72355218
Fkbp9	25.17213655	15.05612448	31.00253487	25.19418397	24.86838006	22.32866434	22.07591728
Rala	31.58527893	20.14068881	36.18207152	31.03371633	34.47268949	32.44765219	33.57038435
Ndufb8	27.47525155	29.50178722	34.12506745	27.0140682	24.07210173	17.92127852	19.3402114
Scamp1	15.84134338	14.31443532	34.88823214	41.14264004	44.15193339	39.28834391	46.3937003
Lrrc58	54.18056023	13.54313601	24.31995101	32.31208806	30.7745532	27.87087008	31.04284534
Sf3a3	40.58642186	29.51233084	36.32722289	31.51622739	22.35175918	20.8549581	26.7667455
Apobec1	11.07190032	11.34971966	23.34012621	16.62060494	21.91468665	29.64640833	39.11676365
Tmx3	30.24838779	16.26452402	31.368032	37.4666996	39.30128092	37.4823812	37.46560383
Mrpl27	27.87609372	23.06138753	33.02999796	27.07630535	22.02119527	19.54658832	20.3071397
Abcd3	16.70298134	13.24929317	26.99682117	28.45207923	30.98821465	30.04543697	38.38498487
Lce3b	1.588418639	1.388438241	4.251526961	53.06314187	100.9745794	91.92751212	9.305018309
Tmem158	15.3734561	15.74320444	25.51198635	21.0484146	22.00361811	19.32379257	21.78421905
Ccdc3	26.02097646	31.85503738	66.6632273	36.88659107	22.26796725	22.77476473	26.62695462
Ipo13	25.98984786	25.410367	23.69044278	29.15053457	24.58125652	25.59796179	31.50455366
Snx9	36.7193482	24.32713491	32.41869325	25.34323206	29.4989136	34.47136651	33.06616023
Ndel1	24.43292528	20.2158448	23.19237686	30.05146561	37.13868354	51.49231128	36.59629662
Zfp207	32.99705632	30.51697908	35.17420094	34.21811492	32.89450398	30.5563456	31.25635032
U2af2	38.59354037	22.28724551	37.68535117	30.31724813	22.86932783	18.1686516	21.28923309
Fam192a	25.04393614	15.94570626	31.34665371	32.63651431	31.9157699	27.28545645	32.25827708
Cdc16	38.39127023	26.55771577	38.26871643	33.19322225	30.08703545	22.84388087	26.87177136
Trim35	32.00005806	17.94020102	29.78555415	29.01408557	28.76321778	22.71217722	30.34227298
Ltbr	13.57357313	20.57013263	28.65694738	27.53516516	22.52835455	25.72298639	26.93573535
Pycr2	38.84750331	27.683702	31.42523712	28.8879866	23.04086148	19.62439801	21.95720081
Isoc1	27.65977378	19.11261954	44.86296126	33.19772692	28.69355449	22.69891738	22.4438639
Axl	89.10582695	14.19451814	23.84747337	14.0715045	10.43378493	13.41450808	9.11745739
Cited2	15.39122888	8.524643939	19.34251818	18.03550339	32.50914943	80.15723472	51.15159582
Glg1	9.43445426	10.8344747	30.53348304	32.39050218	33.77487012	31.4417717	40.74006061
Akirin1	20.94991618	20.14210263	29.26809569	34.57563563	38.90055144	39.58571289	38.27329342
Rbm39	40.28398229	43.96798833	30.60573189	27.89949604	29.19162884	30.73076757	30.12224385
Ergic1	30.42485485	16.47116826	36.18856939	32.15962787	29.31460119	29.6882733	29.43573936
Rfk	15.77556613	9.342843421	15.98195029	27.95966992	21.56849357	31.4479425	40.94336746
Atp6v0d1	8.584065185	9.64679353	35.34137615	31.39576991	34.36470636	35.25671808	28.33453325
Sbno2	21.03868475	20.54182754	24.68564379	25.79508962	29.99171242	43.29393592	41.27122329
Cnot2	30.98983082	23.07100551	40.17499394	36.77417326	32.4387088	27.86060404	28.13402751
N6amt2	24.15465585	21.00095881	32.45687075	28.92616344	22.70707945	14.27882953	18.17160998
Mrps12	30.81205627	24.67622632	27.6639333	23.06080922	19.69329578	16.44560353	20.66626672
Vps41	17.178442	15.63046844	31.40940294	37.09639768	38.71447016	31.16498049	30.84457758
Cript	21.19890052	17.24382985	33.34272674	33.1330896	32.45716697	29.16498642	31.88968915
Faf2	22.47531141	17.21556	30.48406187	31.10349521	29.77483208	31.6724064	33.73819542
Pltp	12.77195652	11.65817241	47.83162193	33.09415594	32.42636545	16.70831485	21.03402658
Med30	30.71177473	24.58663937	36.86457618	27.49720981	26.25938132	20.77862931	26.32721925
Mapre1	33.27705457	19.69098089	35.36667258	33.67296546	29.15629358	26.23482809	26.8266382
Vamp7-ps	18.98643196	14.89126511	32.33116647	37.52722861	30.25723794	22.82971884	31.3366025
Celf1	43.46937883	25.53479557	31.21180904	34.80176294	32.3904889	28.81777554	30.67625246
Plin2	30.34421092	8.171350878	19.14274989	16.79371715	19.01258054	18.70334486	17.801173
Me2	35.2462276	18.68205079	38.98380848	35.41482575	34.49673371	30.99102953	40.50404351
Spink5	10.97489507	30.93849212	54.62679951	91.80662493	99.75827195	32.74618631	17.85762331
Ccnd1	38.84930783	23.01456564	26.88459995	43.01527224	26.68775128	20.49176483	17.47458175
Tgfbi	13.64405428	15.50762583	61.79522041	52.25989557	55.95538877	18.69261116	6.629530203
Gabarapl1	15.39994912	13.26292847	25.07208058	25.05272808	32.23328236	31.72536796	34.22085232
Oxct1	21.36723425	15.94150859	36.29498824	29.63148036	32.19167595	30.98784745	39.06875737
Ccnb1	69.55068947	39.00175078	50.27229236	30.68611683	18.12240331	8.294282883	12.14039
Manbal	28.4466615	18.13108306	27.52709953	29.21639179	27.79110238	27.21910981	28.91061624
Grb2	26.61268038	17.06651103	36.92893399	30.78292311	33.0537364	29.74503418	29.41997251
Impdh2	51.43081421	27.33157198	29.33763889	26.26149058	18.2553119	17.9581501	20.97206577
Rsl24d1	37.79640938	23.29185162	35.07703198	32.74656173	24.20639519	20.00886437	23.45011022
Traf4	23.60113104	25.38853143	26.36769012	31.03562351	23.27576439	26.49388044	32.08023777
Spg21	22.30297776	18.16193066	33.88685876	34.14603339	36.07703796	27.35317355	31.95972846
[truncated: 43,707 more rows]
