# Supplementary material for: Transcriptome analyses of taste organoids reveal multiple pathways involved in taste cell generation
Source: Sci Rep. 2017 Jun 21;7:4004. doi: 10.1038/s41598-017-04099-5 (PMC5479815; doi:10.1038/s41598-017-04099-5)
Supplement: Supplementary file 5 — Supplementary file 2 [file 41598_2017_4099_MOESM5_ESM.csv]

Feature ID	D2	D4	D6	D8	D10	D12	D14
Krt17	8025.871571	5232.02311	3381.820234	1854.237107	1510.919138	2230.036874	2641.613486
Krt14	3941.561124	5969.276124	5147.396536	1558.785732	2471.527737	1140.978588	1134.647555
mt-Atp6	1041.878725	2141.138483	3278.350887	2993.77379	4468.285019	2625.636514	3026.801307
Gsto1	1615.838169	1770.347258	2592.130658	1476.203463	3149.181521	3125.129143	4363.778138
Krt15	27.6480806	311.1867876	1629.930101	3375.361695	3488.917804	4512.992129	4714.865653
mt-Co3	635.7138464	1568.581557	2926.917667	2408.512054	4291.953578	2554.709009	3195.185585
Ftl1	3175.064569	2935.492419	1830.478719	2132.907897	2121.47618	1549.401143	1996.941452
Fth1	1293.281272	1446.658644	1833.654846	2113.848192	3586.703169	1499.723921	3742.239808
S100a11	2763.32614	2421.587583	2501.150526	1345.564162	2089.820184	1553.137643	1804.538843
Cbr2	437.6112951	551.2852342	2010.491954	3265.726713	2748.61668	1876.875278	3035.075137
Krt5	1585.887884	2770.482357	3339.673063	1381.354223	1846.439356	1304.932744	1371.379468
Ly6d	1421.043457	1551.020607	2135.44593	1757.261087	2611.206358	1594.709611	2478.815454
Krt6a	3011.389258	2479.965195	2158.403325	775.8455584	1610.218825	1325.141431	1498.19769
Cyp2f2	8.206981641	141.027019	1071.807634	2326.871312	2385.085238	2662.255654	3517.80379
Gpx2	786.5051831	1114.454802	1640.953416	1755.684723	2566.254329	1444.231467	1936.619895
Lyz2	7.304418858	35.39955623	460.6977947	1762.593871	2788.774937	1729.110343	4459.759239
Gsta4	1195.738163	1233.886555	1686.174788	1249.346464	1834.173548	1399.71941	1748.248193
Ifitm3	971.3444005	1366.139368	1609.02509	1399.75673	2005.709836	1163.607046	1792.474249
Sprr2a2	2037.043927	618.6587085	1313.889941	836.4986733	1592.978988	1414.292001	1984.19795
mt-Co2	382.5659153	1043.430956	1791.05771	1334.868713	2175.821716	1303.381353	1651.086569
mt-Cytb	395.2471015	799.7316658	1493.821145	1363.271875	2283.813562	1299.253635	1694.055546
Aldh3a1	1101.320939	1464.84999	1474.212579	1173.061574	1583.158353	1168.471371	1271.948163
Anxa1	1256.728134	727.3438668	1052.790984	865.3082991	1362.225869	1711.137975	2153.986391
Rn18s-rs5	310.5756952	1331.509454	1628.365059	829.2586587	1504.075338	921.3460532	1147.58597
Pkm	1124.447214	1645.857811	1278.209217	959.5610542	887.3485597	773.3582463	670.7226958
Ubb	940.5727581	914.7330415	893.2442929	999.2538157	1131.310673	1057.39107	1187.444238
mt-Co1	291.7302468	572.4804391	1270.495194	844.9778009	1619.927355	1026.593271	1463.456811
Gm12895	412.457872	1061.893113	1155.23612	865.4822949	1267.822608	1054.511856	1161.273294
mt-Nd1	413.8182046	849.8744618	1228.85882	945.985827	1433.105321	780.17757	866.7005371
Wfdc2	86.47430925	458.9394381	846.0833487	945.922093	1325.822893	943.2773825	1586.77499
Mir6236	272.71231	859.6287549	1207.000604	708.6709085	1103.830221	937.7815575	1038.317183
mt-Rnr2	231.747337	677.0963562	1369.297381	788.3316969	1497.213475	572.5971102	943.4725427
Mt1	394.5974933	994.4704193	1202.820886	642.8460181	1074.298403	739.5712466	971.7992887
Ces1d	72.58302649	148.2699059	613.0116254	1568.75516	1216.308494	890.6297478	1357.812554
Itm2b	489.3386971	551.9050399	912.8776456	900.9766757	1152.488474	752.2482564	1005.095524
Gstp1	571.8398144	776.1599727	928.4915709	793.405442	1014.002093	776.1740411	864.117309
Pfn1	1153.203362	897.2868036	813.4040518	634.3409402	783.7633826	629.6047159	629.0256172
Ubc	885.2117307	865.5920193	670.1342432	667.6041565	796.8143312	763.6662516	838.8507025
Malat1	1017.905959	582.1825487	771.9485235	819.1560557	667.2274447	730.5265298	771.9677198
Ecm1	667.4294169	641.876982	622.094174	613.840735	669.1039267	971.3709687	1147.182526
Sfn	1672.208917	1133.76783	825.649817	315.2333397	535.6440962	338.2350422	316.9909496
Cfl1	971.3381238	857.6148802	743.0161525	628.412596	654.1758154	600.8225857	533.5383538
Ptma	482.9205396	709.5489391	935.2395161	641.9762969	797.1391983	687.1915351	671.6333997
Actg1	1029.085566	678.5351675	561.3800121	524.0751485	644.0809378	666.2054886	679.0973967
Hspb1	572.0918753	386.087126	684.5643017	580.0459086	959.6213153	744.0019887	789.9104121
Sprr2a3	971.2097033	350.8361036	666.2347065	411.4333716	768.6558597	616.2754122	914.4548367
Eef1a1	380.7151572	638.4636123	851.4276782	681.7695936	850.5798391	592.1091457	663.6031508
Adh7	189.683287	204.8687146	561.9627108	865.2814496	960.2294263	995.5393515	796.4527814
mt-Atp8	255.9454991	520.6831213	689.372438	746.3464759	965.5582091	586.3596311	691.0377747
Cd9	472.3484863	456.5688736	648.4120684	659.0814172	741.586739	601.353367	683.2190177
Ctsd	406.2752598	516.5394479	583.9405694	585.1502695	645.0350168	656.6515753	591.1488679
Perp	665.2418657	558.4234832	727.6795171	444.5778587	638.5269277	393.2645032	487.3738078
S100a6	337.2795319	517.9104162	612.1712289	320.8167978	657.1876198	658.9356382	612.0112427
Rpl32	336.9775987	506.878624	803.6306482	432.2239638	687.3036937	374.5352797	496.5308732
Tmsb4x	1303.216619	759.6168607	285.0639562	282.7931618	338.5491702	327.338564	318.2030775
Rps11	444.3131518	568.4884337	750.3402889	381.7536238	591.1562026	368.7729045	418.5323299
Ltf	45.2128547	97.74908179	144.1360074	178.3694541	218.1489591	1234.654372	1533.671978
H3f3b	402.2518013	412.1365281	461.720247	488.6776209	572.3090515	503.7318621	593.1114199
Krt8	328.1271088	742.1476148	308.0128192	377.7554832	408.9574838	599.7815954	534.2561675
Gm12896	181.8134373	458.1935723	645.0731773	362.221151	579.4508859	475.969942	547.0083364
Eif5a	605.5754658	621.527386	537.4030827	380.0977986	394.3215104	370.0107378	319.000858
Mif	376.5159	546.2164472	668.4146154	371.8717098	562.6878068	325.479565	374.0502967
Rplp0	426.706136	508.7300285	614.6054634	389.021035	518.2692819	345.6794134	373.4071508
Mt2	273.8788975	555.0686303	732.4800804	325.7536577	544.7997258	298.2506977	430.872592
Ifitm2	197.3673494	353.82472	529.3231757	481.6975306	656.4410592	397.0405523	523.7811682
Ndufa4	314.4702743	399.5499247	571.7735419	316.6484597	435.1110673	477.9834162	558.9517952
Gpx1	376.9123713	502.4842295	560.9903232	385.4744133	472.1434739	342.7169408	391.0811866
Ldha	414.4610894	575.2739311	667.3213297	338.0943757	438.1736655	284.7981351	301.4856552
Nqo1	329.9711694	641.8003102	475.9775814	482.2870051	472.4198683	244.7858493	354.3981362
Rpl4	364.0810267	441.3271734	547.9020502	404.2208449	500.3389985	339.9083864	354.8048455
Cat	236.1110713	242.9183066	326.6799488	491.0362875	586.2663683	453.6339672	597.9407571
Rpl37a	287.6366257	458.5265126	599.6057078	356.7783762	491.3235064	330.1735648	378.1751643
Krt19	26.92434126	286.4885702	340.7887369	401.6566299	493.1300347	704.7446803	627.6923406
Prdx1	254.852496	393.1163543	435.8615927	421.3662909	560.6102074	372.8593885	434.842516
Anxa2	557.7510185	515.0622678	439.9192081	239.4940834	360.6072415	363.8917089	373.9974417
Hsp90ab1	393.5961931	457.2998505	430.2250422	387.5040722	406.6088499	381.0080775	370.5270452
Ly6e	339.6360703	382.8169668	405.4863686	330.4958318	439.86336	384.0123129	531.1814882
Krt13	24.50468937	58.67648688	641.0288254	190.0262002	1168.32282	283.6325473	430.0550527
Spint2	258.7290017	316.7422583	355.7271493	396.393696	463.1908485	436.3055232	480.8459103
Krt4	11.92792413	56.14583011	310.5390642	151.009486	1173.366656	434.9205583	539.591194
Krt18	257.9175532	472.8251079	328.0648652	334.3841036	367.6665652	442.4193953	433.5480349
Epcam	635.4590049	454.5634975	293.2693328	279.1654411	322.9557272	298.4627837	325.8183378
Rplp1	261.8949474	399.0880864	549.9376959	299.2825375	450.202102	282.6282268	342.867728
B2m	298.7448019	331.6746506	294.5382491	189.9877205	405.2798878	375.3596429	677.5832585
Cox6b1	221.3812024	339.033708	466.5392618	313.7018191	463.6545533	347.1955254	417.0511289
Hspa8	449.8736321	425.1743208	393.9260258	294.4936127	343.4382359	371.4730023	286.0196215
Sdc1	475.889671	544.2307761	402.2879348	291.6752016	322.4692414	256.7163452	244.0740464
Cox8a	186.6446551	286.3842235	444.5217501	345.2182884	464.9659032	360.7964588	446.011064
Ppia	342.0074594	428.4987614	486.4456572	287.1951535	365.4682906	312.5812068	279.2163838
Myl6	448.1358893	328.9383039	352.1685973	293.1996181	364.6179316	322.4461778	365.9005352
Rps3a1	269.2193443	367.761246	478.6640895	294.5092542	448.2699409	271.2993581	309.7191209
Rpl18a	199.1102935	303.2971032	492.9086825	322.2680884	488.4689483	274.8536341	349.4391797
Gm26917	129.2029054	452.3131438	417.6741994	392.3179788	311.0266715	362.9897089	295.2618509
H2-D1	324.704389	295.7135638	259.2609754	227.9365438	348.8311489	386.28741	506.0782398
Eno1	428.704874	449.0243665	392.6124612	259.6526254	297.2108253	254.3506608	238.2505483
Actb	468.5178401	410.7370784	302.3317745	282.4508002	304.4818035	282.3595758	263.2438482
Ctsl	407.4278179	346.3302885	244.2498833	325.9133492	307.6850956	322.7099935	354.1359767
Atp5b	276.9140803	359.75266	381.6437573	329.4564204	336.5433669	323.961714	297.124126
Rps26	164.5256294	291.7714753	492.4801902	263.9602003	470.9608165	260.0943659	334.2232461
Cox6a1	197.9667134	279.7500784	433.9800422	299.8704581	393.7997939	320.9481988	351.5575788
Ywhaz	340.3957512	315.1598385	315.4674724	305.0037639	329.8348157	334.5471077	329.505125
Cstb	241.2560024	334.3317432	469.5558509	246.8416095	436.1214858	218.2812565	323.1943786
P4hb	315.2791051	381.5229888	315.7331185	349.0025619	301.7699751	316.5129716	284.1640291
Atox1	174.3985092	269.2263847	388.1245978	316.942188	435.4632427	305.3925224	370.8992137
Bsg	238.2255806	339.8347768	332.1389575	334.0727886	357.088856	311.1820042	326.1767606
Aplp2	516.6122262	488.8275757	208.742043	278.4265323	241.3102767	240.5976436	219.8388175
Tceb2	274.2551006	297.4088522	356.8600943	267.2590399	375.0759542	277.4971074	325.9627787
Tmed2	363.2601683	347.2116038	291.5685649	311.050085	284.4602925	278.0843822	278.4614883
Tuba1a	501.9585744	356.005191	145.1161399	288.6470078	251.377446	343.0125565	260.5408432
Arf1	288.8636171	315.5067179	290.7200738	304.3010045	313.8724469	309.6890017	309.7726498
Slc25a5	313.8451431	356.0446766	379.7764623	275.6993597	285.5687594	270.9509023	247.2739659
Aes	237.6057138	340.270158	312.8936842	300.2117016	325.5391179	296.2617471	295.2191708
Rps25	251.8834983	322.54178	409.0299639	258.254694	329.4438328	250.7567373	259.13483
Rpl41	192.9652616	269.2940078	419.4159075	243.5257908	395.15479	226.3251433	302.674512
Ppp1ca	335.1353262	335.3284748	318.4970816	269.4739995	282.0214084	261.8852205	243.5428378
Dstn	337.7737144	248.4743464	318.6134631	224.3141336	351.9153846	258.4634412	288.0928953
Hes6	69.62759819	174.9612692	152.3388291	496.4681757	395.8585434	374.5507796	345.581152
mt-Nd4	85.56188461	154.2349183	341.8070702	258.4680023	485.9108622	273.4746566	408.5472632
S100a16	234.5001763	236.4209526	347.8836793	223.6935016	381.8075548	300.8353297	265.0425556
Klf5	180.3086261	175.5766379	279.7872027	306.6971444	299.6125694	380.9902007	359.1149398
Pdia3	284.2998303	312.0567625	280.5207328	286.1534611	276.8076293	277.0964724	264.1293339
Lamp1	268.3728991	257.8671178	267.0978081	282.1120554	282.7444464	267.4137145	278.7447528
Msln	118.4171912	127.7479077	231.3852228	329.2308852	221.306092	326.7314165	549.1484047
Atp5a1	220.6034068	287.8248837	309.9933675	275.0096566	280.5485253	273.31503	255.4940112
Usmg5	159.2569838	235.6826874	339.5398957	242.1665985	338.7689289	261.485441	279.4401996
Calr	271.8512183	316.4586397	249.6402654	247.9700637	247.4642745	266.97783	237.4138935
Rpl8	203.2722431	278.5207047	357.8271094	234.0092199	323.0539984	206.1752175	234.8405582
Tubb4b	282.7347514	299.8853845	312.6813246	197.8606292	255.5934123	251.7945596	235.0865682
mt-Nd2	75.09494659	155.4119621	281.9764148	279.3657115	484.6605647	221.024432	295.0992019
Cnbp	268.8568015	277.3372823	267.8179482	251.7573111	260.8556014	237.1015373	227.7113373
2300002M23Rik	235.6144629	37.5232445	40.67406037	96.09596313	339.0152743	541.0695954	496.0683028
Prelid1	286.4552931	304.4748047	334.2276382	211.9743463	261.6983717	184.0472737	199.9160336
Xbp1	73.6352455	130.6776198	284.4464492	417.4298537	340.715782	231.4388995	299.1893975
Rpl14	193.4665728	247.07484	378.309703	209.0434574	324.3515121	189.6975237	229.7139661
Tuba1b	360.9391752	360.9065365	337.1277222	188.3765387	190.3285753	181.7085884	147.7043131
Hnrnpab	253.988816	285.4155529	263.2935044	243.5641467	230.9144297	260.740633	214.6281495
Pgam1	219.3377139	296.8131027	352.5856997	202.4819494	287.1429208	188.8793284	193.3927312
Ybx3	322.0414473	308.4122203	292.2376753	211.3531911	211.0648264	190.2668337	192.1250658
Calm2	375.3620703	248.097429	233.7256603	209.5925421	219.6111216	216.6512298	217.8965731
mt-Nd3	30.08260987	153.589633	292.7457359	257.2073743	489.9789726	208.4572635	288.5369138
Tmprss4	190.5522443	145.2249601	267.7259687	330.0352641	231.4414821	293.6870158	241.3807014
Txn1	270.6833809	297.1496761	297.7824604	181.9243022	264.1032408	170.1631131	215.0104985
Lamb3	572.2915702	333.1757472	133.2273296	208.0731372	153.1942325	128.6130558	158.0554419
Eef2	164.7639496	242.65085	274.7682174	261.3722111	277.5657659	233.7181091	223.8407143
Ppp1r14b	323.7072133	287.7925442	261.8711992	211.5389359	205.0799689	195.4894555	179.7345464
Atp5l	115.9210706	187.5536811	289.864342	222.9514152	328.2241815	229.0112	290.5853142
Htra1	256.0976777	293.9432826	310.4992224	314.468991	217.7416617	102.3961781	162.677975
Tagln2	384.7424203	298.8626425	281.6542861	158.8823857	199.2236734	165.1318953	165.6538057
Pcbp1	214.0944823	241.317275	252.6260891	240.1706753	251.617894	228.7347117	221.8246094
Cox5a	181.0537134	213.8305097	273.6554453	215.1182435	273.4688429	239.5927925	245.4914357
Skp1a	147.3129486	192.1433401	234.7160936	227.6823965	303.5754144	241.580732	285.2633393
Rpl36	137.229569	216.3380814	377.829397	183.1110166	306.1029004	179.1847014	229.2186289
H2afz	209.8219692	292.4047299	330.3742225	177.5391892	220.3984436	192.1811017	194.7536754
Laptm4a	150.565753	190.4243362	257.0451056	211.7471734	324.7100613	210.082443	258.4724374
Arhgdia	319.479182	277.286174	211.9126856	201.5674175	192.9626355	201.3857378	187.8816904
App	227.8743272	254.7594903	212.203089	218.4406352	224.017446	211.9254677	241.3425153
Aldoa	245.9908751	267.0779481	264.8756709	171.3728534	265.763608	155.9601619	211.0960636
Krt16	267.9063047	100.1651308	356.7705478	27.54337012	406.7723207	135.2922648	263.8726982
Scd2	179.4306587	347.9192768	229.6026678	210.3034205	174.2147079	243.1425934	173.4888246
Hspa5	335.8589304	252.6828636	181.6332	207.6981864	178.9865461	206.9266451	193.8051505
Eif1	219.4087626	203.0934112	238.295406	184.5945314	244.5510564	202.9809752	258.4966442
Wfdc18	1.573172549	6.480183827	117.1454837	271.4552756	316.4527824	257.7224056	580.4952308
Rps29	148.609395	238.4506174	336.6063297	165.8466596	268.1939017	171.0675418	204.1376019
Sepw1	117.9393625	160.6628398	255.4948511	219.6590323	312.3238544	212.3927113	250.8565101
Cd63	315.2386158	313.7340128	221.4433923	220.0317986	179.7898657	119.4722525	158.4067439
Ly6a	197.0673077	268.2703396	309.1202936	82.25202287	193.0418925	170.0161989	307.8115821
Il33	12.01584495	177.0003299	229.6936797	278.2538798	300.9958899	216.1503447	313.2603441
Neat1	203.9123273	112.6815526	275.0456661	268.1669428	176.5775296	238.0531115	234.1724976
Thbs1	497.6950592	573.9255658	92.46753676	157.8214112	52.2936454	85.27374338	46.94942304
Actn4	289.5256675	229.6655084	182.7175652	189.8900504	190.0274634	210.2628405	208.9131674
Mdh2	242.416643	239.3100042	232.139936	198.3387168	204.5662384	201.0445936	182.4826437
Lamc2	841.2394726	371.0863738	81.96398423	64.16604441	63.2010065	45.94790009	30.93072715
H3f3a	105.2401988	130.4459897	212.1643304	235.75195	310.2365804	242.9513365	257.963509
Psma2	191.9917413	221.6499811	240.9246131	197.7357189	239.263958	190.7969646	208.0531015
Cdh1	271.1121225	236.942928	164.2335555	187.9784934	174.5181384	249.3236633	198.8369526
Dynlt1f	77.34809337	146.3473905	232.5343085	248.1220557	291.7045926	227.7860849	244.7038917
Rps15	194.2811346	225.9576807	287.5994795	174.2389833	226.5102054	161.3844734	187.6397075
Tpm4	492.6481405	273.2887854	174.8000854	143.257527	139.4593019	113.9485732	118.4195187
Dazap2	189.9586664	171.908475	179.6517112	220.8851685	233.6605823	216.1509042	228.9608491
Itgb1	315.4605033	275.6448517	163.1615446	188.7775153	146.7610843	183.8246661	166.2092234
Pthlh	110.9134378	302.6608857	227.9718676	176.7554487	205.5551128	240.7341886	156.5854416
Akr1a1	120.5650838	181.4150774	206.0586486	229.9069144	249.5730627	203.5477809	225.8671406
Psap	111.7200598	142.8899716	213.9168217	224.575369	269.1429571	192.8215101	258.5133757
Tmem176a	65.48814803	130.3355514	169.5676389	187.0121147	338.5407221	213.2935945	307.0695164
Gclc	158.5374632	266.3996209	201.2312729	240.5209145	222.4596285	144.5628648	174.8465847
Tecr	184.6483673	232.1478277	210.8789975	186.3184689	214.4511913	188.9014939	183.6092392
Eif4g2	220.5446689	220.2523655	186.3783927	206.3016041	178.7771076	204.9356592	182.761016
Tmem176b	88.431715	146.9735735	177.3293815	182.0353912	302.6051419	209.9935713	289.8157488
Ppib	168.5268542	208.8111689	229.0578181	190.7066342	213.9940165	179.7797817	200.0248625
Psmb5	190.2042949	204.0870162	218.0719859	186.984804	210.4916881	185.1928521	194.9033636
Rpsa	148.086941	234.8736853	302.8989682	167.0163706	232.3129924	141.9641371	158.6033317
Tuba1c	240.1404818	242.0438175	283.8966025	135.2440925	198.9695109	141.8371158	140.4180357
Esd	267.511351	245.9681993	207.9761435	155.802968	200.0491202	136.6050526	161.7078336
Oaz1	196.8858599	214.1065145	221.049877	186.5401886	206.0276563	169.5199416	178.0704616
Ywhae	237.1231266	219.2033056	205.9301998	174.3690711	184.0912382	184.6768154	166.4075866
Itgb4	337.299387	355.4507875	187.4064324	144.1698475	125.9543563	112.5713641	104.4472778
Sprr1a	218.964823	45.6737096	223.29029	81.28816042	439.6351924	71.4606844	286.0556023
Taldo1	194.0403618	165.2417626	172.8019581	181.2524975	230.3256926	188.0020071	231.8252491
Hnrnpk	212.2767565	204.5193045	197.8865071	200.7310464	188.7465231	185.7674502	172.8931853
Serpine2	63.58908567	108.408234	175.6736553	295.8791232	269.7719411	203.6674926	244.5922372
Gsr	193.1688052	249.2199171	179.6267049	164.2930514	202.7052113	175.6374649	193.0685348
Rps13	147.7976197	196.1747131	303.8827941	146.8146561	242.485152	145.2585042	173.2369233
Anxa5	213.0422668	183.8817684	179.7618913	212.3462493	198.1659346	166.9266723	198.6420223
Rps27l	137.2740271	196.4449447	267.7515875	161.1110448	222.9144552	169.0799021	193.2091405
Erh	190.0853267	225.6240691	242.4552634	165.6319669	204.4425445	166.554156	147.9919137
Ndufb9	134.4105796	159.8107023	218.0413694	187.6310649	221.1389957	200.1427767	219.8456707
Mlf2	190.413305	209.6374309	209.9280166	198.0439514	194.6565198	172.2723985	166.0526001
Tmem59	133.8507876	127.6715791	164.9943817	224.8345037	232.8023177	222.0865428	234.4061368
Rpl19	146.2671241	201.9334294	251.5139383	175.8173912	237.5155936	155.6918019	170.5925746
Snrpg	143.1975205	208.6971315	296.630381	146.2333095	225.7816012	163.8375174	154.9502742
Mrfap1	182.1814171	199.6586747	201.5344483	197.5052095	192.0778288	189.6483003	175.1173607
Ctnnb1	116.9838303	171.2170639	168.819698	201.0329136	224.8159734	227.2221539	227.4776276
Vcp	206.0317703	219.743707	173.0597003	199.2819766	178.9412718	188.8407929	169.2277304
Ybx1	194.5742256	242.3758047	218.950575	169.9697932	183.3685936	166.9698044	153.3042088
Hist1h2ap	148.2348687	279.0373787	377.1186872	131.1709574	148.077211	143.5434533	100.2615677
Enpp2	2.474257849	65.40017745	157.6032234	430.33189	281.6222479	186.8918633	196.1985794
Nedd8	155.1246634	174.0129321	210.7747089	178.5745247	227.5433645	183.3971552	184.8437516
Cdkn1a	137.7074432	125.4549883	179.9211584	134.8745268	243.9178723	231.2665639	255.8527827
Col17a1	340.4234754	255.6429227	170.0164065	172.1552399	129.8618787	131.4419848	108.4301567
Uqcr11	113.1664607	153.2239134	237.3740984	163.793593	248.5291382	180.4245682	202.0110765
Tmed9	174.8477551	207.9778967	204.2030665	163.8612685	203.3647964	163.7853515	179.7902211
Clic1	241.0120378	184.8144176	182.8075039	137.6812905	195.3923498	162.5399108	176.3298037
Hnrnpf	205.415256	199.6269934	203.5925565	164.4137042	167.5723678	178.2350357	159.4426075
Hnrnpa2b1	170.774765	201.3794053	211.1732778	184.6167521	174.2479388	176.7444361	154.471755
Phlda3	144.3453927	233.5499899	255.3044373	176.1957898	188.4369698	133.9868969	130.1656275
Cpe	147.6008226	160.1936813	170.279311	176.4997682	208.5791148	220.1517749	172.0255424
Atp6v1e1	206.0246172	124.984345	132.3019278	163.6652473	208.5505434	190.6671025	223.036559
Arpc2	203.3372828	183.4391522	186.0921326	151.2406588	191.1424043	164.8610267	167.0052432
Psmb1	139.7012011	167.790666	200.2381805	163.9852296	213.2818102	165.658981	176.8192467
Rps14	146.0821534	162.8531392	222.9014424	157.9719179	222.4413805	149.0555858	165.3665734
Uqcr10	98.36858894	145.00766	208.9169172	161.4503982	218.9225348	178.7968632	214.2308907
H2-K1	148.7053306	143.7578136	128.5433123	109.9065959	175.7977979	200.8104279	313.6468989
Serinc2	196.8815362	176.9203658	144.0804295	170.7120682	172.3234173	181.5763225	174.3011009
Banf1	184.8521347	190.8730728	212.9547577	144.6481246	182.0386896	144.5109394	142.8021934
Clu	437.7584113	565.51796	50.7495688	62.41160499	24.09794437	34.58570658	24.40055577
S100a10	282.62885	248.7127591	205.7860228	94.51272754	143.2490283	110.1868471	114.3025991
Trim29	120.4091007	177.7435095	219.3583643	160.5226264	198.9630279	144.3170674	174.7771905
Dsc2	123.7671083	114.9360199	186.208946	182.5061456	210.998705	164.0878239	210.5840275
Lmna	270.3784061	216.5308923	178.1774715	149.1206026	122.0481505	152.2383857	95.01837291
Phlda1	242.5497394	177.1587404	143.7666595	157.1282578	170.5178868	153.4766342	134.4592014
Krt6b	37.4863645	28.26014386	213.9978505	24.02314203	369.1540985	179.1367654	323.1609851
Atp6v1g1	156.3010245	132.7287921	164.4780866	184.4600296	198.8019086	158.5997025	179.4100326
Emp1	337.7454409	160.0756728	95.38801365	64.41899253	103.5814889	183.2336316	228.8553232
Junb	271.1538549	174.8971193	176.1969663	140.1714215	147.6995894	126.4548214	133.5432106
Krtdap	11.37069488	97.64686228	591.4846608	99.58904048	275.7119804	29.42355063	57.85040583
Tnfrsf12a	345.0175463	284.5651506	155.9830528	105.8000312	96.87352352	98.45207009	71.92873836
Gstm1	33.40333788	52.48619896	164.9652225	199.4276395	294.3920826	141.4299899	272.3618712
Hsp90b1	192.5134082	194.8259474	169.8721261	147.0876267	147.6852254	158.7745838	147.0442633
Slc12a2	35.2704759	122.3484999	181.8252051	246.5367296	185.5367336	182.7215057	200.0346289
Arf5	159.5483509	172.1472939	176.2980377	155.4844411	175.8546973	151.5061818	161.6642912
G6pdx	136.4109618	188.5121152	158.7354615	143.8624953	181.2062162	146.5004235	186.9960035
Cyc1	146.7144504	171.9911416	194.145183	157.9747519	159.1654627	159.4908415	151.8643588
Hmga1	190.5461231	238.683408	218.8745632	136.6419567	127.1589955	120.3206402	103.2816013
Arpc5	229.9429579	155.8200995	138.8331712	143.3659897	160.9474975	149.1132972	154.5464602
Calm1	192.5565574	144.2877402	130.336933	146.9567513	169.0114462	173.6197043	171.5563112
Rpl35	138.7327064	175.8343676	230.3655183	132.3911557	190.9594498	121.826421	135.6286687
mt-Nd6	55.38620012	84.38785436	190.5765169	125.50279	265.2431644	150.2554747	249.4973026
Dcxr	30.96089586	49.81629154	135.724637	164.2526432	245.9376541	235.5169391	248.2592911
Rpl37	114.6088451	138.5131784	233.0999798	132.0113592	207.258473	121.6665818	158.8335217
Cdc42	168.4788432	171.1796443	166.0661889	142.4959331	166.4286043	145.3953856	143.3397007
mt-Nd5	55.93567736	99.50353304	170.3310598	142.6323918	247.2891021	171.3210322	215.1267611
Tpi1	150.961182	191.5268689	201.7982102	118.2709923	176.5652209	125.4448306	134.4027082
Rpl29	138.2571807	177.9828027	236.541897	122.2933505	179.668899	112.9762274	128.7387725
Sfr1	139.0432291	147.528161	182.285625	151.0339117	176.6251404	135.9697321	156.7112159
Rpl3	122.8318582	165.3950494	207.2806498	147.7020563	180.6862428	128.3371347	136.3215315
2010107E04Rik	98.35365065	145.5059681	206.1024924	139.3072265	195.0498839	139.2770113	164.312052
Col18a1	262.1225352	396.9274043	136.0557018	99.89266795	98.83652828	57.7146597	33.87414598
Ddb1	164.3484292	190.6927794	144.4208598	159.3300486	128.2693171	162.9447175	130.8716273
Ddost	148.1838144	174.8817013	153.4761738	160.0018546	148.3793267	144.2114907	149.5723603
Cox4i1	48.65716585	95.18906561	200.3157041	140.6528269	216.1258666	168.5135023	201.4852262
Eif4a1	146.6506408	155.4771893	196.4640234	136.1216077	168.845863	120.814934	140.0573496
Hint1	141.9143671	156.5746561	189.4927874	133.5013574	166.5900745	135.2520334	139.7337127
Por	58.01507249	52.59106533	93.34966471	182.1341119	184.5519608	221.6004279	263.4602498
Ran	196.3219998	196.7208428	186.7562502	121.729248	128.2540778	119.9240337	103.7135384
Tspo	225.7604762	240.6357483	179.8208514	96.80841616	126.3113116	83.81410027	99.19812354
Rps16	130.7512494	181.086114	206.9248031	116.0074241	172.758713	130.2714667	114.2906903
Bcap31	148.9298952	138.4634315	145.1258524	142.0722851	176.0579733	141.4569993	159.1182706
Fau	119.3522933	148.4815503	215.6335506	121.670523	184.3150528	113.2117031	147.1752122
Ces1f	157.2304006	57.18362401	48.1098255	169.4060832	169.0624116	193.7343227	249.6366299
Cox7a2	100.4874872	126.5297256	190.2551689	130.3730508	185.7378114	145.8335597	159.4106418
Cct7	168.4662959	172.2295357	152.1308569	143.2490517	132.6201677	139.7371025	125.0921758
Jup	159.9279134	135.7844693	135.2530451	126.7409405	158.0454986	146.8765458	156.9962746
Tmsb10	266.9489778	244.524528	136.5850359	84.11703576	103.8643975	98.44516114	80.92542737
Chchd2	109.2513152	137.7892567	167.6152714	136.478862	183.6971262	141.0595606	137.5294291
Rps2	112.1958059	177.072017	218.9851267	113.0214943	165.9419027	110.1171238	115.6070054
Rps23	98.25991096	145.1210317	225.7725382	125.0975722	157.685676	109.6741984	146.7505982
Erdr1	107.3807324	150.5115115	177.5092546	176.2738414	143.8143087	129.4873491	120.9732038
Rps9	123.0713392	154.1848673	196.9565975	124.8824094	167.6085017	113.8680544	125.351962
Rps7	127.8182233	170.0345497	195.6249557	130.9837034	151.3023424	106.2744466	120.5605291
Ezr	149.4474799	118.6013692	128.5905782	116.8861316	150.9961648	168.8871345	165.8074145
Rnh1	104.7240034	111.5723419	140.7181895	153.768964	157.6837135	153.9182247	165.5199484
Rps6	140.95296	159.022916	173.9077089	125.4979712	149.6757222	122.6990074	115.3448383
Nme2	156.4501231	187.7536446	191.6463732	112.6767713	131.2014706	99.67524041	104.1250266
Ephx1	71.62592275	119.3148939	169.3748254	128.2696735	180.4465916	134.1030489	179.7268251
Smoc2	5.40626564	10.03607549	95.43574937	261.4201875	202.6203579	238.042953	166.2091233
Flna	267.1201345	223.7438048	99.67173963	120.9256536	78.41842676	107.9888752	80.17435675
Fam162a	79.75207809	106.3224712	255.4689431	91.73918187	274.2643255	72.61157632	96.65865584
Pebp1	105.7187646	138.1812899	149.5143861	143.7444067	160.5360791	142.9046732	135.4305702
Aqp3	5.628359266	51.73722323	363.4465943	176.9669853	183.9940744	61.28683466	130.3265912
Sprr2a1	237.3886563	143.0025355	148.1832166	91.18516162	125.0855558	92.29386176	134.2012744
Elf3	42.79342845	30.62822965	77.64676447	178.5015428	180.5967701	238.8402853	222.1528768
Ndfip1	168.1003301	139.9256317	109.70043	137.7135672	146.4743413	133.5951082	134.838678
Gja1	206.1157731	186.3069975	174.1991884	109.5984125	151.7024871	72.77504187	66.33968897
Psmc1	149.1923058	153.0464619	140.0856019	128.9475393	141.4984701	125.0139627	128.5386649
Psmb2	122.3817537	145.3045479	162.2815847	121.4165456	154.7785682	123.6702355	129.4705748
Fgfbp1	186.5261391	208.4106694	200.4424849	88.16512109	133.9918965	66.04426018	74.37701188
Cs	131.4917473	157.8544237	150.3545373	125.0988239	134.3695618	136.6535012	121.2986309
Rps24	100.6370738	156.072473	211.1841588	104.5661465	164.2574006	101.4906607	117.0781299
Lrrc59	215.0329035	194.2920564	130.1861344	118.6085696	98.43918949	107.7103503	89.86684176
Bax	110.5804198	131.7758308	156.2920738	136.5468939	152.8722501	122.7905558	138.5525266
Tubb6	330.8599121	221.50254	152.5815511	100.7723377	65.69732539	47.16155825	30.37291113
Clstn1	83.8338197	94.3926533	106.6956477	195.9109678	152.9412537	152.497423	162.4796776
Uqcrb	106.2111871	123.5804113	171.1414523	112.0524136	158.4317957	125.7555348	150.6948227
Eif3b	163.2026539	172.7720297	142.8899643	132.5828335	113.9172664	122.1829018	96.81707231
Ywhaq	130.6456003	132.6714006	130.235799	133.1712831	141.9453042	141.5970814	133.6420009
Rpl38	119.5117707	158.6605667	173.1585008	107.2158939	140.569064	112.2708904	129.7809739
Yam1_1	36.80642641	162.3002124	180.8874059	157.4859607	140.536097	144.8454294	117.3936513
Ndufa2	82.43529168	112.9451921	155.1503053	129.3301586	172.0619481	125.3127864	157.9963144
Ctnna1	164.7478441	142.4106546	110.6818004	119.2519698	112.2738524	152.0684259	129.4641923
Bag1	132.4114283	149.4609117	142.3151022	130.6128995	130.9695776	121.9086827	119.105912
Psmc5	131.9858323	146.027869	139.8140235	126.0194592	138.298914	120.0884557	124.2685754
Tpm1	282.408676	263.2868978	113.2127227	75.68073577	79.70598128	57.19356239	51.21483159
Got2	105.5143177	153.4051316	165.5418938	129.2050164	135.8243014	116.10692	114.0543
Fam129b	169.9322976	135.342559	120.1438808	126.1203377	109.0663438	133.2054041	125.4601589
Cd81	123.5765784	148.7323119	139.1144431	113.4507076	150.4891591	123.5071109	119.8007763
Mat2a	150.6313736	152.1308832	147.9648752	116.0289655	112.8902503	132.0215929	105.1021585
Ranbp1	197.1792291	170.3392196	155.165716	100.0234506	106.4273641	102.8927731	83.10452665
Cxcl14	11.36554994	7.130297945	25.23424192	242.1414604	186.7966772	246.4003621	195.5328788
Fdps	178.4617221	188.0413505	172.8967149	97.94264715	89.57155126	100.6706418	81.04065958
Hdgf	163.0465937	145.9449002	136.3545474	121.110079	115.2697253	117.5087367	107.2360105
Btf3	110.0151662	130.3055172	161.7948307	113.2473152	150.3000438	111.4360253	127.238263
Cebpb	100.9867613	131.8970323	177.246223	158.5223676	144.6408253	78.85681021	112.1039284
H1f0	87.7163918	100.2275478	122.6223349	125.3538219	149.4885892	155.9092564	157.1623745
Vapa	143.9718857	131.7538797	137.551813	116.1497632	128.2557786	118.5349276	119.4803537
Dynlrb1	97.35555428	111.9054819	140.1968803	116.8430448	158.2876074	125.7047495	143.0300866
Atp5g3	87.63956665	136.4326937	166.975964	114.8374067	146.2101638	121.6710177	119.1405737
mt-Rnr1	65.08711272	97.76579012	173.3802158	126.4523058	202.768298	85.06398153	140.0887447
S100a14	112.2697981	117.7303645	143.3777801	77.81222989	163.8000841	147.2392691	128.1462905
Gltp	134.5232168	95.90291204	157.6130055	104.7716266	150.7133738	107.702154	134.672771
Lad1	140.8405859	162.8382967	157.7261254	93.14572685	122.8952429	100.5657853	107.7921742
Sptssb	10.34357426	37.00069617	144.6587748	148.4955505	192.1828099	192.8208607	154.6311366
Atpif1	78.06760842	106.0917908	147.2336324	113.6514566	165.611209	120.0875194	148.8790647
Marcksl1	124.3911232	160.2227712	108.9811021	136.2200214	124.2112038	125.3957358	98.74438966
Rcc2	106.4826648	141.6304783	134.3090589	138.8574083	116.5287159	123.3157987	116.6760569
Pdia4	127.4471601	133.2631273	118.5697986	129.0486604	120.5981755	131.04647	114.5029535
Pdia6	183.7738203	176.4462225	118.5508713	107.0363971	100.5185476	97.1655191	85.78508464
Rrp1	118.9551488	136.2065329	124.0884064	120.3522261	124.2262145	121.115511	121.6091868
Tnc	114.4991276	115.8381275	87.45144055	171.9211302	132.6783916	118.7309641	125.3585599
Sep15	114.7507159	124.5975535	133.3107927	123.9688802	137.8294038	109.4039458	122.0087745
Tapbp	140.1100293	104.847292	89.80528455	112.2221643	125.4349597	140.5242082	152.6731649
Ndufa1	75.26755145	89.94282995	132.1890543	115.3086839	167.9789287	134.3092429	147.1775103
Atp1a1	25.44805718	55.47786658	212.9068796	121.1978248	190.8054444	65.05864577	190.6980059
Arf4	119.260491	129.4708277	114.8193103	116.0654629	130.8306368	123.2680769	126.0127372
Hspd1	142.7301421	155.7864807	141.4480137	103.1381369	110.1204043	119.4513873	86.65781463
Rpl7	92.04472536	117.6719273	157.5204742	104.8255977	158.7380786	106.3263614	121.4996236
Gpx4	107.6325768	128.4289916	112.4591428	114.0386082	134.2229848	119.9838329	141.8099637
Tbca	127.5640213	113.6855775	127.7087421	101.9428144	151.110188	106.5233777	128.5936253
Hs6st1	123.6226208	117.2577001	87.82839866	153.6073354	114.6045182	140.2333002	117.0382133
Emp2	119.1555562	129.3339385	140.6393281	121.541574	136.6674948	87.98784699	117.8494415
Rps8	114.9884233	137.6658436	175.466255	91.67338585	139.2559845	87.38744828	104.7924083
Prdx6	84.00759332	110.5464847	147.4998679	129.5670295	161.6321802	101.561434	114.4954903
Cct5	144.1518184	147.5434316	138.076319	112.1476924	108.9725139	105.4908081	91.26950045
Fscn1	76.92838455	112.8492502	111.5762395	128.4835972	140.1158747	166.6857283	110.3368873
Capg	173.8064715	166.7555546	151.9406537	95.40726006	100.6273096	69.71120063	87.9329998
Canx	130.3202633	150.8491449	131.41872	108.0412779	106.4015551	110.0672714	108.7044279
Ctsb	86.12583283	101.6095697	112.1038509	150.9996715	134.7401918	132.2232287	127.3296214
Psmd2	135.9904568	150.346558	122.7740861	117.9449772	103.4333378	112.4865366	101.255979
Srsf5	98.21014126	110.3943224	125.7278334	110.9995957	130.5826136	124.4770826	141.2923222
Prkar1a	106.3087129	118.3646096	120.5175923	136.9403444	122.2376296	122.0254857	115.2239046
Eif4h	132.9061986	128.3013918	124.1352997	119.6616979	114.0321791	111.5510273	106.0312582
Pgk1	117.6606749	140.4050459	157.3473303	96.19491615	129.1903126	94.6040961	99.22980697
Ndufa8	96.15604021	110.6926935	133.3455817	119.1108842	137.671708	118.8537603	117.676587
Psma6	100.8486585	109.7780035	137.5689694	111.8812383	136.5012878	115.1845714	121.2017896
Lce3a	338.3115512	4.505649287	0.708603735	1.305701181	304.7678297	62.68860814	116.6903979
Polr2f	88.12321066	108.7945176	138.9881204	109.2186576	142.1334756	113.3748216	124.9018844
Itm2c	45.98376299	93.32398037	100.3597731	153.9558501	145.7371965	142.8757928	140.7597456
Cbr3	62.14887218	114.2905852	128.2613641	139.2406436	163.0458076	70.7360561	144.8123034
Rab10	127.7161443	124.3148398	112.8649992	110.9442877	120.0353142	119.6697356	106.7254217
Ier3	151.1843983	104.2942866	109.2516123	100.309714	112.3658053	108.4593557	135.8916376
Snrpb	127.5922841	117.7449611	129.4201876	117.0048344	113.5071384	111.7056608	102.9263972
Lgals3	194.0117855	128.1204327	130.1281348	81.09669278	79.1531895	90.31754369	115.4209492
Bzw1	149.0081251	149.3423516	125.156937	110.2587432	98.83038883	100.0209585	85.48656344
Eef1g	113.4114392	144.3866915	147.2304136	103.4624559	123.5997996	93.38202197	87.78760481
Eif3k	93.39035322	123.607916	142.8012989	110.2910417	137.6840818	99.69927738	105.4783486
Rpl17	90.72915137	116.7802738	171.1075725	96.50226835	142.0322057	90.84904661	104.4067076
Hes1	77.88176512	107.909188	107.9029207	128.5859908	131.206206	129.6482999	124.8254814
Rps5	76.95093438	110.0385388	170.8708105	99.51837541	151.1486785	92.96499538	106.4051202
Psmd7	138.3884714	133.6155492	116.4454966	113.0310972	107.4532466	99.57391729	97.12589829
Cd24a	82.64421352	84.40362741	89.18249951	98.87218743	148.012736	140.5914237	160.341937
Lsr	135.569565	135.0759141	102.8434745	100.8920786	103.1910821	119.0085748	107.3684064
F11r	169.9910333	115.2901212	91.48551854	99.14846579	107.3255265	109.9953664	110.5430033
Atp5d	93.37077275	114.009863	137.8379899	104.277441	125.4128082	111.6917833	115.4507667
Rab2a	130.2254039	111.1020723	111.0257972	116.4134525	115.7014155	107.6305057	108.7119335
Rpn1	118.9902683	127.4342494	111.6092471	117.2541172	106.5739944	111.5965657	106.3909929
Pkp1	111.2373958	142.2042802	161.4187919	78.74095428	119.6262098	79.85640388	101.2219369
n-R5-8s1	28.58864242	140.2625098	196.1545608	98.16049746	138.6548957	87.24575483	103.5399287
Sh3bgrl3	132.5595151	119.9257472	139.7238611	85.21632519	129.1410194	82.60093734	99.81462466
Stip1	120.1802341	136.8680161	127.5783877	101.4052122	103.8795077	109.766693	88.19702205
Glrx3	93.36905982	125.0005844	140.0814302	97.77716803	132.7982303	102.0725025	95.24265006
Psmd8	112.873273	112.5624091	116.6123054	105.1040275	121.2716977	109.1655927	108.0081621
Higd2a	50.28391803	81.65998521	129.8245697	110.8431495	148.7567022	108.4189858	155.5924219
Serpinh1	141.410504	166.5799331	89.7869319	190.2518692	84.62598942	53.86331068	57.72429678
Gipc1	123.4048263	115.8341629	107.7643134	98.56596734	114.3302285	110.0452244	114.219922
Ces1h	23.05173655	24.03523851	193.6464596	129.5055767	172.1207442	93.48597645	147.798975
Cct6a	135.2936294	135.0284666	119.7026232	99.88094643	100.3594941	101.0683639	86.06591782
Rnf187	102.4583748	117.1612961	102.919557	120.1704662	108.0371919	113.670479	110.0530672
Pls3	164.4439108	86.54366298	62.78717323	83.6809037	106.6116934	152.8681865	117.1101763
Ndufb6	100.5439338	106.9398946	135.3317542	91.95147949	132.4794135	103.0607614	102.4147018
Tspan3	63.03159805	91.47452743	107.1334112	128.1554777	130.4225429	138.1518336	113.9693774
Mfge8	68.47792963	99.49184551	97.85083966	122.4064442	118.7206431	118.2746934	145.0025235
Eif3g	123.5149986	121.9543045	113.5858005	110.425153	103.2325581	100.7737196	96.28713614
Tpt1	92.86615425	103.8716974	130.0286365	100.3160343	137.8801618	94.3671975	110.1333318
Rps4x	100.2639923	115.4710146	159.6880442	88.66247392	128.2461215	84.15542281	92.94109193
Rabac1	103.0922445	87.35901173	95.42189492	102.8958189	118.0853203	114.9767542	146.5713942
Nars	129.8152624	102.5691766	99.60227116	101.3874983	86.02021303	98.81365282	149.2731247
Litaf	142.2843684	93.62609608	83.35953857	114.9677303	112.2836358	108.8493071	109.3111023
Dusp7	188.5684835	155.9694486	126.6122955	81.96410775	84.31845928	71.19478928	54.0919446
Mmp14	149.3227537	138.4261571	87.88745631	120.7433452	93.88378175	86.19829519	83.5085529
Mdh1	66.86554393	96.81503451	118.737777	111.4572368	124.0141578	122.58493	118.8927754
Psmb6	106.1368149	112.1349413	124.8168857	96.52186736	121.6641354	94.96467605	103.0181382
Slc25a4	95.84117505	132.2106927	119.6375242	102.4419963	110.2195856	98.86359341	98.81093044
Ghitm	94.79976493	95.96498775	95.282967	109.3043524	116.3684367	113.5521269	130.9378353
Akt1	135.8514659	139.730231	108.0897575	111.5535267	86.79746849	92.71573438	81.09680444
Rab1b	103.5702454	113.1801191	100.0118871	111.6718191	112.2230399	107.9055286	105.6805818
Surf4	139.2482843	134.0346046	96.60373553	107.7975912	94.00911214	94.01813779	88.26111387
Psca	60.71265328	1.691929862	6.050219361	4.723298111	224.0682349	153.3358919	302.8184324
Vdac3	109.7698156	115.7503555	105.4915137	105.1820754	109.3900305	99.8145389	103.1592535
Rpl26	94.85188555	111.0104397	151.9454474	83.46468746	131.8272691	77.4159307	96.42446249
Rsrp1	72.58675962	64.11415557	103.3688394	144.4647437	104.3149418	129.9971449	127.2800148
Hspa9	119.3331688	126.8674875	104.1196729	111.9727758	88.67642665	98.19436641	96.61139313
Nadk	108.5197837	127.5135034	107.9885285	107.6807269	100.1526309	87.19606973	106.3859534
Rac1	140.0082534	117.3066354	110.6134016	89.78443914	93.53735489	99.07161656	94.64352567
Hspa1b	59.9752582	91.53604132	163.2670216	104.9202403	113.1552944	96.97491096	113.9369042
Eif3l	104.1068069	125.8540792	118.4487011	97.39496185	102.3421705	97.26803339	97.7732378
Rraga	32.43176794	56.53569343	93.19852595	100.9528127	180.1193637	129.5095437	149.0070591
Npm1	102.6578939	138.2989183	162.0505283	82.00283564	107.4138452	74.71858889	73.80535016
Cdk4	101.7929223	114.0520772	115.7251969	111.1832888	114.1325661	99.79461493	83.52400785
Uqcrc1	118.8019373	121.6713751	126.6207827	99.47207364	95.80480016	90.87799723	85.02600391
Chmp2a	104.3675098	88.99879605	109.2161305	103.9802953	118.2092094	96.5721555	115.4471846
Cxcl5	40.06089692	73.00031037	108.4797008	97.75770027	123.4596688	54.60174682	238.8689957
Fkbp4	116.8136263	127.42401	109.5389823	98.48397147	89.93965152	109.6204757	84.18991568
Glo1	152.8608565	103.3205169	107.8610239	84.19201704	102.2604213	88.61508839	95.6723739
Nudc	118.615203	124.2331658	114.3865444	90.7816922	93.92002104	104.4548263	87.30432733
Kpna2	138.0711168	145.5059681	150.4029926	81.70480815	74.6222274	85.62336651	56.28488819
Morf4l2	116.2498558	128.0545346	107.0590054	99.61687855	97.88479297	94.58597271	88.22132316
Cd14	10.73845835	33.3836848	100.0399045	98.22211891	161.8298103	108.7220094	213.0641717
Atp5c1	69.49902741	104.0708305	126.9474454	101.3881073	124.7461865	98.34176034	100.6197923
Anxa8	200.2333716	170.9953115	107.7574265	51.29655448	57.18608716	54.6488173	83.04808411
Snx3	96.34631765	106.855409	112.3639036	95.44204364	110.5463819	99.62150469	102.8954495
Eif6	183.1159191	97.39888763	102.1330534	91.1203527	94.66747768	73.03692656	82.5781031
Bhlhe40	199.6484993	110.0929936	68.7211352	59.73582905	95.5605402	88.85443399	100.7361303
Slc3a2	133.0418168	115.1881256	88.87173653	98.9861865	96.75892337	66.08006746	121.3856022
Ppp4c	111.5964783	118.4978998	108.4256195	98.05361452	103.8909917	87.83284436	89.86009525
Idh1	77.08628068	127.2849032	126.158859	98.5781303	120.5521655	85.47290955	82.75773558
Puf60	98.39546534	99.87046663	103.6395503	109.8239468	105.5617645	100.8745805	99.48037504
Sdc4	122.1764983	107.744113	107.2601956	91.1305604	94.05017383	93.00992087	100.495871
Capzb	114.437476	115.0139627	108.7384811	97.88056911	101.6126412	91.20913302	86.76540262
Psma5	100.0184154	113.0489215	117.7598427	90.72972551	109.3879716	90.05033711	94.49031781
Cct8	118.8667374	125.8255949	113.1607236	94.7571195	90.71814171	93.14465847	78.67620365
Eif3h	70.94742253	96.11367888	121.5892329	100.3066116	136.9455157	90.51505142	98.56342458
Sec61a1	81.56838393	80.45561779	71.80721993	122.2873629	103.9605135	129.2603486	124.7381986
Gdi2	87.74393763	101.7619136	110.2426582	98.4649667	109.4584938	98.61939705	107.705568
Hsbp1	71.59945679	85.41021002	107.5835488	98.53586797	128.5827494	106.9612717	113.0808363
Arl6ip1	124.5841543	103.9360813	109.2875157	90.56108441	101.4759872	97.76541321	84.02161753
Sae1	119.005144	127.3563384	118.4983188	92.12761406	88.54698311	87.96481725	77.54429085
Ucp2	45.39228664	102.715402	123.0205256	111.2014638	134.8837421	84.49893827	109.2741754
Stra6	28.63086203	96.2051812	128.4982031	71.92484862	143.8459045	135.8769223	105.2839005
Cyb5r3	96.46487899	103.1767541	82.1628751	116.7697863	104.0554095	102.9969377	102.7803388
Tm9sf2	102.8371162	104.5750972	89.2581565	101.345189	100.1718773	104.5846184	105.5939356
Cct2	97.39973245	119.6728494	111.036255	96.7708252	102.8257337	94.23594742	85.11388331
Cttn	113.5758458	122.0186021	88.17292602	92.57913506	100.5782434	97.59756826	92.2450414
Spp1	14.8222568	263.7884289	31.92683354	328.0250962	15.34656523	29.21225445	23.05824701
Wbp5	85.55703114	96.86366443	109.7293725	97.32850218	119.3833923	97.70141317	98.42142673
Foxq1	24.05418185	57.46014046	74.93063822	106.0429176	140.315406	152.75743	148.8699891
Lgals1	125.8976025	217.9558148	73.12425171	222.8146424	39.77054186	14.04347514	9.654889038
Anp32b	121.4541547	119.5590997	117.0924313	81.93137952	87.40778431	86.11921281	88.09666524
Serpinb5	150.5913572	115.8051136	108.8027859	74.42867078	90.62590133	84.55431385	73.71697874
Ndufc2	68.03297924	88.96319803	114.8625274	93.80268116	119.1300358	99.1776081	113.6691003
Hmgn1	121.6912083	126.9695046	119.4939697	82.74367429	89.87831212	81.15469514	75.14542733
Cast	190.0791638	122.6962903	88.50149074	66.44836934	80.70508745	67.24278704	80.81035331
Spop	99.79113049	72.08510293	80.47699427	110.8261307	106.2725944	107.9643735	117.8200034
Gm15500	119.3872212	121.3263699	134.382978	80.99217018	97.77673114	79.37217821	61.77410334
Rab7	111.5062073	92.78560651	93.21285071	96.21817062	98.45271165	100.1529782	102.5961778
Ndufs6	70.8041332	103.6354113	126.5563173	78.71073945	115.6172918	89.62996026	109.3350127
Uba1	108.900109	118.723691	93.05805822	95.41865899	94.44916099	96.20778483	87.31423377
Sox4	78.34277007	56.63454401	53.82031939	145.7379818	116.7800269	138.2381703	101.9816599
Spint1	96.52473413	98.02064497	85.65686202	99.94687176	88.1987696	112.9711727	108.7914768
Mrpl42	93.78908579	102.4659145	127.7030809	82.0156788	97.84224612	85.71914494	96.37678897
Rpl36al	81.50097172	96.39456722	130.0338917	79.43584895	114.1514846	81.38286204	102.9708296
Srsf9	102.6989334	114.5146235	111.5939512	94.06636139	98.83901202	85.52427768	78.59972579
Slc39a7	93.51180438	105.3618775	93.8815266	110.536615	98.4007326	93.50002952	89.7421934
Igfbp3	271.2788247	94.55563553	46.45288007	54.56763016	66.8416697	57.72253412	90.88274016
Sqstm1	115.4702514	81.26540116	59.36490899	110.2585278	85.02915876	104.7775229	123.4945557
mt-Nd4l	22.17706206	62.70964284	121.8154239	84.47490977	168.189396	93.96977745	126.2772358
Rps18	65.91122768	93.01244612	137.5481349	84.20090042	128.0326653	76.75415752	93.80114042
Rpl6	93.20972406	111.9951403	133.8717155	83.41901059	105.7815847	69.49482076	80.40170381
Cyb5b	99.20605812	112.7947988	103.0087711	100.407387	81.14827654	101.9326734	79.09771133
Hnrnpu	116.150639	103.0674042	105.2619123	92.97426055	84.05669486	90.11933083	80.75530602
Gclm	76.36755753	106.8878685	122.7949955	105.1563289	104.0461756	63.9673565	92.77882723
Tomm6	81.53158624	101.4210476	128.0406538	82.43650042	109.5009548	78.92856552	88.70754847
Tfdp1	106.4579324	130.3847597	124.4588995	90.88279309	76.90052358	79.87249849	61.59205715
Grasp	9.751069518	31.58773377	65.58610706	168.8627728	117.1885884	154.6549092	119.7887362
Set	123.828744	119.5866004	108.0567594	84.28182426	73.02048896	87.8827675	70.23767179
Sdhd	79.0375579	92.55702092	99.67403481	95.42879916	97.80160925	103.0547076	98.94426919
Ubqln1	97.7599127	101.5041633	101.1476802	92.66022142	89.91859279	98.8587168	83.76286693
9530068E07Rik	85.37355236	101.8600639	87.06111124	100.3764914	97.26773191	99.7596947	93.67412849
Ier2	99.04728947	86.87018598	95.0513112	98.24620714	102.7772982	89.18029654	93.38254106
Atp5h	64.10470691	81.24497061	111.196976	90.88001077	118.5411771	97.02236251	101.4987149
Atp2a2	103.2356415	106.7346854	92.72973055	93.2118623	80.6573094	98.42860528	88.88481644
Rpl27	72.29233309	102.0279633	131.3112543	80.54024221	118.5297703	70.21013115	88.71687479
Hn1	104.2896472	107.9953556	97.52740063	82.14579898	97.39619833	95.87657061	77.30388458
Ppic	124.0077227	122.763589	87.95378556	106.4282516	91.92871417	59.61186045	69.60070041
Ahsa1	83.09455571	92.32301468	103.7179262	95.50637078	97.15359775	98.38881697	89.81470407
Hmgcs1	168.515653	132.9191543	102.6255414	70.04963659	63.20884849	74.17071657	47.99888597
Gnai2	88.0821842	108.2727659	91.51676303	88.5588803	97.19675814	92.87443697	91.07939921
Fetub	70.02423294	18.22944609	57.01644011	109.9913666	126.9607647	121.1775523	153.6227735
Rhoa	86.58245566	95.66443315	105.1221456	84.64147026	94.5881928	87.34037398	97.23112308
Stom	78.19775978	70.53119149	115.3859792	99.82032417	106.1614863	84.98459557	95.5683324
Ddit4	61.92197274	137.1872293	126.2306063	100.0583999	96.86786587	51.25848628	76.50494914
1110004F10Rik	87.67722532	86.62228204	95.46687518	94.490494	99.96771475	92.15107404	92.19570323
Slc9a3r1	75.02602902	85.71624305	96.16962831	83.56189115	105.4800771	93.80252445	106.9836
Uqcrfs1	62.82145019	83.41061123	106.0324372	86.1458148	115.2289627	96.22682429	96.7606395
Cnn3	124.4822755	126.485267	81.85248102	74.4445722	84.98077975	80.51421957	73.72763154
Jund	83.79909224	57.01258863	62.92231279	94.06628813	105.6406179	119.706849	123.0949646
Syngr2	80.38713629	91.37818495	112.2878076	78.57145082	115.6471024	79.43142049	87.60891989
Srsf2	119.5046423	135.1923267	109.5361414	83.86441882	68.59842539	72.76541108	54.59768833
Ndufs8	73.19789351	88.13964841	112.3037583	86.99223952	103.182219	84.14616607	95.56185395
Rpl19-ps11	84.80949707	91.53230587	128.884336	66.69114285	114.2600226	67.8286804	88.82158506
Rpl23	74.86830776	91.77014827	133.548234	75.40889064	109.9117317	69.53345772	87.46251938
Ccng1	61.39310759	123.1608033	121.4452123	87.65790677	90.49097912	89.23821545	69.03657882
Sox21	52.50678433	51.65544855	56.56405066	132.7239236	94.41067642	149.7785126	104.20131
Rbbp7	93.73230379	97.3874596	103.3239063	87.72480636	88.79740056	85.99673185	84.25573821
Dynll1	89.25210139	99.1257336	131.8571453	70.36006877	95.00257152	74.91637132	80.56181056
Csnk1g2	90.95706518	111.2010963	92.00768684	94.35929603	86.74225943	89.42377298	74.84457925
Tmod3	83.92358726	112.5387132	95.50264766	84.94575131	85.94154677	96.08848684	80.16135382
Avpi1	53.96007299	66.63137376	105.2424889	90.93765043	124.0468511	87.52365711	110.7464212
Polr2m	90.15475223	96.96396062	102.572035	90.56976853	85.93827789	87.43223551	84.85792239
Mlec	74.97490811	121.3639758	92.75492541	101.3450609	74.96092689	99.66653188	72.8584596
Txndc17	116.5939703	100.4841064	112.6449134	57.93112122	102.8860555	71.1859111	75.9949907
Tmem14c	63.56025714	98.18445046	113.8768381	86.92985408	105.3857005	82.19849177	87.50400522
Slc16a11	106.6071628	96.71911978	102.491838	101.9017463	70.72754058	55.73261766	102.9050523
Tmem147	74.32449424	91.80733704	102.4659981	83.02454397	93.16664002	90.4273646	101.167077
Edf1	85.08673189	87.17100142	102.9420444	77.289182	103.706267	82.79685197	96.53360118
Mcl1	65.0340611	86.51744566	85.80311695	88.20909198	87.72630476	110.0903685	111.9132462
Eya2	51.40745421	84.18688201	90.98658494	119.6893925	96.3982008	86.0422164	106.4600845
Dbi	63.40512952	109.1465303	157.7159066	70.84282849	98.16897997	65.52924613	69.9443363
Gsn	108.8491165	97.72605463	91.21780463	92.29251814	83.3186098	91.20548686	70.14018268
Pgrmc1	94.59174552	95.01897543	78.87309053	90.01870975	92.16085667	80.92166857	102.2265687
C1qbp	100.8577897	107.8419827	116.0596903	80.6954369	83.08615232	73.87751514	71.08797339
Stub1	96.42268111	94.53826758	91.43912442	87.46011334	91.53821516	86.9869068	84.95551365
Ap2m1	115.5945195	108.2924331	94.03886621	85.74926486	74.88113024	78.03318379	76.03483145
Cyp1b1	100.8920167	152.6658757	52.47795863	150.8213194	49.28459181	72.78446043	51.47738397
Nfe2l2	62.48798395	78.98822401	120.8012098	87.43210384	111.0587445	85.32056142	83.9035172
Atp6v0c	69.51580874	82.21259193	93.03109554	81.72369804	104.552583	93.42487074	104.0420148
Txnrd1	133.0294915	86.61373696	57.06701918	103.4232264	66.50870331	100.2439869	81.37571094
Nfkbia	93.51838349	82.64099269	90.74952558	78.667958	109.0093502	69.14613446	104.4787602
Rps17	76.00935728	92.81620888	135.8070484	71.23286616	103.2503348	67.35584944	80.56615404
Atp6ap1	82.19431928	71.72716539	72.45979586	106.9322666	98.71892233	95.4563027	96.70893445
Sf3b4	98.1747782	99.0230255	95.70390737	89.05667169	83.09347551	79.12280627	78.48206338
Cdc37	89.01561847	99.15655077	92.10795458	87.44391392	89.65591241	86.52073945	78.67332808
Hprt	99.32045536	103.250162	107.1398952	73.22157478	95.38055804	72.29060357	71.90607817
Prss23	111.3075215	85.2167625	43.78925619	89.57781978	84.31254018	115.366136	92.928359
Snrpd2	83.96630585	106.8151479	110.662258	72.57951954	93.96834467	71.56861691	81.46320522
Hnrnpa1	135.5897571	124.1124942	100.9574674	75.42037728	64.17129583	71.93388954	48.49706437
Cyb5a	51.65982855	67.58140004	84.77552561	96.3801225	118.5004394	89.19447982	112.0594596
Psmc4	92.70963839	99.35193122	88.17595843	85.42030769	86.51842091	85.85185232	80.51394265
Odc1	222.2605264	96.60408015	76.33076929	44.8053898	50.63832391	68.08086697	59.40235201
Dmkn	22.16808382	64.16777792	177.163622	76.17408274	162.9475788	46.89352766	68.51394774
Ppp2r1a	87.83409013	85.23416267	88.04897429	91.3436049	87.00391996	92.78531322	85.60706525
Ostc	89.40624957	103.3678762	107.1910913	79.00581251	87.38912944	72.03767289	79.04729003
U2af1	95.39028807	109.4531547	109.6375125	82.23182709	85.42992707	68.9471254	66.11238516
Tmem43	99.79730925	102.9160095	90.31458614	73.52888148	90.25667277	77.87803831	81.9903809
Chmp2b	65.64326627	67.02668826	61.32728225	92.19727957	106.0657146	120.8671365	102.7664517
Atp6v1f	61.14156032	66.29669856	88.5183886	84.20335489	112.0605522	94.40308503	109.0310186
Tubb5	128.9451694	114.8623908	98.49823538	70.6559767	68.91654056	77.04107669	54.68758926
Rap1b	130.7731478	95.61409962	83.63331467	74.06770582	80.68792393	73.7424982	74.95594563
2310036O22Rik	78.08479908	86.2257589	104.2416934	84.85035381	95.40833903	78.73606125	85.8073287
Ssr3	91.36943794	113.1868094	86.707378	90.45711256	79.37917566	77.4726706	74.66858058
Anxa7	87.07774143	49.58162894	63.92973904	83.05395672	108.7485759	111.1879149	108.1156722
Sumo1	77.74239015	81.81790309	97.34955806	78.47377311	101.3412711	83.69837232	88.2790695
Ceacam1	72.71520789	22.7580266	39.64686263	34.48560923	60.60096378	175.3410337	202.7295632
Gm28037	47.26071557	100.8142823	100.7577104	77.58814064	112.6155485	77.0445778	92.14044659
Plxnb2	88.77137731	92.09859425	74.3592724	86.11223094	78.22729191	98.76586952	89.83795078
Prdx2	59.55173176	74.37501782	81.93407836	84.86013118	114.3789238	93.40510015	99.34709
Cnpy2	70.76956157	71.05994511	79.37302456	86.03838976	101.1992498	86.12646608	112.4192802
Rab18	83.43225914	80.82232258	85.44899228	88.20893711	94.53017842	85.41006901	88.48315235
Pgd	72.62521557	101.2019174	83.51302241	93.15342499	85.41101432	73.71906066	96.40241598
Ccdc124	97.24674197	98.70767104	95.01396019	77.74182099	85.75578469	78.56996886	72.95135022
Nckap1	96.6946226	90.95588621	87.31280253	86.72044288	75.63495487	85.89090393	81.61850377
R3hdm4	61.1642732	68.95617573	87.74560299	87.76789811	103.8344094	96.41977891	98.85171065
Atp5j2	59.91962248	78.99795996	111.5558717	73.64345586	106.5645088	79.33076004	93.51355838
Ajuba	153.6716409	113.9512911	82.97149456	70.09367734	57.20640273	73.75081545	51.45650345
Rplp2	65.0296881	93.91408369	125.653448	66.90874134	105.5332297	67.10268264	76.84759821
Sec13	87.68547141	93.85412016	89.91634924	92.87610318	84.99781635	74.92441577	75.77843393
Sf3b2	69.75655386	81.79738166	91.41629674	93.41788827	87.09306047	87.68481463	88.57869356
Ywhah	153.6667072	119.4420143	83.61266993	62.49933354	58.81531483	64.69643789	56.43473112
Ptprf	61.37346651	77.67224389	85.35719903	104.7215537	87.37195407	96.99507346	85.59453203
Aldh1a1	20.48196399	9.426348643	48.4147548	70.85664437	115.7821284	166.7711617	166.4244934
Dsc3	99.40870732	51.86650062	80.27962722	89.93817413	88.26505124	104.4607776	82.17266439
Rpl28	70.9875576	86.77508821	123.5781875	62.90634229	110.2510131	62.18265719	77.16434346
mt-Te	18.33295283	33.74051435	112.7604204	63.02562833	157.8331981	76.62254127	129.8991503
Lars2	36.73008377	67.38539726	112.7050353	73.61005639	121.2306617	78.30411241	101.6378328
Tpm3	126.4794535	103.8827326	81.60861702	66.71564408	70.60548187	72.27332456	68.15724883
Cd164	54.83602015	59.76352119	72.40085794	95.19063466	102.2736572	90.31436422	113.9884611
Hnrnpc	92.92580053	89.6500696	93.78122828	73.80675037	81.58088023	82.19892303	74.27294542
Vdac1	69.2422454	87.54423961	107.9465834	69.76780034	90.12428956	76.31237295	86.83370016
Glrx5	68.00934113	90.90211558	98.92908176	87.86947757	94.11714367	77.12876339	70.43944115
Eif3e	79.39876379	84.19391408	107.7324838	73.55918832	87.49258572	75.41294317	78.82936952
D8Ertd738e	78.2376101	92.14641989	98.73167237	79.40604893	84.95071668	76.29273431	76.40362394
Ptges3	104.7110925	100.0011698	94.77730771	71.5213282	70.96395506	76.54079035	66.43719881
Dctn2	64.58821035	82.86810177	78.16470919	91.88977582	95.42400736	81.58161827	90.33978021
Abhd17c	101.3640702	60.79317675	75.85151853	70.82220527	84.56281619	92.3680525	98.99358554
Ewsr1	89.05613658	97.2995724	90.23374896	91.86393619	72.23789155	75.45810135	68.12034231
Msn	229.1365815	157.0507755	69.79456997	46.85207493	37.01446996	24.3775494	19.74800424
Dsg3	146.0965463	72.11542141	68.20694747	49.24279734	83.55171963	76.35316291	87.58570824
Ndufa6	41.20511768	56.03711988	79.88874429	79.87533713	118.6928477	90.86954504	115.87342
Rpl15	67.04016913	93.05825998	116.6096576	66.66887354	102.8081364	65.10924279	70.89113353
Rbx1	67.57772023	79.85977104	86.03177213	77.53024822	99.46671712	80.07839061	90.3703978
Cox14	50.37692932	68.2918744	93.5566424	80.96972679	110.9178605	81.70340081	95.00569061
Shfm1	68.45224304	82.24250373	109.3467749	71.09862262	100.5514053	69.55429603	79.18535475
Serp1	94.67508163	92.63869453	81.26801966	84.27014114	70.32847769	79.33564111	76.33822805
BC031181	59.15959286	60.453769	72.50066932	87.45279729	108.6152088	90.16490413	100.1640062
Idi1	131.1082533	138.1026688	108.5491967	57.71452539	48.62273278	57.76896508	36.51986986
Abhd17a	105.7645837	97.44291079	79.11861869	74.29329999	81.42254374	72.88590175	66.96268909
Atp1b3	75.71839495	78.73198611	122.0685241	78.91430577	86.85824575	62.70992614	71.11123597
Dctn3	68.0250955	69.40159901	75.97530919	78.28718632	100.5851461	91.91480765	91.32936185
Tomm22	76.2268468	93.29987355	88.95459851	77.62974226	90.65098455	73.71920944	75.00095899
Rpn2	85.5262859	99.91628783	86.98142837	82.00664062	73.34416231	75.96727818	68.70692272
Klf10	123.4389758	88.53006798	76.35144157	66.00956242	77.84094555	70.35250043	68.52857676
Ube2m	101.1628054	101.1606862	84.54073235	73.09346043	75.75767649	69.04108216	65.63181669
Eif5	109.1944662	91.36671233	81.15033009	73.74822766	70.94385139	75.24645454	67.07759418
Copz1	74.0673869	82.35748227	78.1718033	81.03170579	92.88914618	82.42211579	76.27319959
Rps3	67.21513942	82.67950097	106.7688441	70.16394857	100.0625052	64.60256828	73.27535158
Eif3d	85.13851095	101.5494532	92.62220634	76.91222555	70.47176149	71.25040005	65.91393854
Fads2	82.84287949	162.7775652	83.58328777	76.37312892	48.8815127	63.57884734	44.67332592
Gars	101.4023103	91.84937403	77.23499048	73.82248731	56.22429051	69.93687312	91.68180493
Cp	4.13124865	22.3597923	63.913755	87.74410215	154.1246526	96.91065082	132.9674987
4833439L19Rik	75.44155981	68.60588897	70.78285954	95.20245463	76.40601543	89.83651287	85.31736991
Nhp2	92.60640072	82.14865741	89.61796765	69.26437141	82.66079234	79.66985337	64.83988158
Btg2	33.45826693	39.02438592	76.33681087	110.1769983	101.8985028	119.7789913	79.62717463
Nono	81.2374863	92.66928668	81.50597035	80.27403112	76.16914609	78.96735943	67.61638164
Psma1	78.63176525	89.4853632	89.16276896	68.99019572	84.09794025	72.10847051	74.6934845
Stmn1	114.3373951	84.891099	89.28614443	65.11889127	69.86787214	77.70889104	55.20855601
Saraf	83.10063284	64.48182247	61.08611508	84.34182632	88.27229551	87.06722114	88.00850539
Dpp3	91.45034914	81.49346557	64.93994703	83.9819408	77.8436116	81.41735403	75.11139237
Eif3c	86.13070033	82.8963945	82.32106492	73.48407513	68.13490547	75.20979193	88.04185109
Gabarap	69.00157854	58.04983219	74.10221637	76.19233727	100.2295701	79.03857095	99.40816302
Ubxn1	68.08443862	72.75298407	87.87631782	77.00776164	91.73166106	73.01740766	84.81312127
Rps21	40.01172808	71.85479908	130.6950697	64.66219125	104.3935923	65.64761745	76.7444801
Wdr1	117.4391444	86.04514102	66.34494262	64.66001394	66.96498284	79.92496914	72.25731605
Pitx1	20.77523613	44.13754079	101.576718	101.2090477	106.9814767	86.01561534	92.65483681
Atxn10	104.2737689	87.82360222	67.45746842	72.06727483	75.32504325	73.56037397	70.43028378
Rab1	79.39742261	74.54675336	77.1467602	75.38759115	85.81065746	80.46262808	77.71608553
Golph3	64.59276579	66.10862098	71.43043786	83.41927439	82.8203086	89.3825986	92.57814237
Psmb4	61.86823454	90.27537908	91.91522277	71.16505414	82.62294223	74.78491196	76.37124369
Ccnd2	60.07009858	127.1373978	92.93088346	61.11235783	78.77628966	64.51033251	64.27637256
Cdc34	84.88921574	108.2263091	89.85763535	64.82899482	71.49688215	73.11215375	55.9343216
Lgals7	27.6682127	46.8277028	230.077785	25.05425063	118.354847	45.18765254	54.18131086
Atp6v1d	60.99929923	54.51720403	71.26088865	76.0599323	92.95500776	95.25882456	95.73892202
Hif1a	53.20785088	68.9442288	102.4106213	80.83384303	96.92685686	63.64860201	80.04466884
Psenen	58.49628483	58.15747801	88.70094878	67.995598	99.51837269	72.72387831	100.3924885
Fzd1	43.20406085	61.46821099	46.92473715	110.3796286	76.13995658	108.8064732	97.41013552
Pttg1ip	134.8571966	74.52261299	53.19833233	58.86402769	62.20945784	80.97275173	79.47407967
Basp1	65.81934969	60.10885419	30.90914529	87.60823699	93.19586109	106.8466571	99.1348841
Brk1	67.4668642	72.04233221	83.18404367	73.6523079	92.14700883	75.09033333	79.35577051
Inhba	319.5920258	124.5619273	35.61136384	20.97391331	17.97808273	11.83608399	11.28568027
Lsm4	82.61704813	80.83664897	95.61619249	72.83397422	75.56698849	67.24275319	66.41323732
Sgta	79.6853043	89.51560661	73.9915095	79.82575591	72.56548376	76.65434635	68.55387354
Tmem123	69.77201267	65.56894866	70.00920571	79.19176359	84.59049505	78.63327395	91.68261094
Prr13	77.10257649	60.36355145	64.31837778	63.45306502	102.6518721	81.81944834	89.06082639
Gnb1	100.9448476	91.08328137	78.50197908	66.44281342	71.91045642	65.4985389	64.35657183
Lman2	72.79398999	78.07527653	70.15269349	86.51796923	72.9105851	84.63652558	73.07469693
Dnaja2	60.59754467	74.57244933	77.6436818	81.35350808	81.76134491	77.53446723	84.2527024
Dgka	54.99075373	69.09115297	85.09887979	64.43300535	82.19921631	93.19953337	86.7567615
Sept7	92.18933138	75.77241446	75.83504812	73.54709165	72.34368498	72.34831604	72.76268549
Cox7b	45.09294012	68.71781033	103.2242002	67.66780239	99.64205115	70.85230364	79.13829529
Srsf7	95.69939515	90.21497718	91.02534224	65.06723213	65.41979698	69.26113155	56.18404923
Mpzl2	110.9236935	84.34381996	64.1381598	54.18714535	65.91703491	80.77820106	71.76080374
Slc25a17	46.73361415	68.81056082	75.056789	89.87250105	95.61918515	77.73319864	78.0248115
Id4	19.18219431	58.43613179	73.41059992	104.9911174	113.047262	65.7194519	96.41825919
Sec61b	60.88237401	81.70162019	96.1080751	65.08432421	82.78107038	65.31500093	79.06644742
Gm11808	22.15608092	75.54377314	131.8936153	66.75241849	124.5591834	58.19927571	51.63042266
Ppp2cb	71.52115785	82.0496414	77.92186583	67.70496813	83.7441893	71.21509699	75.77740018
Ywhab	79.60417172	81.01352396	83.07870701	69.69062303	76.92392707	68.15225272	70.6887963
Gnas	85.27812114	91.85286457	72.05071818	74.01133577	73.60201094	67.77390445	64.26062904
Eif4ebp1	123.5671566	68.92127747	61.96219586	58.31093771	59.63571441	42.28569321	113.6816646
Phgdh	89.31001695	109.841593	86.00845292	64.72422732	48.93020133	56.27553189	73.18809713
Tspan31	77.68695095	81.48718137	72.42867342	72.78629513	81.92981272	71.05654037	70.59336418
Ctsc	125.580765	173.3145557	86.59309264	37.3016837	43.65219947	28.02514686	32.45391712
Selk	77.14369919	63.63930381	68.90264138	71.99130881	85.28610063	70.84257786	87.57185882
Mtpn	89.91623721	87.60978032	71.91039539	71.93641959	69.03720138	70.46449569	64.49109158
Tmed10	74.27486812	67.14072892	69.32859067	74.35297973	83.43115547	69.30492811	86.97808015
Rps10	59.65348923	78.77504316	105.5655401	60.69184903	91.65358738	60.65165109	66.97827881
Flnb	196.1260544	138.7263494	37.94581761	38.18366708	24.320876	51.12101478	37.52340256
Slc48a1	95.81758569	113.5559588	71.47763584	75.36041244	75.1650966	40.95236002	51.02390915
Rpl13a	53.36738278	75.64647784	105.0132518	67.24120085	97.04952748	58.89549226	65.23743847
Actr1a	77.45613779	83.29535667	72.16158005	77.4517941	71.5568345	70.71076592	69.45817035
Iqgap1	118.9689755	93.68878639	56.68963483	63.25715024	54.85367404	69.42558725	65.18665349
Cldn7	67.15386712	75.09342915	48.20356025	64.24974796	68.1729894	90.68556425	107.8831994
Ece1	70.33484467	84.33855361	77.82304026	86.83109943	66.82376546	63.55472811	69.92123051
Tm9sf3	73.77167623	74.93178438	69.15075453	80.16890495	68.21352258	79.50588744	73.62713398
Tram1	88.68804343	88.04598958	75.40251335	68.87189702	66.73450577	66.97761877	64.55598957
Sox15	77.41118517	88.49782267	104.4851021	74.041901	67.84277791	51.19036771	55.64812106
Aco2	56.14982513	81.10250434	77.40237268	78.71868449	73.63127224	81.30903885	70.62702216
Ly6g6c	177.9572327	10.53774019	14.30024022	11.46648247	102.645444	79.88000174	121.8885882
Hmgn2	98.25855335	95.79935419	98.22524295	52.70808445	60.59096522	65.7712928	46.73059431
Rab11a	74.01659256	65.89591806	73.36446589	61.30109944	87.05606135	75.26870433	81.06252456
Arpc4	82.38012105	80.06779313	79.59049788	70.40989309	73.85405405	64.28943433	67.24004318
Cbr1	23.37907599	48.03147695	70.05252514	99.86555737	104.3377648	71.87740892	98.93674525
Slc38a2	92.70854288	90.61882711	79.09134353	72.51976134	51.44200644	57.26479995	69.5012901
Rpl31	59.55071637	84.98062159	108.9885945	53.39563636	88.89389681	52.57958578	63.02515132
Nap1l4	65.4201233	74.63315317	78.02195024	81.23863427	68.38021622	76.97784897	66.45240208
Slc25a39	68.95914378	75.28719542	77.10597236	71.89107322	78.88417822	69.35550445	69.49499851
Acadl	57.97841655	55.39628712	54.35171774	64.37764559	95.07660288	87.80321489	95.79310339
Mknk2	22.5159678	59.7925347	79.48892574	87.39971864	88.75528356	83.24216942	89.00808938
Plk2	158.1800958	79.6422745	69.62714504	41.3588538	62.54029099	57.18608705	40.64099223
Acly	94.21344586	110.4456174	80.96057744	67.03448594	53.77397043	61.5060104	40.19329134
Ncstn	59.3009596	68.30544316	64.26226998	84.43264954	76.02229311	80.14840146	75.57394999
Tfcp2l1	6.512002129	9.887457891	66.53236671	126.4085588	99.18755853	90.21551086	109.2214841
Psmc3	75.94560836	83.32965494	74.57401971	71.17889503	68.32298623	67.09898406	67.16113898
Spcs1	57.21922547	71.4667088	82.91282467	64.69707125	85.66686101	67.40881221	76.97140889
Coro1b	75.19447641	67.86597924	64.31105418	68.88256307	78.90532574	74.28244274	76.25282321
Rnf10	58.29376617	69.90088823	75.3202588	77.54508521	76.85864614	74.87666172	72.88399849
St14	58.46785596	65.52060309	62.45029064	73.29613632	75.4917124	85.93379423	83.94427644
Nutf2	79.40753207	85.90230266	80.26329456	66.84579039	70.11251802	65.03195036	57.22940848
1810037I17Rik	45.98878984	51.93057829	78.14005514	52.52633244	109.7506345	75.3338548	91.1187942
Il1a	241.234643	98.57648501	39.26693136	21.2797543	17.66796928	34.30278487	51.87105077
Prep	84.71412856	88.93512454	77.13826114	66.0005393	63.4381825	64.78856266	58.64943578
Psmb7	64.85478639	75.4297825	86.28053051	63.21959898	80.51433598	63.98482267	68.35289563
Amfr	89.17062409	72.9063549	62.87309813	77.40723772	57.74102803	73.26418255	68.32508652
Psmb3	73.94501697	81.37790305	81.54692655	63.55892211	73.11851175	63.87667623	63.91397365
Rexo2	84.43978712	86.94263585	91.10386387	64.77030915	63.88194797	52.68039586	57.51869226
Mta2	59.47764873	75.5318056	77.37935906	80.10701649	70.20228341	75.06802919	62.64777207
Hist1h2bc	38.75997139	54.69653694	70.23300405	61.29415502	85.66282693	92.48580177	97.08764261
Bcam	71.49063118	70.34986894	65.66822859	67.73172839	56.62180711	91.97855565	76.01082793
Vps35	80.73775172	68.95518679	72.19259865	65.58167496	70.92772395	71.6181663	69.38609254
Timm13	70.82428653	75.66310344	84.67214488	67.56731815	76.52181504	58.84538998	65.04168837
Lrp10	64.10581965	73.13975309	61.05982806	73.95241602	74.61059795	74.28775859	77.16173426
Uqcrh	41.53929339	57.48093487	92.34196495	71.93410748	91.16821429	68.09655036	74.89541667
Tars	87.78564331	70.91299965	68.21930576	64.75762712	59.78645696	65.20367409	80.47764819
Rab6a	68.50693056	59.76881417	55.26731356	68.37573222	76.76177395	87.55865252	78.91920614
Arf3	55.51092176	69.47274789	62.47998472	77.9414789	69.17434417	84.31613198	76.14982745
Nedd4	52.99328758	74.16079266	65.35278438	83.3307466	74.11206053	72.90693968	71.40271484
Cdc20	93.96467456	102.0151586	115.3221283	51.83074503	45.33930186	54.15624044	31.26570349
Fst	234.8599683	93.01921969	40.11752313	46.45949631	20.70054755	42.09151525	15.28808407
Ssr2	74.626337	84.30603305	75.10719648	68.63210917	71.51073265	61.11787582	57.08153166
Krt20	67.50088055	70.80233323	35.78329351	54.48453199	43.08704767	142.7473723	77.8287762
Pdhb	60.8327093	65.02859317	65.0992104	77.04111771	75.33672763	74.45692749	74.29217989
Psme3	82.37320408	82.79383335	74.79698081	63.97749829	63.2073239	68.64339996	56.29099184
Ces2g	47.76969034	63.2782163	109.0429058	72.64411698	82.81065653	49.05800106	66.90464843
Snrnp70	55.98219335	81.46366355	78.54165278	73.73596846	67.74469902	67.82192123	63.55840575
Ak3	43.20036331	71.38497924	87.85757974	71.11627033	74.81587083	68.40063656	71.79276464
Klk10	276.8599899	8.382175418	22.37459469	3.352971202	61.91933335	34.61661197	80.22925353
Cav2	136.4965724	102.1814025	59.15547746	49.56551309	51.02028972	48.77827561	40.51169116
Maged1	61.85568127	83.10327071	62.97825625	80.36535254	67.61164197	71.8669058	59.6069729
Eif4g1	71.83653976	90.56120724	75.8722227	70.97876176	53.38970311	71.73469499	52.9120745
Map1lc3a	59.64940869	54.25159016	61.59812467	72.02694375	81.12558568	65.17008399	93.45062784
Psma7	64.53513011	78.78415593	76.61431886	61.97592264	73.86074967	61.77447764	69.62039806
Fbl	78.99734881	93.57243163	88.4868914	62.71488938	59.95093232	58.42424274	44.9750429
Aldh2	25.04350863	58.07748943	72.11656922	83.90518321	91.68087668	56.75674063	98.51479476
Sarnp	68.79768241	62.7511614	84.7554622	62.50325164	79.02898438	62.70744156	65.06794509
Idh3a	77.00171662	85.49913734	81.16797024	63.18126638	56.55685529	63.59273574	58.40704992
Tst	3.741112888	17.48018778	39.26616716	71.2905697	105.5658877	110.2531308	137.1409548
Ddx1	75.18192581	81.25582585	80.65214934	65.70702919	60.72670892	64.64519978	56.46189341
Actr3	114.4136299	74.69578671	66.36331805	55.05344815	58.43169764	56.18207869	59.48145778
Krt7	50.73002555	51.33442306	18.527552	62.15574399	61.54210659	130.7543637	109.2062111
Sf3b6	54.65187326	54.50492618	76.84521522	60.4323006	85.08006647	72.21918999	80.38602129
Arpc1b	89.26918909	98.22719609	75.92231856	62.67181877	57.62722983	46.79108538	53.40897212
Ckap4	76.13527688	77.92499716	68.79354264	65.87523247	67.41163574	64.9304806	62.18022737
Atp5j	56.6639115	64.95857492	82.4499781	61.11757794	79.24957698	63.87808854	74.67771549
Pard6g	78.6766011	78.87167284	74.06360394	67.99583265	70.24497208	61.64060192	51.12118209
Ptbp1	63.96648117	76.37528455	81.4979507	70.22110537	66.05993836	65.95824284	58.31405712
Plp2	104.7986572	101.8032761	80.15953594	44.45706977	52.4236513	46.14882169	52.17227117
Car12	9.437018769	61.32472286	134.5062079	91.52387079	89.68679034	33.99153804	60.22298077
Psmc6	64.95554838	69.34171883	75.70908743	66.3663533	73.94834453	57.88945673	72.15054461
Clns1a	66.07749505	78.62764747	82.61933676	63.05580054	70.19128128	59.12424043	60.41611438
Net1	32.96599661	43.85182543	86.32955454	62.81380803	78.45827516	88.54795224	86.78999383
Arl2bp	68.87575392	73.30038185	60.88063841	75.98522885	60.75864299	70.82363968	68.71047114
Mrpl36	44.05646736	63.01482046	80.00079022	62.08805191	83.0960687	68.93127587	78.06014514
Rer1	72.11451662	74.70482819	74.41628297	63.41086682	70.03347509	61.51337348	62.84452769
Capza1	80.36377083	75.51737939	65.75895604	66.58309388	66.14024522	68.04590008	56.21584872
Cuta	46.10658249	58.66573446	82.27036761	64.87182175	78.21615885	64.15219316	83.49967893
Ywhag	96.04283418	95.07271773	67.46020289	56.02569101	61.04729594	56.77931241	45.26204471
Mtch1	54.38074569	68.42184743	65.57505261	73.90804033	71.52163797	75.54761594	68.31433269
Spcs2	63.91886689	71.4865911	71.58584275	71.18219004	69.86105167	62.14104847	67.05535533
Sdha	59.04341652	75.51970842	69.45416097	72.79679193	66.57008662	71.06319862	62.73834311
Cox5b	37.57709512	55.40852266	89.26609298	62.10678721	86.52451692	64.75707971	81.11831354
Tmem50a	59.865578	62.21239425	72.21439248	69.68866482	81.4643003	60.12270542	70.90035994
Timm8b	34.43231551	55.68065195	76.49441187	60.39326322	92.30966186	75.72361604	81.43303096
Mrps21	52.65067335	68.78225287	82.97675424	60.59266232	84.34074179	59.77886173	67.29421259
Clptm1l	69.37343325	71.81476224	69.19971386	65.75462831	68.16539247	64.94537405	66.95888288
Snx6	58.00888329	55.34459369	58.16183071	73.69071359	72.82485789	79.97194966	76.01026539
Lama3	243.7146348	109.5887667	33.00091904	25.5110072	24.41710756	20.91164284	16.32953265
Ssrp1	71.16666442	82.31191241	80.13133557	62.12398341	58.42917788	62.65751099	56.50194715
Oaz1-ps	73.98069145	73.0734818	72.97760029	69.19180904	68.79164566	57.10664239	58.16572726
Cdipt	78.17148979	74.95056888	63.24741599	64.42299005	68.27066655	63.49094011	60.54740397
Chmp5	55.65183805	55.78207732	67.93184348	63.55042774	83.57519405	70.84927122	75.40285032
Ssb	59.31079006	65.18577554	75.55339698	65.68728757	72.50326663	64.08644681	69.3377454
Eif4a3	64.75132921	70.42159721	78.9459111	65.28715114	68.3725433	61.54475227	62.26794424
Aamp	57.72242134	62.89268953	63.9700577	71.60007641	74.73876354	69.57990296	69.58909021
Srp14	48.69355002	49.80078742	72.59600791	70.66323677	90.87020294	62.44971396	74.69345163
Romo1	40.93369318	61.81244162	74.73208185	64.10206234	83.01578847	67.10094188	76.02873484
Mien1	43.50299774	53.76124124	63.86077726	63.39834708	90.3655172	66.14819017	86.58981728
Ndufb11	43.5717449	51.97404809	79.10072086	63.15682366	81.97505903	66.62441613	80.69812317
Ppdpf	43.39123754	56.12580508	68.82890577	66.63943085	91.6545786	64.80081873	74.94140391
Foxa1	18.26612674	32.52736929	49.52788361	90.87041297	90.00405513	89.74454896	94.91705807
Clta	39.06394017	49.71453912	70.69960902	67.88645106	87.17892785	77.92045836	72.09901689
Dag1	59.35364705	89.74813609	63.42208251	73.6713701	58.997467	65.70229235	53.55854321
Rsl1d1	84.39983953	84.03001881	69.25926798	57.92629375	61.80305026	56.62214987	49.82861695
Ddx5	44.43553093	47.94768093	66.31923584	71.22372719	75.5098956	69.20753071	88.9741933
Pkp3	79.19355199	79.23154073	82.07308208	57.91203604	65.98472073	48.22119863	50.41962071
Calu	121.8552267	90.81441578	56.67265352	64.97359982	43.17646465	43.70423156	41.57487151
Myadm	127.8822151	79.65830128	57.03795031	60.62873026	48.85179954	39.89331478	48.66462321
Hspe1	57.23247141	69.79153289	91.31758064	52.42487684	75.3799227	60.07903804	56.38014133
Myc	125.4364379	93.72610669	75.74498878	44.52445747	47.11632593	45.04883973	30.66104464
Atp5k	45.31925643	62.28096364	87.86183043	54.30529913	79.11882444	62.88492718	69.86870183
Endod1	80.91616365	79.90350108	46.16933791	50.47209824	59.71074396	77.24359129	66.77996681
Anxa3	97.94395709	86.68582291	56.9839799	40.19337474	49.05381594	63.08812772	67.0529387
Cltc	64.30312715	72.72159674	54.4067536	69.8977377	60.17743773	76.48444843	62.6927829
Kcnk1	87.71349066	57.22855331	49.72686761	54.04002683	59.45509074	77.43614187	73.5077204
H2afj	32.27911789	51.15672334	76.97426237	62.61962769	95.32449189	65.16593735	75.48723865
Coa3	64.93735385	55.39956349	72.50281858	56.90410803	79.64241447	62.19677458	67.27106086
Thoc7	61.8482106	65.03551011	77.540348	60.72353358	71.8095774	58.43561806	63.42999151
Arl1	71.79127861	67.58339677	62.23718351	63.42235425	65.25199016	59.72008935	68.2593853
Cldn4	109.6499534	45.67092612	19.84212395	56.76219527	57.838509	92.60233973	75.48959155
Dynlt3	76.16529108	68.85550278	70.09142428	53.57673115	69.07531716	56.18416252	63.06287339
Cops7a	66.70882544	66.05287525	70.38583639	63.77697661	67.46154188	60.81206265	61.67464432
Susd6	48.24255689	60.46018832	60.46160306	82.02717161	67.31856993	70.10930705	67.84119844
Emc4	66.50773197	73.72117968	71.55516889	58.2821815	66.26249116	58.08460376	61.87798184
Psmd12	66.34356776	69.72275408	68.61880228	61.57142606	67.5115355	61.04555043	61.41856847
Rbp1	25.79027971	39.52217159	55.77909768	68.43942043	104.5974728	73.28297328	88.68284363
Fam101b	70.68342612	100.9123111	21.03241106	60.03518856	52.67748728	86.01029623	64.64975703
Samm50	71.59589224	77.57999019	70.68925819	63.18501081	57.45626472	61.28896119	53.84624116
Cyr61	295.1410963	78.02598391	26.08422467	29.32647536	7.511482561	10.82690783	8.612742126
Ldlr	123.0326293	87.95869494	68.10700775	49.04376166	36.77830679	55.38005619	35.03256928
Sar1a	73.44028029	71.29476647	59.20650848	72.18632241	59.70395385	61.64194617	57.55081659
Mid1ip1	71.96854451	66.64465082	68.28019678	53.67241783	57.71171674	63.87958448	72.53492086
Shisa5	62.30074744	63.41888875	63.43607296	63.00798274	69.93945685	63.92675413	67.91350227
Nop10	44.68176283	76.66725643	78.44487747	51.88237199	77.87095663	59.54563186	64.84296905
Txndc5	78.96825075	82.40147196	63.41543857	74.37374788	51.095834	56.97476445	46.62835007
Lrrc26	15.28525215	12.18663431	54.63491106	69.63490929	82.40287233	95.09342763	123.4617905
Cdk2ap1	70.65649374	78.93827146	73.6439364	62.78298876	60.74624029	55.38640569	50.18934253
Uba52	40.2420173	67.83155391	97.35324833	53.11623785	86.819666	47.13708649	59.83338701
Arf6	54.17974818	48.48898617	92.82328979	47.55804771	86.50523798	48.1784573	74.01560216
Vimp	61.97067855	52.75299847	56.74611684	70.64584524	71.44729251	63.35418272	74.64431724
H2afx	66.2176061	76.64295576	96.72882579	57.31877238	55.43963656	58.4394867	40.76714298
Cnfn	240.8439543	13.21561813	7.062147701	0.396586417	123.8645019	15.39848948	48.50260452
Tnfaip2	43.06841063	47.38286242	56.71632518	66.71619559	77.10118647	64.41212461	93.00934727
Lin7c	47.31506796	47.10732921	59.57755176	77.12145255	70.43449393	77.04689662	69.735902
Fam32a	48.82675333	52.18407758	53.33796654	70.90736734	75.34894458	71.94240991	75.45069934
Tmc4	50.35660511	47.28284116	48.64053248	68.32082277	70.42426651	79.51457751	83.00470127
Tcp1	74.93410661	77.01498791	69.64525192	56.93786457	59.18258695	58.42615244	51.39639212
Aup1	64.86600132	61.61584735	66.70630736	62.16643203	63.01476756	61.75121803	67.03401198
Gnai3	79.39014698	75.41449729	69.22995494	57.23798506	59.61182131	53.62570553	52.51045071
Vars	68.58759951	73.5573145	63.54234676	64.79760971	52.39269579	63.15534454	60.98429381
Ndufa3	37.77330972	54.77672227	77.47596981	61.76879666	79.61897185	61.6195262	73.84714999
Ccl2	203.2267983	148.9582187	57.98603057	21.37471844	11.54709319	1.072114779	2.540688637
Ndufs2	46.48628116	68.25506936	71.06027143	66.38347384	70.23662755	60.61651056	61.94757846
Tgfbr2	80.25675676	84.8303342	61.45310358	58.42501148	50.88944016	53.82146892	54.68400879
Pitpna	69.67122246	62.03415014	64.45644661	61.12180445	59.65030198	64.9702465	62.38165478
Etfb	46.68350929	57.27407877	68.99274539	61.76023906	81.54888929	63.95798451	63.42518647
Atf4	52.72832396	50.41506089	57.90785556	55.66104164	66.40670425	54.93484413	105.4171043
Trim8	42.80950968	51.03970957	64.02928541	70.42539846	73.75874116	65.56756364	75.26852453
Rps28	29.31821568	48.27008096	93.53569301	56.40629104	93.35461593	54.03072799	67.76845641
Mbtps1	49.09970687	55.15020257	53.07900054	69.57242003	61.58172193	79.59282804	73.55385797
Zfp706	53.11867684	54.43697109	62.15956504	66.68538142	68.26276287	71.15672921	65.54595058
Ripk4	76.17186216	59.91277869	64.63221632	59.39430875	65.41402742	64.44213073	51.27254925
Myl12b	49.38136891	51.39339962	46.38269076	70.9707734	65.0438423	80.96341165	76.21145264
Csde1	56.43043778	61.16665756	61.61205269	65.91486787	66.69538683	64.95452707	63.3527912
Gm20388	58.46132489	51.47124853	39.9307526	95.73448626	64.45774857	62.8731944	66.82045088
Stt3b	66.44348552	73.98432182	63.33802543	63.52075953	51.7711049	66.10511924	54.1140983
Itga6	117.1861818	82.01001196	69.17289553	49.97026205	47.17608674	40.4492077	33.0434705
Uqcc2	57.22165254	69.88458685	83.66095709	58.52255653	63.9813773	50.59316474	54.82571047
Hsp90aa1	73.79078241	72.74681491	71.84711907	46.293368	55.45403753	60.7550345	57.74831909
Srsf3	65.10096993	73.38429789	74.28870696	55.45879513	59.53585914	57.15455289	53.31808768
Abcf2	69.12267105	75.46222326	66.21273014	65.46060955	52.14909929	57.90052754	51.85149493
Hn1l	92.93557182	88.45453161	69.58453042	48.40781401	44.34226378	52.98533432	41.03676826
Psmd3	56.31843704	73.72458624	61.04190693	64.1832439	58.79165631	62.68797429	60.68003932
2410015M20Rik	42.40651879	48.37350729	72.39443019	62.853169	75.81798552	63.09064137	72.48774572
Tmem30b	50.10560233	39.79764089	48.80572996	68.30488094	71.94565467	74.79816298	83.66582568
Tmem132a	14.89011561	50.99324418	85.18552332	103.7163148	67.23207805	64.86632551	50.33871044
Uqcrc2	50.86073813	51.77287374	62.98733641	63.63558229	68.27522299	69.37729176	70.16463185
Lsm7	68.87824916	64.98022936	79.79968215	52.89428965	62.98360696	51.37922994	55.16070797
Cct3	71.08099209	73.22362611	66.46543224	56.16620241	58.67826755	58.68540384	51.46085377
Dbnl	59.05218882	60.72052123	63.98739299	60.64230625	69.72820554	61.77909083	59.43880883
Strap	68.21061417	73.82034177	65.60836428	61.76955371	58.48807207	58.38749231	49.04388887
Cdc42se1	52.85786018	58.22322912	60.44908588	74.60194636	64.85098816	64.70759499	59.48433226
Ube2s	82.30819441	91.57718275	87.45093008	45.50505579	47.10002419	42.12642608	38.75290465
Fam173a	43.18358647	52.44277602	62.48689173	56.39062262	75.0971335	65.70567103	79.25269878
Itgb5	62.18608751	75.45074493	46.55958087	81.24925612	54.94744889	56.5820108	57.09139182
Rnps1	69.4281567	70.25210025	65.3437827	56.12678938	61.10431555	57.77311983	53.63110154
Prmt1	66.78792838	76.64891936	68.65006249	58.57475978	58.99710476	55.33291686	48.28396845
Slpi	34.08257723	29.22450377	61.85637703	8.828753039	281.6821827	3.015701388	14.10648158
Crip2	84.87050935	91.11164561	75.15436359	50.47521029	55.42174429	32.25997967	42.36695569
Polr2g	57.03739078	56.10137942	59.27229415	58.35942746	71.39146539	66.12208201	62.71787748
Gm20431	55.30332603	53.85011749	65.78227125	69.57318695	62.94960426	62.00416012	60.86587723
Pnrc1	44.34851579	51.88208029	57.12331215	60.47147792	78.23264172	63.47840641	74.70269077
M6pr	56.20362137	63.56435779	65.16376023	67.22501164	65.36625443	57.76054796	54.408808
Srm	88.63081878	76.40807458	77.67087965	60.1915996	47.00024142	43.80998021	35.72476525
Kansl2	73.09066051	66.06063262	58.82832898	69.14230672	50.12224171	58.30272837	53.86482159
Mapk13	54.61127758	49.72095472	59.36981561	59.57779775	75.00337928	63.20891874	67.03759641
Cwc15	55.55535086	58.06268756	65.17280803	59.1013711	72.82956396	56.23544383	61.45460929
Ganab	52.65547241	60.47050204	57.00120276	70.33422109	56.08357294	71.48910114	60.23460185
Fam83h	77.69921381	72.3494123	59.67352366	54.74988196	49.79692698	57.64794997	56.13176532
Nbl1	39.37152199	45.42439143	56.80833097	101.1013481	68.00109625	53.96179216	63.36853449
Hnrnpm	63.32802126	70.10657687	70.23689717	59.47914669	56.19270407	58.18955608	49.72160167
Rab5a	62.57042459	49.07816915	50.62916565	62.60983966	65.18325079	67.57298678	69.30787327
2700060E02Rik	44.05309343	58.04178464	75.67923085	55.44750861	76.44384153	54.70773332	62.42152292
Myl12a	139.7577344	77.80622164	46.28844321	40.04036076	39.22388532	42.49841549	40.28495584
Snrpd1	68.7910577	78.40285739	76.74730855	46.41837899	59.35751306	48.10298497	47.57154356
Tfg	65.50580175	71.29284565	59.55436439	53.45991821	63.28164697	54.67321508	57.12685509
Psmd1	66.84079185	73.96980335	58.61249555	57.85330908	54.85612471	58.27581258	53.96651749
Sar1b	44.80151552	47.38122628	62.92570554	61.04002165	72.18253505	65.09452378	70.89206719
Uchl3	91.65319588	71.73491218	71.29304892	43.82770837	55.80445184	44.26955035	45.48367912
Tuba4a	115.8558443	87.72556523	65.31463025	31.71276869	48.85656492	40.86393532	33.31355021
Hmgb2	46.89288848	72.41065948	103.0543641	43.47490203	53.27691748	57.61551594	46.64382909
Clptm1	61.62746767	59.23584369	55.57477864	62.24097326	61.47734613	64.00672334	58.63615846
Ndufb3	44.5344849	53.84165794	70.48819401	50.6697622	81.51088086	55.16683925	66.36843846
Srp9	61.88952006	65.79400299	67.05721252	56.16899404	63.23110975	51.42551328	55.82071783
Ap2s1	48.98635943	63.63839417	71.28205385	54.67195157	69.61303889	52.97175961	60.08185419
Ptprs	48.74526542	61.01369339	50.00932735	73.36965356	55.44869623	72.00201853	59.56832236
Fdft1	75.84656901	74.78803258	71.27562519	49.02515313	54.22272273	52.09812441	42.28639931
Gpi1	53.53293076	68.45499813	74.86127829	52.66635869	68.81897789	49.45696628	51.6924205
Uqcrq	45.26356646	55.04485742	69.42294508	52.93031625	71.39862921	55.44495352	69.93088378
Atp6v0b	67.01411037	45.78247267	54.9109161	59.71835392	66.13169726	63.20432874	62.28879465
Ngfrap1	61.0139018	67.39433674	69.91826917	54.56650037	58.69226411	53.23946062	53.86968662
Ddr1	40.1477445	47.25235706	45.06283371	78.95039526	64.59025825	75.008285	67.42453017
Rps19	45.81706694	56.84619503	88.88999013	51.85860489	81.56077184	43.42499651	49.75916423
Ost4	49.03796507	61.50448811	77.26183111	48.61519672	77.69217967	47.31914559	56.01413779
G3bp1	73.51884938	75.71913065	67.97171486	51.96949476	50.16222608	54.00976768	44.09343344
Nme1	69.3452765	73.92852601	72.53448162	52.42167547	58.46762528	48.05244425	42.6885649
Marcks	60.64529301	57.62007582	50.41784281	69.46356089	58.24249566	66.72239321	53.92624185
Srpr	65.26111012	60.29587384	52.53088656	61.1138018	55.18233166	60.38676933	61.96878553
Psmd4	59.88399876	60.64475952	59.15705604	59.25930392	64.23366328	55.81471666	56.85230302
Map2k3	113.7615558	69.95760689	58.25373787	45.0343981	41.03685193	43.99455671	43.79705618
Sf3b3	65.57680065	70.89706938	58.64987761	61.55055323	50.09995439	60.50904171	47.70319581
Prkcsh	52.50409209	58.06745872	54.52222601	63.69447763	64.69740078	63.21052216	57.98612
Supt5	57.24397457	62.95997767	56.59631561	64.70331691	56.60842111	62.55637479	52.42790596
Dcun1d5	76.56161976	73.41933114	69.35857313	54.1949703	51.03477231	49.01599863	39.20644918
Gnb2	51.64623492	61.51854326	61.33523023	58.85787742	64.95001627	56.39490764	57.88920758
Glyr1	44.11487147	52.50036127	53.63887405	69.11371189	62.18022088	69.66429767	61.12992695
Ctbp1	59.46557727	58.47112035	56.97159781	68.41594147	54.47296366	60.34232523	54.12197121
Prnp	105.8938682	63.28236515	36.38274161	58.12961598	51.99337969	50.33707774	46.06412101
Rab25	32.46062849	53.57541923	77.1419783	50.67369312	73.83775593	57.73377604	66.31407783
Cetn3	63.74863373	53.69689715	66.63827624	50.65885322	67.16518829	52.51537998	57.18108071
Fkbp1a	86.88898182	66.01904181	51.51509653	58.71674231	51.18586853	50.16391788	46.66951142
Abce1	71.418388	71.15660336	62.17182406	58.3916554	48.74334483	54.79580605	43.82831158
Tspan1	3.034094057	21.53330057	49.5466213	67.93828424	83.22186893	82.11483146	102.5071165
Ndufs5	46.81518712	55.55169714	70.84976504	47.06627647	73.73006609	53.25969106	62.10059209
Mapkapk2	68.10481286	63.86121851	52.78553149	59.90476299	51.03978727	58.24169817	54.56084389
Cks1b	76.43146931	85.76151053	94.06006607	40.61611964	44.64233108	38.05936055	28.90570022
Cycs	56.38279993	68.50692272	72.25619171	48.06944269	60.05999155	51.80683387	51.01158563
Mrpl28	60.39662443	68.03222529	66.72026996	51.9898644	60.93288662	54.7864818	45.00033071
Cisd1	35.20969675	53.20006031	72.71759839	61.80784674	60.52855737	59.23063266	64.54755423
Cnih1	63.87381155	70.83761889	70.525987	51.22822945	58.07268016	43.12974353	49.51258876
Mfsd5	59.21974162	55.65756416	58.62150158	61.4778383	62.49133449	51.53649179	58.13905688
Zdhhc5	81.22423875	64.18561266	48.53158114	51.47199789	49.00557628	58.81356075	53.87486782
Cxcl1	67.96996821	64.3809198	86.54036884	34.90126927	45.47424192	26.56493425	81.04838646
Herpud1	63.21409805	47.25461717	49.85769897	50.90219809	55.72689997	42.88275299	96.77218697
Bmp7	18.8631961	39.71635906	52.45137652	83.17534196	75.73866993	79.10650072	57.30604364
Moxd1	131.5413383	97.14047592	44.52238364	31.56024289	38.36007728	37.94427531	24.97892118
Arl6ip5	36.23890541	48.46835416	52.0001873	66.97703773	79.61176999	49.42595352	73.15622717
Igfbp7	76.66835539	150.1997091	85.95358909	39.36932058	38.11586123	9.460814351	5.432084171
Bod1	46.11385957	64.63981675	76.6688552	60.08465141	56.82737788	51.57824209	49.21849051
Bmp2	10.69942389	7.940410076	7.851598473	54.84606076	77.40855093	133.7468716	112.0387433
Rpl9	44.87981703	59.78920989	83.08258047	45.44653791	74.50676489	44.02166151	52.69956286
Bzw2	48.2866322	64.98223524	69.38630629	58.63103737	58.67199831	55.67373885	47.96632815
Cd44	84.01443404	60.38411783	59.03384931	48.93824295	53.96125649	53.28188414	43.05989441
Mycl	11.48287041	18.5936304	39.70438076	98.42949781	79.32749683	96.92600398	58.18203944
Sec24c	53.95078586	62.48749329	55.56227869	63.89019665	50.5589581	61.83573506	52.9356992
Fkbp3	59.60295765	62.79138224	66.08674509	49.25209643	58.59292502	54.32538798	50.42007907
Slc25a11	36.04804817	51.17875012	58.05532743	59.80345452	70.26259964	61.65077195	63.67102689
Rnaset2a	44.00089442	39.37174992	49.55491332	55.22835982	70.20173323	60.60762492	81.59165125
Nt5dc2	64.3601082	102.0713508	88.89199668	48.5358918	52.00660755	17.7041176	26.33261642
Dusp6	66.16291318	66.68156194	65.79379977	61.10317277	55.06149367	44.92704779	39.72366424
Psmd6	62.97301622	61.72222209	60.02183611	53.37701939	59.20301133	51.01095386	50.91123707
Rpl18	48.50839448	58.62956955	76.9601377	48.41528351	65.7216647	46.84920991	53.78147738
Tpm2	106.5228421	76.42939819	68.93832545	40.37969551	45.97663318	29.06168768	31.05279735
Gm21988	37.99974118	41.8515984	58.34202161	62.44724257	79.89721679	38.75802645	78.11695154
Etfa	58.02501008	58.91604051	61.08304178	54.40355177	60.3542179	51.33477394	53.16667393
Trappc4	60.52899744	55.61505987	51.08852132	53.40362624	66.57675605	49.74614108	59.9727654
Fopnl	58.6261811	59.12938774	63.56483854	48.24534671	64.01653614	50.03799955	52.46919676
Pfdn1	67.47498669	64.62428483	64.83724175	43.88392567	57.66276513	48.7120377	48.74448817
Noc2l	65.98500333	67.41556599	62.72273805	51.50574447	49.58542207	55.14485502	42.70179917
Irf2bpl	65.16447836	65.92354539	62.49966366	54.02954655	51.62319164	48.90750186	46.79885976
Ndufa13	35.96965319	52.05281885	65.4892655	50.74902291	68.3176396	54.39422777	67.9212125
Gm26809	206.67086	55.48198047	28.79178087	29.27276051	26.41849991	20.00360818	28.04427386
Cops6	60.20393993	56.56964702	61.4926672	54.11001513	57.1035629	54.11780645	51.05379774
Lce3e	51.81196786	0.319617722	0.480671479	0	306.1917197	15.24245776	19.3252587
Ergic3	41.91283377	50.60580033	56.44600042	60.65397522	64.84026225	55.79748327	62.06361415
Ppp6r1	50.48468831	58.45341419	54.0595698	59.13326536	53.39163186	64.2733801	52.29846879
Park7	49.98943414	58.20630029	65.9291961	54.6899708	62.44734765	49.89280092	50.76818002
Ube2d3	74.03117575	56.10386251	52.45333831	51.77045398	53.71732791	52.1335327	51.62887243
Tspan14	50.19359423	54.14585724	49.62996141	63.29342953	52.94784011	65.04967982	56.22396572
Cyp51	96.42788106	82.59070355	63.43108866	45.12592005	35.71621848	39.65561943	28.42187525
Atp5o	43.69702165	57.19756517	69.09945087	50.41185679	62.911201	52.0288111	55.9683838
Rpl39	33.24715778	57.43122592	89.79551054	41.12357771	72.61833458	42.93063329	52.96978927
Lypd3	79.14296453	46.98164429	86.01793873	26.49377642	76.61685087	30.96409596	43.74147179
Fasn	58.71331918	83.04777632	47.5466523	55.78012718	31.7742004	73.01012929	38.80066366
Copb1	56.63334892	57.38304747	52.89662754	57.69237716	53.8938309	54.94593633	54.89801321
Fam195b	51.03718913	48.76682084	45.70722093	61.17098001	65.15114131	56.03075053	59.9589495
Reep5	48.66906826	60.56882848	57.18066698	51.96645584	56.41581065	56.66803317	56.16191104
Slc1a5	32.01163189	33.12046339	41.59583633	64.61128459	51.36901318	77.68530533	86.9021012
Grn	53.4009622	51.69915564	51.51145286	57.25285446	59.35500585	57.5527971	56.35652353
Hacd3	45.47254703	55.57038622	53.31088478	63.16992834	57.83856344	61.91171692	49.69829919
Lasp1	59.39543841	61.3835801	46.17220206	51.32774669	51.70209849	60.51805938	56.38884776
Gnb2l1	63.55928329	68.95828848	70.86625661	46.78975975	55.02396768	40.51793811	40.86862134
Api5	60.60702705	59.845799	56.39556126	54.28665969	49.05171498	55.39961462	50.89203378
Gps1	49.84685321	54.21306073	58.05286555	58.91002634	53.23963386	59.82380607	52.33700087
Pdcd6	55.41200947	55.79001797	55.07336577	46.94201369	62.09925457	53.57138532	57.45747824
Anxa6	41.35691495	67.27374909	40.6117911	61.21189527	59.11699799	58.2966985	58.46044035
Srxn1	68.97185044	74.5761085	44.35143239	59.66804371	49.78947731	46.72595561	41.81698062
Serinc3	52.27558526	45.48324577	47.38690598	57.96864411	61.49105173	56.15801428	64.9252565
Sdhb	47.80837459	49.04354799	63.87438409	54.25582043	60.07640036	54.06019464	54.86337722
Rtcb	58.1152308	61.33693265	57.05181387	53.91072908	51.7480294	52.97453053	48.2700028
Nhp2l1	60.02328067	60.4111633	67.37137338	44.91685625	56.53775858	48.99837183	45.06632949
Sgk1	100.0683936	96.97430184	52.77365338	39.58183998	34.91489147	28.16048794	30.47911388
Hsd17b12	54.43865063	61.25718642	65.49719705	46.1407783	56.42547536	47.16120966	51.90927413
Apoa1bp	42.08252319	51.22622006	53.55499043	52.05174884	67.05698601	54.36328408	62.45689014
Lamtor5	50.42920765	48.7214554	54.12882852	51.68095255	64.80495599	52.50380952	60.5080519
Acat2	81.66707259	94.31577888	68.20143825	43.84384434	30.79737814	37.06799623	26.83807819
Lgr6	46.8796485	69.01852204	35.17025247	70.05423222	42.03955283	68.91182971	49.49165256
Ptp4a2	52.31982354	52.90118741	46.81702137	50.35442423	52.14765452	61.90460625	64.96208903
Usp22	64.07269587	54.38853865	43.19386449	59.17343688	46.50332321	62.75960093	51.24578341
Ndufv1	47.44365275	52.69613206	60.23999583	57.74068553	56.56938729	56.5831504	49.44724017
Btg1	33.24158413	27.97819348	41.30947618	71.95007721	73.53025901	62.87036568	69.62377954
Atp5g2	35.15624407	48.24138168	77.63050049	46.90421634	68.42994878	46.31397164	57.80141407
Rbm42	54.42030546	54.51774	53.59494299	55.19775831	55.46761537	56.21411974	50.98533667
Ist1	60.42672385	48.191212	52.07613148	60.05734611	53.28732183	53.0945266	53.23160535
Tkt	55.89181302	76.6543763	66.5517119	44.57007885	49.1350777	44.55649178	42.89126433
Ube2d2a	49.38188228	55.84663216	54.71866294	55.62192379	54.78901705	55.44268364	54.29615773
Tmprss11d	146.6941459	22.03058888	35.13176726	21.53566369	46.01602175	48.30884904	60.36106066
Ankrd13a	51.9754531	51.188654	49.12631421	54.85550802	55.51128583	61.7029787	55.68727871
Acsl5	54.60089192	62.77543197	60.43757177	51.71795333	46.15922256	51.67530837	52.63352802
Nt5c	42.12752853	58.11729605	58.95070269	57.97519409	55.73935344	58.50611856	48.15216261
Zfand6	47.30706824	35.67862169	48.07401603	49.56498046	70.76757692	59.94881692	68.14720535
Smdt1	44.26780339	43.5932458	61.94755966	51.51591274	63.38725703	54.94264717	59.6746055
Lxn	184.4006134	60.94911796	24.79766524	28.01404397	27.87260859	27.44071142	25.8289064
Snx2	39.26430659	45.22515354	52.56551343	55.21928996	60.24861614	59.64972167	66.29623273
Slc25a3	47.21153952	55.56317991	65.11761901	50.36322365	58.63237141	51.69711709	49.773588
Fam84a	33.60233754	34.34899692	44.02274101	61.91736243	67.73610897	73.62886002	62.92830207
Pcyox1	45.76576494	60.5541827	58.84618329	57.05350727	56.19390142	53.46428403	46.22951666
Dhrs3	9.537636474	13.58784807	32.71212735	52.81733023	79.90281423	88.59412114	100.9395048
Smarcd2	34.61386061	45.54240853	62.50227003	61.83631989	59.89821278	59.58972166	53.95228118
Snrpa	54.91019599	59.17574531	66.67626842	50.29525219	56.47061726	47.12629043	43.25887636
Slc39a4	53.15180552	110.5688337	26.9377749	54.47134052	44.03076078	36.32130278	52.28044597
Abracl	77.23998982	63.9481	52.78570982	42.75516091	52.64177698	42.96186668	45.24539641
Ndufa9	47.30323276	55.31921344	66.782359	48.0010573	57.65259754	51.00556281	51.44684782
Tsg101	54.05338107	46.01470788	50.8901098	53.63533486	56.35968214	59.02947468	56.87289635
Tufm	43.1776919	61.99297066	64.53605524	51.20598319	58.76109343	51.00785272	45.95572756
Mslnl	26.87231005	30.67363255	45.09370951	58.17196868	65.70501513	55.1111396	94.52218018
2510039O18Rik	57.81897444	52.05394759	41.25628592	63.11743255	50.53871056	59.62213749	51.709825
Psme2	55.53856891	49.13438494	50.75057911	41.74735264	65.36008766	53.05514562	60.10670974
Bok	95.08638852	71.85675166	42.73443746	35.99733003	43.60794302	45.53147164	40.54110579
Eif2s1	66.499354	65.19635988	62.36657152	45.27642514	48.71585128	45.89433169	40.91616226
Ndufv2	43.11563605	49.79375091	65.56218076	48.74923938	59.54288371	50.98938381	57.01659138
Dynlt1a	33.09695225	53.66594782	66.12612223	42.24981548	73.62865427	49.60288814	56.16721991
Mea1	52.60338275	44.97982111	45.09661725	51.03146539	62.6278217	54.16466388	64.0217241
Golga7	50.85008847	53.85491561	53.62744586	51.93983961	59.41098562	53.07605517	51.46142673
Adam10	42.99829339	54.01066231	45.83674942	59.36377198	52.14666048	66.52256167	52.61195767
Ap1s1	63.82221399	67.1481136	50.97304538	50.96297845	47.58176163	47.45937029	45.53248921
Rpl7l1	63.82280797	65.86666939	55.49480726	56.11408654	44.77753549	46.25188592	40.97149427
Ndufb10	40.03557853	44.11807908	62.65291396	52.57930984	63.19512335	55.09681834	55.52497714
Adipor1	65.4426973	50.67372025	47.18602847	50.25180031	52.87402403	53.95203381	52.7133772
Mgat2	59.33892617	59.43070849	51.45556924	63.74868734	48.85836046	47.29664015	42.88445818
Mbd3	51.72028779	56.65481497	61.52522361	59.47728444	47.76511129	50.17091594	45.62809371
Ppbp	43.45867707	56.42890731	39.019088	3.530095161	32.32832636	40.69705134	156.9030905
Nop56	85.39857748	64.65354232	57.71526856	43.2767792	38.64531277	45.71405177	36.47760528
Srsf6	53.19618602	61.22745936	56.44277349	51.64354917	51.15823009	49.62069278	48.45745947
Snrpe	41.42607796	53.30976675	74.5368364	44.16619897	66.32223013	42.46223108	48.65000759
Rpl23a	33.31995331	50.21988747	77.90803163	41.86444879	65.93567439	40.99298999	59.4450864
F3	229.4915047	31.63089771	15.14451205	18.57082204	13.64129526	31.14139173	29.73193156
Arcn1	58.36763052	57.9807641	49.08351844	55.52565096	48.30838955	51.30402859	48.60252411
Scamp4	68.67247847	60.63399531	57.39818623	51.71333607	46.04072171	42.81366355	41.59255949
Sult2b1	48.35604267	37.60959346	72.81311537	44.7512482	75.63105586	45.93559436	43.57957709
Lamtor1	51.50710988	54.68013444	56.85124912	51.77688257	53.23812339	48.6031907	51.01055521
Qsox1	34.14122359	22.57444102	27.47849023	44.13587837	58.9072305	98.45474296	80.99323557
Elof1	50.84980351	54.49811444	55.39665435	46.38826285	55.88163863	50.64989626	52.95427965
Sdcbp	47.68860544	45.98696734	53.13573491	56.37871699	54.58386136	53.78878579	55.04652594
Hdac1	45.58235806	63.59462585	53.80832341	52.18605257	49.74389578	53.63984227	47.81471711
Mgst1	11.22456447	43.44216933	63.7501792	58.73281314	83.56561304	37.98187188	67.26061619
Mrpl23-ps1	61.97017633	46.49501051	59.02424766	41.69148896	69.83073243	35.40997945	51.2031364
Wls	57.69580001	53.56948108	45.64546106	54.10096972	49.16819312	51.0125942	54.23712312
Atg101	42.1657915	47.12185147	51.8697934	55.86999816	58.57580986	55.54774849	53.82996262
Asah1	59.58797084	59.10375166	54.68131981	47.54901508	44.76307875	48.12185078	50.94201703
Alas1	66.12799784	44.48453922	47.18376073	48.99723964	51.15195662	46.55455282	60.22191666
Vasp	52.02884856	51.82431597	55.24994657	49.35679001	53.89906501	42.01589822	59.78794473
Cep170b	62.99978785	60.02504558	49.25023998	57.27876363	40.69289033	53.95883307	39.83051577
Sh3gl1	63.1981624	55.31380353	50.48198854	54.63867916	44.69795981	48.60344216	46.5471185
Csnk1d	47.71076767	50.4239121	47.29167991	58.41788204	50.44134073	57.02106783	51.93062345
Sptssa	49.54029796	51.24201373	58.1180485	47.40298804	54.80804531	49.08313983	52.6986383
Tm2d2	38.37177901	37.1722278	49.99559188	61.78924817	58.64326717	55.32398437	61.18205085
Aacs	77.53999541	70.55063635	53.24594451	49.62382727	35.54389515	47.68358444	28.14353708
Mybbp1a	60.98351027	66.1208406	58.10547574	49.46863692	43.17185722	47.7174369	36.64220794
Timm23	60.59388851	61.40145464	55.4347526	48.13650905	49.15954971	44.11868372	43.29323683
Mmadhc	49.25653576	51.20190132	56.82120602	53.91663298	55.55916326	46.6671439	48.14049349
Furin	41.13415049	53.939835	57.83640207	60.16539592	54.05342688	43.54136563	50.31856664
Stx7	37.89686861	36.33769044	42.26739789	48.53416639	63.8308759	61.45068869	70.54780952
Rnf7	38.29869617	43.42535043	60.16241803	48.04056131	61.81001377	51.56343296	57.41551821
Pax1	30.38430657	36.57084551	48.68205857	71.03403928	57.96565706	53.11083261	62.94038168
Foxe1	53.73136056	42.41329457	41.95112904	47.61823291	44.36005856	70.41635085	59.95315841
Phf5a	48.88022788	57.66405141	71.92989626	44.42254608	53.83913864	41.23313012	42.45045637
Mark3	57.88505026	52.63926061	47.96769375	53.03582461	45.41379346	55.80268294	47.24153195
Carhsp1	56.17444319	53.04745487	46.81867869	48.74477198	55.72732652	52.63830182	45.78416982
Cdkn2b	50.32088542	83.87745328	36.4447669	44.08358382	45.68045009	53.7921212	44.1212169
Ak2	71.21847027	71.34778625	67.67008385	40.12907843	38.16760749	36.91556708	32.75395411
Nomo1	38.65230214	55.47169911	50.97085388	58.07739498	50.86229834	56.89088154	46.8779188
Pafah1b2	51.82742116	53.65982886	46.57549092	57.97516443	44.1637441	57.76449182	45.78441253
Atp5f1	40.48511041	48.66740421	63.22223372	48.02149473	55.04389291	50.11784009	51.909642
Tmem165	57.22147131	51.93161228	50.11232334	55.7288198	51.31413576	44.9432062	45.98060207
Nupr1	44.50467254	25.38926731	25.60993678	29.92018931	45.86125482	59.51100601	126.2788953
Rab15	23.27522951	37.06502266	50.19827413	68.72080203	58.16907074	54.03126985	65.55519465
Snai2	83.52404785	59.55881906	66.34564139	47.76513362	43.93846414	27.83345807	27.55656237
Srsf1	53.94797142	59.00084383	57.79144341	47.8305097	44.61584554	50.46218327	42.201315
Atp6ap2	44.6028123	34.25522474	43.7985722	54.04974479	55.33289791	61.26353103	62.35093365
Rrm2	82.56433371	95.6037048	71.31862607	33.26753208	27.1863566	30.89426479	14.80159068
Gpc1	48.78584134	64.18357851	38.44801935	94.19711504	39.10527032	36.92244637	33.90654622
Lamp2	38.751831	36.95534744	49.70210358	53.52210211	60.43142877	57.13740237	58.99446033
Cmtm6	49.81400189	50.75924187	46.46636754	54.13292193	49.3787164	55.78019371	48.9688066
Cdk2ap2	50.97862323	50.31043764	59.12038837	46.32812952	60.87376956	41.14120322	45.92456666
Krt75	205.544544	49.77913913	39.81356042	22.92860848	5.732040253	13.52620294	16.42814918
Napa	53.42444264	45.29926953	44.67193478	52.42110894	53.10857347	51.56118832	53.22870199
Rpl10a	31.84671354	46.31330872	73.71820494	42.5601888	66.93788179	40.44814301	51.6963619
Pmepa1	95.39885659	84.10104774	34.86997802	46.34906988	34.36751627	29.84151001	28.3993597
Slc35b1	42.34435202	47.54198599	54.31540866	53.03402259	59.41563244	47.93184197	48.68077638
Psma4	55.67504116	57.64983295	57.20450316	42.30405716	51.0592625	42.70662162	46.39331143
Rnpep	32.16358566	42.73544391	55.82393131	53.84828193	58.90550629	56.67917503	52.73564323
Tma7	45.35302077	52.67765734	60.79385967	41.98650766	58.94305303	42.38212776	50.72622541
Pdha1	39.81152248	50.93098564	49.9953477	53.09993674	53.30582965	50.23707622	54.81065759
Emc10	44.14316191	53.65646888	51.67863801	56.56985059	51.31187648	48.04770409	46.62844891
Rbmxl1	47.59442513	60.94417122	60.8484155	49.89657874	45.83781682	50.30502962	36.39000887
Rpl34	38.25669608	52.12417802	69.37673442	43.61041946	60.26910887	39.05305832	48.80908809
Pdcd6ip	61.54035628	57.52365451	51.0019155	47.47021061	42.36827135	48.76672672	42.75833699
Lce3c	163.4010968	0.940955702	7.204137972	0.927116924	137.0696677	23.22143256	18.64887224
Cdk16	59.72064577	59.50301164	46.96183042	51.71829292	40.66423505	49.90717153	42.74782002
Pef1	30.88690732	41.53695174	48.65332449	55.35000264	56.44640742	58.90617552	59.27118599
Ssna1	53.4308173	52.30308573	55.90687714	48.31299026	49.86901801	47.1309695	42.8904765
Cacybp	60.37416172	57.71533799	57.82451079	41.93005306	46.50837159	47.26269224	38.15898686
Hopx	19.27787301	7.998349172	26.91215987	12.92437462	60.58650281	109.653085	112.0611759
Cib1	27.69813789	40.15832357	42.79826703	48.7900826	66.12140015	58.04532342	65.35827773
Irf6	81.35901205	63.45259553	41.50124623	40.37935854	37.05075689	41.54480158	43.66491991
Plin3	50.08496772	45.33442083	39.70868129	50.66616496	54.81951482	49.94135592	58.13982565
Sat1	35.4115913	35.44107155	64.10682942	36.02238458	68.15195307	48.43541326	60.94399999
Cox7a2l	32.59124251	43.08938725	61.60103243	51.28844328	66.85567129	40.37636914	52.53969427
Tmbim6	39.02400567	48.2088875	54.10911432	48.36624561	58.30399315	44.99917278	55.2280023
Bspry	17.09925218	23.67359006	44.41020257	57.17572209	65.72362444	71.5855414	68.10298608
Slc35a4	53.34266753	57.13608398	54.92357799	49.94827306	44.80965249	44.67368611	42.5781513
Rrs1	60.06239832	56.12779045	49.29276631	51.73216133	45.88097342	46.41773635	37.89592351
Amd1	46.98038529	68.30520339	61.5205519	49.26435808	42.57365864	44.19221338	34.5662942
Lypla2	54.13185502	54.54702798	45.21876767	52.65128769	49.86592733	47.14838747	43.83809986
Tns4	68.65873927	82.03191121	65.79405221	30.38238025	37.29411303	32.41822712	30.79239607
Atp6v0e	39.01837192	36.45457712	48.29986799	48.93172234	64.70852722	50.47755943	58.6823056
Ckmt1	55.38104827	37.77558788	55.64157525	40.97265198	53.76444159	49.96032678	53.0204725
2900097C17Rik	46.20128591	51.37242914	39.40174417	65.25710411	40.06707937	58.79999044	45.29457445
Aprt	32.89113066	55.27882624	87.82226856	45.08468576	49.99070499	36.16055798	39.11034326
Gjb4	137.5561663	89.6246996	36.55502167	20.292005	22.84335286	19.1953773	19.85236169
Os9	48.49994294	44.47712684	37.73498646	52.52149948	50.4036046	59.08489244	53.06623041
Pik3r2	29.29920857	49.28015827	49.07042685	66.0984959	47.59912734	55.23070571	48.59392079
Mrpl32	35.44107475	47.49153127	59.51856176	45.73524412	60.00270342	49.5122521	47.32788744
Ddx39b	41.57889036	52.11752229	57.87019475	47.87709058	51.31872771	48.09474875	46.15211136
Mvb12a	45.30696465	51.84222073	50.92170165	42.01795673	55.23362063	46.99942163	52.52664887
Ddx3x	41.96658043	53.79612353	51.48460342	52.20800522	48.52407369	50.65307215	45.55452869
Copa	48.77901413	49.87056148	43.83064945	52.15843387	47.47482382	54.2927704	47.68817399
Pglyrp1	6.341202125	14.24434343	23.7070091	22.52593377	50.48685618	85.47334058	141.1989709
Ifitm1	2.791028247	10.32994838	31.42591173	65.96058637	91.52606155	58.22453813	83.59031501
Id2	9.823038042	30.81976806	40.85512024	62.6144375	62.40044925	61.48367212	75.12836305
Grina	28.49585437	38.10256697	38.91957881	53.18005998	67.6226569	55.22008544	60.7976436
Scand1	31.43612914	39.36393341	49.07641025	53.39234048	62.73009903	48.15699928	57.68458289
Urah	39.09942845	48.31854767	68.16002777	42.36634895	54.19306194	38.45394033	51.14614336
Ncl	59.10592093	62.26992747	59.55346476	42.17860815	40.076894	42.00914827	36.3176542
Mapk6	107.8241859	61.41405457	52.94798573	30.69213473	31.74075592	30.6539834	26.23057518
Cst3	38.48601823	37.12356059	49.43455576	47.67541996	64.55267145	49.06929331	55.13770256
Rrm1	62.09571497	72.528494	69.3103139	37.82920453	33.97951443	40.29241773	25.26622635
Dpy30	47.60557569	49.74690697	59.2122449	38.90801843	52.11733788	44.67731971	48.51351419
Timp2	41.87320157	55.18719685	32.20227484	80.02393197	38.05997968	50.70562629	42.67196123
Paics	55.542618	65.01955123	46.73796393	43.78470706	42.00571544	46.22053374	41.23854594
Csnk1a1	37.08636966	44.97818269	56.96719091	46.71931113	56.07041808	47.8107265	50.8261247
Med10	53.84158992	52.72200006	48.85358296	44.24054903	54.55582228	41.75402001	43.55643081
RP23-110C17.2	55.45187155	85.09120944	69.81159693	39.97221792	31.981198	31.46213177	25.59642654
Tomm5	43.26801186	51.57527212	63.30594744	44.98080399	53.86763438	40.93829524	41.35192377
Wdr6	27.98665479	49.65541166	36.36289939	65.1225286	48.48284738	65.74624344	45.8286663
Ube2i	53.57248994	54.82833582	52.23460652	48.5656437	46.47359551	42.57083014	40.87424181
Mars	60.236845	55.77091154	41.05600978	45.51301261	39.08589774	43.63321314	53.81751331
Rps13-ps1	41.34960966	51.47701847	62.45706419	37.48478789	62.73516854	39.02474547	44.22174491
Dnajb1	73.4192481	48.60915242	44.84599763	42.46707988	45.59860769	43.17587349	40.59250906
Cldnd1	74.59442631	69.14797862	47.22392549	44.19006316	33.536431	37.88410784	32.03785572
Slc25a1	52.620374	62.83414893	55.39919197	41.63938672	43.92661147	42.09865286	39.93765047
Phb2	53.40431904	62.47338008	58.71188371	43.97122564	44.79626251	40.40363164	34.44990655
Pawr	61.96968264	47.09575008	47.82987992	42.66471466	47.09457261	43.57778062	47.92478182
Acadvl	37.1563911	48.53810404	45.76746476	52.77035561	53.01057901	50.79825646	49.96194884
Wbp2	33.08897708	36.65510749	39.75031086	51.38371848	57.45301347	56.74058637	62.73006971
Mrpl52	51.79130063	46.26245161	66.33414377	38.26875803	57.29149947	36.21569778	41.52230297
Eif3m	44.20924086	54.19488698	61.03838019	44.07996775	48.66821591	40.5314924	44.84470997
Ube2b	35.12562123	36.13694787	47.09544241	45.85553763	61.36447691	52.22298321	59.56683946
Srebf2	45.18481566	51.22408941	59.7395452	47.13730443	47.06766483	43.13274201	43.39066669
Crct1	141.1584687	6.368948101	1.657770386	0.663731434	114.5506156	30.93813711	40.83497065
Pitpnb	52.95857734	49.66534773	47.18795703	46.82638041	47.36073615	49.46622877	42.67421846
Ogdh	48.64853144	53.89801349	48.51206564	47.42954755	43.12969248	48.6371865	45.79361095
Hmgb1	61.26569347	53.14651594	56.71161091	43.47883556	37.44046848	42.99259238	40.86851692
Mbnl2	49.94426973	47.61761655	42.34646742	55.09554145	45.87201404	46.72633579	47.93735025
Psmd14	51.78689286	55.19251203	51.68010998	43.60291862	47.71491575	43.93177231	41.53868898
Sc5d	72.45605925	61.81503544	53.66200839	39.20805274	38.4875588	36.86054647	32.8589494
Mgst3	56.38364098	69.63594647	46.58883847	36.85433829	39.99724419	42.40204178	43.2245945
Shmt2	60.08365084	54.68836026	53.92320713	44.20192192	33.11212093	35.30959249	53.56124367
Fam210b	39.79687261	53.58417185	27.42631459	62.25606336	45.5245836	53.12703689	52.72383996
Ndufs7	34.53021342	44.29547226	56.24196712	46.11967616	56.99907566	43.55689908	52.31562268
Sidt2	41.6235527	54.10309546	51.61094949	51.82766613	46.99140639	44.82685532	42.80046411
Hdac2	38.98871646	46.5289536	48.6170623	52.69143401	50.45377074	53.81310075	42.38449181
Cisd3	39.37824466	45.99828525	47.63552455	39.98643251	47.64920566	55.29113428	57.27072093
Nudt4	48.49342781	39.81036083	36.9186987	52.00400494	41.82639702	61.03165189	53.1165351
Slc2a1	62.70499513	57.49408667	62.42849938	35.27583014	50.08497192	31.53694732	33.67022201
Adrm1	51.12904185	49.14817576	46.73515133	51.29666072	43.49725757	46.70600725	44.53056517
Comt	48.61573117	47.88901005	46.64978087	47.43005953	48.7166499	42.58427623	50.94527961
Tsen34	48.24174821	58.66010471	58.832551	42.0920014	44.03344088	41.51475301	39.32118282
Capns1	46.11286335	50.14098026	54.81546533	36.88319858	52.21136365	41.82261459	50.14419022
Rpl11	36.79459003	45.40879614	70.69711482	37.35205862	63.25646515	34.41851511	43.67815066
1110007C09Rik	44.8133605	36.61779547	36.22901848	42.2608701	55.02113569	52.66974986	63.39496673
Mrpl12	57.68517168	59.51941256	56.6585231	40.4581568	43.94453867	38.29299603	34.29446351
Crabp2	6.038139583	56.02309969	111.5646866	37.92005124	62.66923809	19.61150957	36.99269012
Prdx3	44.15101308	51.81640138	50.83230979	44.78166345	43.11425645	44.47299667	51.3649347
Eif4b	37.8573991	52.83229936	59.49443763	46.06464969	51.62443858	41.98300005	40.3931342
Sqle	67.71055231	62.84444567	56.8085768	40.35238189	37.60988059	36.85755405	27.99549351
Gorasp2	46.39798047	54.34095023	46.08215059	49.33358022	44.05747355	44.92464841	44.75217914
Scp2	32.47027648	38.75417725	46.89421553	52.22677084	58.6139117	48.35130792	52.57455575
Col7a1	68.97667263	95.01429863	30.72158312	54.1716343	24.91800807	36.40610633	19.62227087
Ddx24	42.54207029	47.62628036	43.82213005	46.91069603	50.60411716	50.48185051	47.75446125
Csrp1	102.8722214	53.56047907	48.55334859	28.38978869	35.96020914	27.62719018	32.75205953
Gsta3	16.93746944	34.77122525	52.91017822	45.21846918	74.20547099	41.73247964	63.93384253
Lpcat4	61.58996113	65.75172276	35.20917166	33.51808474	37.876308	54.02349534	41.64085948
Fam120a	44.97836329	52.60636929	43.75084985	55.24013747	33.33059084	59.44986707	40.24442269
Emc3	45.7629529	51.50582853	47.26265496	45.77609361	47.7333645	43.23797885	47.92121806
Txnl1	48.20685311	52.88195793	55.66168212	43.52915768	43.82331926	41.23726599	43.71025931
Ifi27	38.65420559	31.27667482	27.41329188	36.06138392	59.97202719	66.3607014	69.23474264
Cx3cl1	40.66709665	71.20950113	43.23794216	43.78049866	47.84196134	34.7818794	47.04105176
Bag3	45.80834933	45.69407799	44.27375143	53.87521626	48.59732657	46.04876422	44.20568492
Maea	53.70758532	51.36155893	43.11590258	43.64419187	45.97772767	43.89424408	46.00194068
Tbx3	26.2450445	30.81887825	36.16504118	69.91485886	50.59687424	59.05137595	54.36159022
Upf1	37.30738918	41.65118846	40.58999552	58.6487819	45.48948454	58.06065148	44.25720459
Adam28	2.524732081	18.0959868	41.36016984	57.21653539	62.91723691	62.35711862	81.51994778
Nedd9	96.89479677	53.83391436	26.59468994	39.39116469	30.34198675	42.58279343	35.89585412
Ivns1abp	67.64878785	52.85690582	42.54384791	42.92626567	36.10098256	46.68316846	36.44053382
Kif5b	39.00121891	38.69009268	41.67732639	47.36861414	46.32257388	55.90253405	56.20070997
Ndufa7	31.69550465	36.0984824	50.31461441	44.52970678	60.32017804	46.74172525	55.36383947
Ndufb4	33.10629784	41.12305425	53.53228678	42.31543172	56.54100899	47.49048484	50.90671417
Rnf126	49.0489704	50.98775333	54.23542308	47.23467629	44.42543051	40.4455682	38.63303865
Ubald2	15.34664735	28.65163211	67.70455449	37.90027796	71.82112102	37.72888777	65.05702866
Spcs3	68.9157354	63.65711186	51.09720884	38.06823405	35.52381634	34.30630676	32.43808667
Nudt14	27.55802262	33.82295098	50.34493267	49.95813597	64.97770689	41.54072977	55.78429525
Fkbp2	44.67244879	47.33150397	51.48839786	39.42744916	48.32796927	43.70525218	48.34414236
Bnip3l	40.79393666	31.03172112	41.29404791	50.43877309	58.51779589	49.79541136	51.3869208
Dld	44.3594326	47.18176566	50.6242587	44.9098281	45.40365209	44.32563909	45.58037849
Prdx5	42.17190928	43.44544724	45.51337937	44.07995913	56.51025995	39.68971586	50.3221623
Reep4	56.09378738	52.68921149	61.98020501	37.81836659	42.35802355	32.85451176	37.78802157
Cfdp1	52.41554329	59.24028991	54.55133364	34.92702301	45.33537592	37.90741963	37.05492063
1110008F13Rik	39.47203053	46.62678185	52.42196009	48.38789413	48.99907286	44.42626185	41.07415025
Ppp1cc	46.10397179	48.9977749	51.49675202	49.19831715	44.50258918	43.45715285	37.28729823
Ndufa12	38.51882003	46.35684892	54.60617774	45.56760093	49.85981765	40.92802188	44.8960197
Cope	45.53213394	44.17687909	47.67074567	46.77673509	48.98818986	42.16379942	44.85210114
Gm28438	7.459615288	23.61836005	56.52116074	55.68418151	98.61313867	28.43875089	49.56520575
Rnf4	53.88120286	47.03193711	44.38201599	44.72873077	45.11945558	46.25453284	37.90514531
Jag1	101.3802538	99.49275426	34.00700534	28.45012404	25.99567956	16.17472907	13.6239811
Tmem184b	44.21679359	37.5699743	40.44303198	57.08476896	40.8346878	58.72651277	39.9211119
Hgs	54.22211905	44.85339439	40.02740451	45.29617529	45.00202757	46.48504126	42.21576786
Nup93	58.19502799	58.95297321	46.70441147	45.69936013	36.35139493	39.3177263	32.83422576
Mal2	51.24342229	44.25478815	32.20833793	28.19100603	39.94234014	50.79947047	71.13276826
Tax1bp3	53.86437735	50.77374532	53.72011682	40.25823153	42.57803077	35.00191119	40.98650615
Paip2	32.12443061	39.18070351	45.66387669	49.1937082	55.00606381	47.62809362	48.29453088
Dnajb11	50.29215552	47.36288209	41.36980683	43.53553128	43.97293299	46.01327676	43.72950013
Agr2	0.641964293	13.48738512	83.055452	45.93782423	75.32872314	30.04488865	67.69944189
Pabpc1	37.60769545	48.87197682	57.05014063	38.70815441	58.69456543	35.43015926	39.80770036
Tbcb	54.75160167	48.50198938	43.80560525	36.02377042	45.81343722	43.53855392	43.71041608
Rras	75.05924807	50.65665618	33.85879533	32.2346015	48.95959481	33.69102064	41.49157448
Nkd2	9.973135965	33.28869618	24.08769355	94.4654921	45.9443289	52.83600681	55.28211753
Nfe2l1	50.11344821	43.62593936	33.86348681	54.03342331	36.85518008	48.4442613	48.81973874
Cct4	53.0581047	51.60768687	48.94046503	39.98503958	41.54198117	40.93752848	39.51490953
Fndc1	10.38629217	6.396404941	23.43745493	77.68372219	59.66642653	78.86963348	58.64273393
Sppl3	40.88774866	49.55662966	53.99527802	48.03715073	45.35302424	37.13883556	40.045
Hk1	27.14733412	36.24005887	42.0336373	51.04850876	53.03508992	45.66431555	59.63277509
Pigs	44.66624055	55.30894591	40.57836571	47.82687888	41.02543896	45.46996245	39.58676469
Bag2	23.34907229	28.93327729	37.85769708	52.94296646	56.82679469	55.05552873	59.45404729
B4galnt1	54.12802661	53.54039329	50.77039069	38.13048554	40.3817709	35.56883786	41.571464
Mfsd1	44.30806493	39.15873962	40.36342096	47.30166503	43.58184524	49.11483389	50.19794151
Wdr83os	34.98890555	38.48169478	52.35402886	44.03417078	53.95005439	38.50921553	51.40006384
2010111I01Rik	30.09895654	26.94385203	39.9654348	61.08879994	52.58624075	46.03194067	56.91137974
Sap30	54.80244548	54.84265692	52.75593906	36.34859275	40.26497203	43.28405555	31.10097447
Jun	59.26764673	23.37646839	31.80867504	46.9644624	46.90709929	52.58962808	52.27479106
Anp32e	52.48808034	54.74495436	53.63254454	38.86346702	35.12076352	42.11157216	35.72141862
Tomm7	28.92476364	43.11287945	58.05094378	37.1689603	54.88247273	41.66301565	48.72076151
Eif1a	63.72518681	55.56080618	43.15538885	38.60938892	37.70228916	39.76482033	33.6862056
Kxd1	34.32173835	38.22433231	54.50737892	39.09160803	54.18380145	41.96860141	49.32851213
Mrpl54	32.09358676	43.85755646	60.71123545	38.3467819	49.14766889	39.68297487	47.76283464
Caprin1	46.96628699	51.30228038	45.48726836	45.13243849	39.8936655	44.73219426	37.81616475
Srebf1	29.40503032	47.649718	35.97465703	53.70075026	39.80211277	53.6513143	50.51240499
Ccni	27.50832901	34.41981929	38.14561611	47.62951238	52.16856299	53.29865148	57.42340923
Cox6c	24.29843326	36.69943071	59.13876255	39.87077707	59.24573071	42.19952876	48.32155958
Btbd1	38.82160804	35.60046021	42.80878886	47.16741062	48.19717152	48.49764809	48.32607561
Tmed3	43.97599636	44.79322553	39.96371192	43.17654281	44.93520941	41.13686632	51.02480969
Mvp	61.31119924	46.71366655	33.21177114	36.26141849	39.26434659	41.5167397	50.68392422
Tmem50b	29.58512763	38.80555733	34.45306826	42.29863283	46.32669886	55.74098309	60.82511281
Ik	33.7856646	39.19524493	41.83074051	45.89722817	50.68364628	45.28386874	51.29932576
Snw1	35.89687315	38.26243896	39.29904086	46.48202565	45.62733588	49.19549958	52.67182518
Cdcp1	67.05776154	60.36759063	46.57211633	32.89753211	36.14797011	31.49358955	32.80535237
Mrpl4	38.12063641	50.27599211	51.95809314	42.21022006	44.23156484	38.0182886	42.49364592
Mtap	49.24704343	89.55234396	51.00419848	33.94527017	35.5371758	26.35210347	21.60484926
Naa50	51.33395443	49.81680235	50.69943097	44.93039121	37.29513989	40.5223288	32.61336509
Asns	62.72636625	34.24400055	30.86584598	35.47019612	26.78731294	31.09645724	85.99155441
Hdlbp	50.22357636	55.18909211	42.95085663	45.46355986	36.26566872	40.58050869	35.9486869
Fkbp8	38.77528188	43.54362747	44.65523655	45.28790961	45.31999287	44.64014262	44.33216773
Trp53	44.78441638	50.49242949	52.18636584	42.3895485	44.34563211	37.4767064	34.62620781
Apex1	45.92040585	56.92673719	51.60305791	40.59683909	42.15379797	37.60871082	30.99277692
Cotl1	103.7979388	78.35395091	36.50081822	26.18396045	20.81481988	24.32514066	15.80626699
Rin2	46.3263277	31.32551157	31.00154465	38.15834918	46.3440032	59.60225425	52.97114969
Sec31a	45.41651761	48.20231411	37.59309649	51.51977587	40.27517165	43.07886722	38.81416833
Setd8	59.0213113	54.53641442	50.1105631	39.19915922	32.86354115	36.79899317	32.26552305
Slc44a2	38.76052014	45.13379567	43.21075725	49.80751302	39.66324536	45.83487153	42.06923328
Rnf5	30.23677564	35.51797739	39.77456553	49.7221223	53.46835642	49.70489428	45.98345398
Cab39	47.22846401	42.53575335	39.63188131	46.85502076	39.29265311	45.61271729	43.23705438
Mboat1	60.69603839	50.97316155	37.77973132	27.53969597	30.28633864	49.7971443	47.17778172
Itga3	79.22605658	77.80704426	50.50151185	25.92806983	30.46109221	20.16528671	19.89986588
Bop1	48.46446956	52.02798215	47.44954848	44.73914434	35.82350417	40.54980432	34.8984957
Rhoc	37.90446029	49.58114366	35.8548344	49.56080155	51.28784847	29.75389081	49.90728124
Gng5	37.89320865	40.04703138	50.38662684	32.95948673	55.17427611	35.06128755	51.89557709
Cers2	57.37259444	46.8790991	38.93144773	44.17461308	37.81590401	38.26537375	39.93351951
Tcf3	38.34955536	49.17446064	39.45375858	51.53934565	39.8767657	46.87142123	37.67397417
Tspan9	46.26765866	44.18311877	44.39559076	45.59854963	41.47423043	43.47892347	37.25277692
Trim28	37.60103069	51.18854864	47.36533665	45.47249657	39.93874306	44.5004516	36.5038834
Ube2n	43.22334379	43.13666934	43.98106589	39.16411872	45.71486155	45.13338277	42.13021038
Rwdd1	52.98882249	50.80754169	50.34018241	38.28141157	38.66371382	34.99457511	36.32309313
Mgea5	53.78673643	44.68863632	30.02465026	43.97432129	40.27251512	48.15466625	40.89326788
Sod1	28.96731806	35.81338844	52.01532591	39.79922728	51.55031022	39.18944634	54.21993612
Ei24	33.20349583	45.51531007	49.86506862	42.34525956	47.30481996	43.07621735	40.20575498
Kars	45.75325531	52.53483599	45.29813966	40.20282385	39.95955938	39.57938064	38.05361876
Rab24	43.3157322	33.91238292	50.24451669	41.07518883	51.7101046	39.46953673	41.57010331
Arpc3	33.82823244	39.21250626	45.47644699	37.99562074	54.98980559	41.35725459	47.61513852
Hspa4	44.16424255	49.51098518	50.25531324	38.16695879	42.12834527	37.84200235	38.33054533
Trp63	42.49173126	35.65251704	48.36134987	42.86229049	43.63979243	41.70608689	45.39490004
Cks2	32.84090697	57.75381395	79.75823994	28.1069161	38.49884439	33.64586412	29.36666815
Maf1	36.49449616	35.31073522	37.257221	54.90148666	44.10646483	45.86209512	45.99645614
Vamp8	36.48509004	37.96629113	39.22218259	40.63380496	51.17495822	40.89326129	53.35069204
Atp5e	26.72829608	33.66966119	56.10489114	36.54907445	58.89217503	38.53238111	49.23119573
Vcl	61.97195977	56.16361555	33.86936811	33.71435813	32.69510475	47.55980986	33.72911146
Gjb3	123.4266837	106.8721353	28.79090135	13.539311	12.45223957	7.576286862	6.807022153
Ubap2	54.97437206	52.34013098	38.90639569	40.91195222	34.55278543	46.2733513	31.49004204
Phb	49.51350918	57.6836494	46.66894513	40.88869582	36.04975256	36.44613741	32.15995525
Eif3a	48.17896192	46.74969572	46.66440008	40.3840056	38.81164047	39.71816562	38.82256665
Drap1	45.89973857	40.70155456	42.20379334	42.21652157	43.70960862	41.8427021	42.75153205
Vmp1	47.24535416	42.68727652	40.24206848	40.56220562	42.5433461	41.66138926	44.35243144
E2f4	54.85319262	48.86721521	45.82059592	41.81508033	38.58607585	35.34538711	33.52867207
Zfp36l1	47.77126512	48.77830769	44.2768396	41.36666124	42.83034795	32.69252459	40.83371229
Mrps16	38.37924485	46.87383073	54.04058091	33.77290688	45.55858974	38.62107229	41.23136227
Rad23a	44.88927745	41.21822148	44.55201623	40.87163903	42.46989951	44.03034363	40.34265389
Tmx1	52.02905464	51.39828884	40.83036366	40.54576187	35.76699493	38.63174463	39.15085339
Tsnax	37.74543444	41.13845022	40.98087896	44.49082575	41.12481398	47.39175542	45.41576953
Pink1	24.7554107	26.52821118	28.83474415	62.00190202	47.443215	54.10726914	53.92897122
Rangap1	53.61796595	59.46818194	51.55075621	35.88242512	28.88482679	40.79870856	27.25751868
Nop2	55.21070679	53.97533626	46.53301852	41.64883117	32.99233664	38.35480745	28.65951025
Mrpl34	31.85258668	37.67363826	52.92528338	38.30502154	47.44399805	46.10716873	42.9693192
Smu1	44.29107307	46.94694003	44.62107708	41.30754604	39.86553452	39.93217933	39.95357106
Siva1	38.87850341	50.30065651	60.44290183	40.14981042	44.02372262	35.42925763	27.62425683
Anapc2	40.99879872	43.99672477	41.10436458	41.06079628	40.5344823	42.91187382	45.96831129
Zfand5	48.45860101	27.91233492	27.51368825	38.59052234	46.04115076	50.74581407	56.94436282
Fdx1	34.50066564	36.2215786	46.82062144	42.18279217	49.0788663	41.62538551	45.7178098
Atf6b	29.03239181	37.20772852	36.79284175	53.71674551	47.48309691	46.85330187	45.0497442
Cirh1a	47.28710604	46.84066679	48.5197731	42.5166043	37.59511022	40.11710746	33.21985914
Ap1m2	39.70454475	45.40433644	39.64659302	37.31255237	46.1931054	44.10866084	42.7064992
Alyref	53.41406774	53.68193615	49.8059458	39.19940103	33.80720175	36.41555094	28.61931217
Cyb561	31.10581389	35.18485405	34.31776811	42.58201447	46.06147853	53.67502678	51.80850734
Isyna1	50.55713563	59.41229527	52.89214533	32.97834222	29.19249174	36.63190215	32.89049147
Chordc1	50.16769751	45.66445803	43.37920222	40.74498272	39.81812054	41.47580966	33.09966688
Fam83f	37.70746415	34.39615646	42.67149796	49.13211964	50.36371492	42.1762766	37.83466314
Hmgcr	78.76743732	70.256215	42.48510397	26.99156251	21.9350089	33.13605903	20.57552184
Prkaca	36.2008066	43.15048336	39.31800464	44.93343129	43.05907042	48.02050255	39.44897536
Uba2	46.92431343	50.44586188	47.01175373	38.39910184	39.30528996	39.70483986	32.28036983
Lamtor2	34.45175083	35.75926639	47.03095491	38.56835465	50.21162189	38.89922306	48.90053824
Ehf	29.24934963	20.82384551	35.83432026	41.3779889	47.03583512	54.29143288	65.20100147
Cav1	130.0614301	99.31359731	29.84885215	20.25884098	11.04143824	1.8893792	1.30725112
Trappc6a	30.53716107	28.20996497	37.44018402	41.98290309	59.69517248	45.89531795	49.86628521
Fam103a1	30.94223643	35.96557627	41.81275886	46.91029608	45.33805649	43.44866764	49.08597104
Anxa4	37.1991824	33.71128371	32.92148397	39.11415341	45.34857783	54.56073493	50.37402558
Yif1a	50.74853674	43.49910501	43.35149134	34.79321965	45.75557793	35.4797225	38.95278505
Ndufc1	25.64668255	34.64891282	54.74301565	36.5047849	52.73816207	41.68900988	46.47083393
Pfkl	40.61255003	44.30841578	49.96672077	36.17585497	50.11147279	34.83921744	35.75950093
Tmed4	31.6033148	36.8998147	37.53147499	46.53799574	45.35328306	47.82515499	45.79888732
Pdlim1	65.73650765	46.25208721	37.82069715	26.2110824	37.87528062	37.51820828	39.9144393
Rtn3	40.54125083	42.3982599	40.57483652	35.82724634	42.35379692	47.7536015	41.74776442
Bloc1s2	32.59063611	42.25970601	54.16642007	39.18888102	49.51248135	37.46123302	35.84727295
Papola	45.86195366	43.66282198	40.92267153	46.40463978	36.25409742	42.5882491	34.95367871
F2r	39.96611626	45.378033	24.99772701	56.89264202	35.55799759	47.57718709	40.16775066
Fam20c	23.93252196	20.07612537	19.06887385	51.77199487	47.93254085	53.90577708	73.79617125
Slc6a6	28.02866348	39.1380942	36.2364403	54.92326509	40.15823663	45.85880162	45.43544149
Jtb	33.33451838	38.61784785	42.08491769	44.07419497	45.06081532	42.10332224	44.00220476
Leprot	47.75653941	44.54107876	36.25317324	41.51923376	40.40224182	39.8814365	38.51879794
Txndc15	26.21202029	36.03369362	40.44334853	46.65757062	47.99032788	45.02053844	46.38251777
Xrn2	47.86014013	41.1066848	42.0440441	37.62111796	40.9099065	42.22934259	36.50054296
Ppap2c	36.53985579	48.94425676	49.39651867	34.91913265	44.75581587	36.18789287	37.41244001
Tubb2a	73.58084828	35.88657295	27.04621685	29.38520075	58.0707982	29.68649049	34.49850969
Hspbp1	53.20558369	48.43679854	48.13773039	34.68532009	36.62463399	34.19821587	32.6437511
Spag7	38.40309389	38.31001729	43.53514121	43.00979691	43.3600617	40.80628218	40.41127136
Creld2	51.74253007	50.77774255	44.10025735	32.75835787	34.31239638	38.12708183	36.00502788
Tmx2	40.43722494	46.67015459	41.01025108	38.18991028	39.24640344	41.75979092	40.2407071
Minos1	24.33309009	35.73646217	51.12437608	43.41753822	52.37220779	37.58490352	42.91708886
Nudt3	31.92938986	36.85176279	42.11162561	47.18029835	40.16261355	48.09419502	41.13829054
Utp3	45.68161574	42.30897907	40.92627	38.84112347	41.02394778	38.25971134	40.36617944
Rnf130	24.32964863	34.89777285	38.85864858	45.8869321	51.09665389	43.39667851	48.83349861
Bub3	46.76125783	48.78521268	48.91189003	38.06814682	40.05289947	34.73182345	29.80746153
Tpp1	43.48245814	38.82657822	41.39080358	41.11411611	45.89073389	36.51935715	39.87393604
Degs1	59.54580359	47.47242187	52.2126225	40.13436172	38.88828241	22.99495171	25.76140888
Smarca4	32.73336401	39.69297942	40.21661346	44.76266294	40.95010756	50.38074319	38.22325777
Pgp	41.45366065	45.85728499	46.68660202	44.90366117	37.24607929	39.40169703	31.41060183
Usp5	41.93011944	45.64707895	40.30404175	44.58275854	36.99690602	41.98021908	35.16365856
Capza2	43.05694838	39.83915529	40.90855682	39.46418642	41.34991056	41.22126606	40.63813913
Rela	51.74629788	39.07303121	39.28191506	38.04090203	37.14821274	39.08166268	41.57807822
Tra2b	45.30525991	43.01476822	47.31805763	38.18299101	39.69341016	38.94633364	33.32430624
Rnf11	61.72051113	41.80068238	29.80642377	36.94849496	37.43307289	39.56702089	38.47514115
Tmem205	29.34973886	33.42248456	36.21709037	33.9842814	56.01760508	42.81556289	53.90647378
Polr2d	37.09506762	42.76901365	50.05218034	40.74033529	41.33031402	37.75485091	35.94687168
Polr2c	39.72713267	42.54668182	41.6722905	40.89257766	44.23300558	38.25578084	38.32415171
Smad4	41.61035998	36.1412992	35.27883055	48.38087189	37.35216782	47.67254736	39.16790685
Hcfc1r1	20.58052454	22.22585943	42.33371056	38.80958246	63.97991811	40.64766136	56.73957096
Artn	46.63054697	20.46965456	24.00056319	56.55157404	36.4694186	50.77269609	50.28652891
Slmo2	43.87775078	47.25032514	48.41877892	36.68936081	40.16309987	34.92932658	33.42098327
Cmtm7	33.2908037	34.71137092	38.78248747	41.73094536	40.48597903	45.73459816	49.66701222
Rpl37rt	28.94451113	35.34453482	64.01815425	31.07534086	56.43206382	24.87724488	43.06196954
Rab14	40.10193023	35.5883682	39.00262729	42.67630578	41.73728832	43.22613734	40.9697053
Dnm2	37.73561453	34.35178422	32.35171565	42.92013713	39.3619986	49.53897762	46.9846533
Itfg1	37.7691426	37.02342617	34.52510652	43.62941148	40.36098389	43.50237534	46.36427344
Larp1	44.42460095	43.89966267	37.85416354	40.19594108	35.67081201	42.76664912	38.17732937
Crk	45.3627313	41.21130979	37.86398964	42.79762737	33.14737083	42.02308385	40.23025069
Elp2	33.62586456	43.28485176	40.62498385	43.21369978	40.03228053	44.31071397	37.5426666
Plin2	70.63374527	65.55778576	36.77556536	28.969836	32.75204512	17.38444392	30.55486061
Mrpl18	39.81319369	46.17750205	50.57583128	37.77287044	38.7893013	36.21800048	33.09074299
Kdelr1	21.84482525	42.00225669	54.15796301	37.17463019	48.07744643	33.22124803	45.86920625
Magoh	34.89582745	47.87209342	52.22766129	29.60414593	42.02137379	35.12312993	40.55335016
Adh5	29.0123735	36.1210817	45.78074076	43.45509649	47.62085316	42.63263845	37.45555832
Fabp5	6.970360824	8.308022291	81.16924671	20.33731169	129.9091331	16.57482335	18.80522712
Ift43	45.13944131	40.55392144	43.10630814	33.54455845	42.38900661	35.81485881	41.51752181
Col8a1	28.71835056	39.04467117	15.70792613	57.18173644	37.68963859	64.6896455	38.91890748
Lars	43.82340364	41.96126467	34.51624689	39.2248753	32.35104264	42.88637524	47.16364128
Arl8a	38.17442629	31.41342418	31.26232383	47.10270157	43.82755099	44.93213298	45.20300771
Smim20	24.30441287	37.30530768	43.72941987	36.55607083	52.17968569	41.82110131	45.81184197
Map7d1	70.11175627	53.54874622	34.0608566	37.03228833	31.28700657	32.40593155	23.1969325
Pabpn1	32.38068338	41.29460974	43.4687241	42.95468643	39.23405764	44.21987745	37.68425446
Mrps24	30.20060101	34.83805922	45.67575813	40.45411397	50.55821242	37.86700624	41.55791183
Actr1b	37.19010155	41.18243319	39.04797853	43.91995068	38.25277636	44.80571432	36.62691659
Cyp4f39	40.40081336	20.71723499	50.33097331	27.22668681	50.37750428	40.78969856	51.12025338
Pmpca	50.74034228	47.65246832	41.20087221	37.01891545	34.86028151	37.77685642	31.65829933
Trappc3	40.17942136	42.49857676	36.89787764	41.4058366	40.83085518	39.10019676	39.92514895
Stt3a	51.17086231	47.44500593	40.77507472	38.7628652	36.70873929	34.49106151	31.31060857
Memo1	38.372725	47.86085271	43.58193976	36.57585726	44.28818179	34.67472875	33.9334384
Yrdc	57.73401033	46.2739828	37.9499151	36.88483902	32.30332317	35.6956223	32.42213316
Cmas	30.72036552	33.56623484	29.75686921	34.30892891	43.3849946	51.6215754	55.64138112
Rgs4	38.33979105	76.55736865	22.85418592	31.39119745	32.18995903	26.97694105	50.62381274
Htatip2	55.38075005	46.78041706	37.30907494	28.86891943	42.45242464	24.67199562	43.3907006
Pisd-ps1	21.40025844	30.66915777	36.28413087	46.23831958	41.51866061	50.72037523	51.81261311
Lypd6b	17.15309491	23.97160535	33.65112604	56.87291374	45.93524934	51.42177857	49.61596377
Crabp1	21.4835596	18.74765176	4.608133142	228.9327234	1.234469584	1.774826752	1.802558397
Chp1	34.23261724	26.76688811	35.10550285	32.91531249	49.7736058	48.33716348	51.232017
Atp6v1c1	41.78929265	35.29520067	34.48246727	39.35671026	42.53410522	40.26646506	44.6331093
Gm12057_2	57.96189026	31.01487756	28.77979608	39.66133956	32.8586233	53.83324933	34.23296051
Farsb	38.95812797	38.61646941	46.51205949	36.66229508	40.84535174	37.89424469	38.76617079
Gdpd5	43.61978431	49.65292995	28.12871962	39.50369398	40.65509805	29.94533507	46.56251183
Ykt6	43.66363798	46.47023715	39.860563	40.22959854	36.55660684	36.73011101	34.03732153
Tmem158	20.39955271	31.89593874	42.61963033	50.52023233	54.92741702	39.33047703	37.44099934
Vps25	22.65997321	28.56359545	49.99022415	34.02250142	52.75816265	40.55743175	48.54894798
Ttc9	47.18712221	38.21728742	33.55374888	32.99804856	35.37132921	44.5874003	45.14754295
Snrpf	41.69463704	48.50198938	63.87710838	29.41694717	38.62543365	30.76145511	24.17814915
Atp13a1	48.57784409	44.32697778	37.72235693	43.76050005	32.80607578	37.46160276	32.26274994
Babam1	38.27690872	41.49479242	42.33562362	37.79266772	41.83605578	37.26491164	37.7498819
Adk	47.36702013	45.42465934	46.00677387	39.49742408	36.13301483	35.47966515	26.80955355
Ppp3ca	30.1745714	36.19170579	41.53488763	43.41034776	43.68756341	39.60273086	42.03121055
Gatad2a	37.58658623	41.19407422	37.85413119	43.24604767	37.37082224	42.67756961	36.56732661
Top2b	27.51032188	39.80902858	39.49154264	46.15685523	37.2125342	48.68427381	37.61912023
Adgrg1	25.34327531	28.00412482	24.94320907	44.98120295	43.18517552	57.49321864	52.26110484
Ndufa10	34.90295778	42.93228811	45.28935654	36.79356009	45.14915312	33.80071497	37.25323835
Nudt16l1	28.63300263	31.22626109	40.04427756	46.13168831	49.00930031	37.61631714	42.89922589
Sars	37.37626793	36.56042607	41.04341149	38.82015682	37.98304155	34.31585662	48.85511173
Zc3h14	37.36455712	43.366621	39.46951595	39.24518329	36.87068607	39.99820057	38.62903324
Scamp2	37.41500508	36.63029356	34.33659567	37.31639317	41.04200293	40.49950598	47.53263004
Gdi1	29.62814959	23.23489156	29.5548251	46.25355255	40.11004738	56.95395558	48.89026056
Cherp	39.94073028	47.51763166	40.25839015	39.28646301	35.71457696	38.52235469	33.23725469
Med22	25.09284216	28.81399314	38.92656483	47.53742234	42.06332294	46.70057616	45.16733378
Ptpra	45.41166151	36.18379298	30.79525965	40.79589932	38.18762759	42.54380226	40.32591453
Mal	71.75752855	19.97346143	16.05176854	10.94081707	32.13967699	46.13312854	77.2263255
Serbp1	41.34255099	43.66992881	46.30019189	32.19747782	38.49911678	36.35713353	35.67557941
Fis1	31.20061585	34.24002751	38.81155778	40.00976181	49.67551701	35.76916429	44.17202555
Gtf2f1	39.19937519	43.10660209	43.8416061	34.62381891	36.77218677	38.57859649	37.52752911
Nsun2	51.36748524	54.53831855	43.61002381	33.33627859	30.79622803	33.33544404	26.55227454
Notum	2.463575858	1.85306604	16.59973403	39.03666968	56.8692566	89.25874972	67.41114985
Hras	40.02083077	45.92942204	48.35437477	37.85456126	36.41873166	31.33508895	33.23820834
Acaa2	19.40576543	37.74511253	55.40053428	37.63160082	50.67555051	36.77648554	35.46992997
Gde1	34.90613945	28.09216879	35.14891252	36.15218023	45.05522145	39.3288811	54.14481204
Twsg1	52.52486139	39.07970474	34.72221788	38.49314224	36.42650526	35.24352102	36.32250002
Anapc5	45.66122733	45.8272765	38.90393654	37.30190209	34.19888987	37.88375731	32.8555699
Tmem9b	26.05857245	29.89583162	40.68520726	45.68806266	46.05851872	36.97171572	47.16369479
Ppm1g	36.60548175	45.58633027	45.79239819	37.03010936	35.62829595	40.24716303	31.4220859
Slc1a4	35.78688876	30.93453424	31.9562055	51.8542296	39.15611976	39.31187653	43.25067092
Slc35b2	30.36132021	41.37057048	38.0702764	44.48084949	37.84349352	39.38377843	40.71833505
Btg3	38.61821071	35.76136952	39.94316526	40.74822084	41.37434501	34.62083873	41.01730312
Pja1	38.08201386	41.51268345	40.80123358	40.42771391	38.38169319	35.90950186	36.89307458
Emg1	41.47607696	49.46926552	47.10397905	35.84149743	35.61057879	30.88547085	31.47837735
Colgalt1	35.73007812	37.63900843	33.89729342	43.11352192	35.87138655	40.48978555	44.96832786
Atp6v1a	24.41524327	27.6133927	35.24800911	50.5006936	45.87317866	45.32690139	42.68479417
Tcn2	13.85899483	21.95728261	33.73590643	49.74145985	50.70476384	45.44440057	56.21031139
Micu2	34.78252931	34.89623652	35.74468717	40.81689722	39.29397818	42.56148702	43.45001803
Cnn2	103.304416	55.4618277	30.61978276	26.5363065	18.03739804	17.87529853	19.59437504
Emc6	35.54318821	41.26953725	45.6724528	36.57605815	43.34824281	33.98654362	35.02841396
Tomm40	47.05668168	50.65305662	44.65877249	36.42490468	33.02696574	33.6868673	25.61667963
Csnk2b	27.98250314	37.56733672	45.3578382	32.43710427	45.69872078	38.2193099	43.70226777
Usp19	29.452614	37.83376931	34.62080021	48.08519642	37.20530137	44.36953024	39.39559749
Ncaph2	40.65846022	42.50567388	42.15270177	37.25876484	37.88403178	35.17839375	34.96798897
Jagn1	43.83770164	42.04044209	39.88219179	39.3530291	37.65781657	33.56622359	34.2540556
Asna1	27.53280786	40.47005994	39.71929429	37.1222336	47.55814273	37.7407274	40.41216442
Rab21	38.21217529	40.01480638	38.62492843	39.6360169	38.90466015	37.86913668	37.24867355
Eef1e1	50.6784122	43.75518616	42.03111892	32.64632518	37.15283671	34.33407757	29.89761684
Eif2b5	39.01177344	45.64537486	38.95992876	37.7662979	34.9750878	39.33501369	34.76566447
Pxdn	49.35356073	98.58384812	25.54793071	39.34266854	19.15553364	21.59079048	16.85244772
Ano1	69.87041517	88.56317923	38.1569534	21.55355	19.85586964	16.60034297	15.8045028
Zbtb7c	13.00568743	21.03564818	33.78967695	49.92091275	48.01865745	49.24512917	55.26169324
Sacm1l	36.46629216	36.0126918	36.48865455	40.25773786	40.04695433	44.76479984	36.17889448
Galnt1	55.72804841	50.54963633	30.06314579	34.83489621	32.04529232	35.57330194	30.99135064
Vbp1	39.26189779	39.26568184	39.82381241	35.59493303	41.85695153	37.45944063	36.18972965
Phc2	45.7192643	48.0831585	37.64121297	42.16010041	34.02545714	31.36236743	30.44616204
Lta4h	35.23786061	45.56745469	43.33205302	34.18763033	38.009941	36.19550654	36.86602106
Tmem238	44.66378812	40.55738529	44.7726129	31.34678957	35.44288334	34.52444807	38.02964864
Gas1	11.10750333	16.78978018	22.66347356	46.31998092	49.18154718	71.09501109	52.07331788
Gsk3a	32.81134218	38.17922085	40.73127167	35.7357703	40.3823504	41.41118446	39.93361894
Adprh	26.72848439	34.2547215	36.06392379	44.13583427	45.45688066	40.72026933	41.69572478
Dda1	38.1174995	37.79951246	36.51366451	38.23428889	41.87117674	41.10115498	35.41201161
Imp3	24.92559104	29.0801971	47.2596129	42.35813333	45.00202757	41.42812788	38.97985157
Fcf1	42.60446256	37.03867229	39.96458455	35.42436272	42.58472976	30.94767609	40.45384594
Sf3b1	34.1537734	35.40295315	41.06270625	42.13899116	35.33554596	41.82710351	38.73303013
Arl8b	33.47460907	34.38870559	39.01195719	41.8314016	43.40359489	37.50204771	38.90620374
Trmt112	32.36991293	37.09438442	46.10385377	36.51007362	43.32311981	31.82925891	40.60085792
Rps6ka4	55.12958953	55.2042521	48.93974876	32.91120508	28.58256384	25.68698556	21.25471712
Bnip2	56.32065349	45.10474439	36.79114687	33.12701837	32.48482106	31.53163005	32.23053418
Cul1	39.97584472	39.35856359	34.40384199	39.03879217	37.23923326	39.58652163	37.88436336
Commd3	31.60094245	40.71669152	48.96185702	35.95430329	41.83450288	33.29437876	34.99346071
Snx4	38.36826237	43.61603959	38.75100505	41.54600002	32.08375512	36.40964572	36.48380727
Rbm7	38.06420555	38.95265443	40.67653431	39.76186886	36.86762325	36.84062857	36.02069087
Trp53inp2	57.79185804	17.2437166	16.81673561	37.08007559	34.9606773	51.67741432	51.60488736
Sox9	74.22220131	55.01192992	33.61030899	25.11360707	33.36788791	20.71556079	25.11223847
Nucb1	36.2519843	37.10452397	34.87686516	43.21262665	39.50488548	37.49557737	38.68184047
Elovl1	53.39663252	42.04336057	43.47258569	29.17106956	34.18899453	31.23642068	33.60712471
Plekhs1	10.19256267	13.7300439	13.19551905	33.07984101	56.27137953	55.22146861	85.3069496
Akirin2	36.40505669	32.28741432	38.19751004	38.26444689	40.76747091	39.2783964	41.69058559
Hook2	35.28585533	28.85655234	35.7509132	40.24692922	44.05624556	40.52125472	42.12505864
Ppp1r2	77.15986171	45.62901118	33.27289534	23.34540778	28.05531809	28.01710788	31.17361195
Tm2d1	28.64003632	30.16271404	40.53769719	37.11699556	46.2031493	38.80549966	45.01584894
Wnt7b	60.78895842	52.28279254	26.31395875	24.52783191	22.96500478	52.31062123	27.20863606
Hnrnpl	34.21145186	44.90894767	41.91330683	40.29082829	36.43705239	37.07884861	31.52812237
Llph	38.99039389	38.30282352	43.14647036	35.12482499	41.38287967	36.0912917	33.27218272
Apobec1	25.7595715	27.14164023	26.41893884	41.47280478	43.11988505	43.8836174	58.32013614
Limk2	33.25659896	33.16966678	36.71612128	45.61039658	34.30307036	43.78456815	39.05593015
Brix1	40.61703094	41.09615651	43.35738291	36.51956799	39.21817122	35.53501732	29.49229562
H2afv	28.44768542	32.07724956	42.73183186	37.6339381	48.14362655	36.14251236	40.24200977
Frg1	33.89076329	32.498568	36.93033677	36.55722626	44.50430929	39.0290128	41.95150287
Yipf4	28.11870766	29.62873519	35.83830662	41.94110529	41.73183803	41.68417948	46.39718432
Slc7a11	46.68191817	59.43598749	32.39539837	33.99897986	31.36413012	23.70866575	37.71901297
Gabrp	0.452085416	20.65320128	36.35935048	16.89655431	50.01261755	53.60597706	87.1219427
Pcnp	41.86939168	35.42280123	35.87383183	37.97012569	38.91989158	39.34698525	34.99266399
Rpl5	47.39200545	45.8541767	47.00286524	28.60005203	37.43663569	28.82874249	29.00786808
Get4	41.21540295	43.41436812	40.88666869	40.71177358	33.76540448	32.14113521	31.8405305
Mrpl20	32.66241061	38.271101	48.48181373	35.43942935	42.00008943	32.9640395	34.0562211
Mcm2	49.28906192	60.2173067	45.95844547	29.12697753	26.46706784	32.34202313	20.45606538
Mbd2	43.90479224	37.5913054	35.14707045	38.49559711	37.65104298	36.79053821	34.22322727
Scap	37.68267026	39.7122259	36.88403851	36.83460989	34.09925183	43.11651566	35.31762757
Commd4	35.62635296	37.20055496	33.99234033	37.00141644	43.09053368	36.89319569	39.80053941
Gm37194	4.677146124	31.89193825	56.55343381	31.70669804	60.68072803	30.29033753	47.43662192
Clpp	40.1143004	38.6569294	38.07240687	35.43566992	36.24024092	37.18996218	37.50584473
Snap47	33.13853097	37.04886024	33.75156304	36.16147056	43.06682155	40.63437013	39.27885191
Clic4	93.93651968	58.95220499	26.4449523	23.95977562	18.47466074	15.77992431	25.49782407
Ptk7	32.14844738	45.12793795	37.29093769	46.07029297	37.91592687	32.75972061	31.32528769
Mthfd1	39.40740442	54.25102182	46.33112469	34.77761022	27.53734178	35.71068435	24.49183227
Mob1a	40.90833339	42.37094942	37.68309654	36.93304074	34.0472161	36.2448521	34.23934913
Gm16136	3.703566592	15.30766046	32.48812907	49.34609823	57.23671259	40.89560064	63.44431354
2700094K13Rik	40.22584884	51.76118584	54.17435318	30.38023773	34.33841714	25.75516403	25.78325616
Mmp15	7.915365644	20.41367078	18.45356179	32.56619346	43.97737238	64.08296091	74.95198432
Pfn2	10.97577741	11.45090741	13.2109771	38.12566327	48.91635247	71.94005726	67.16474977
Tmem109	30.87150612	41.37610469	52.16171463	41.5225352	33.71004961	31.33421049	30.50517863
Serinc1	35.57341633	33.04727781	29.21452805	40.9405014	40.65911345	42.26800373	39.6922659
Abhd4	26.10003563	35.47050032	39.89299641	40.58902931	42.90220743	39.23946086	37.13485477
Ahnak	48.76204007	50.52388647	31.71842901	34.4775245	26.48477198	39.66713384	29.54987594
Ugt1a7c	8.136707811	27.5446235	53.4803511	42.09117625	49.76995985	32.46088598	47.67767876
Gpc4	42.22118693	35.3839485	32.3391335	39.65864169	37.04052212	41.40141817	32.82845735
Nr2f6	24.44930586	37.46181144	35.65178873	46.79540239	38.83178644	41.83796442	35.79340062
Cmpk1	26.26115085	30.9448365	37.33828878	39.57236675	41.58082079	40.72834473	44.19081088
Myo1e	76.13169879	31.90300758	23.46809145	29.5489368	27.77127551	38.76458967	33.00002743
Bud31	29.27866194	36.56489318	40.73987036	34.86879468	40.77871733	35.86015155	42.45952471
0610009B22Rik	18.57555945	26.77815245	32.79218214	41.42003377	45.4980419	43.85760516	51.48556777
Tspan13	14.49291136	25.66253197	31.40963389	44.92984264	48.60364497	47.79498375	47.39814711
Adss	28.44768542	37.86173835	36.47899769	33.81382793	36.58959822	39.22379992	47.82223744
Kctd5	43.39780068	42.50755958	33.16103204	38.58183244	34.85980398	37.36481738	30.35891374
Unc50	31.27143498	32.31418165	39.45052565	38.61832444	42.72200084	35.54342271	40.31031353
Ncln	48.36571755	48.37601019	39.0847875	36.86554021	30.01433931	31.54332889	25.87928372
Psmd13	37.58111019	42.81604188	42.49751758	35.48607365	36.30649588	33.78093142	31.52269222
Tmem64	37.95014639	29.92167696	26.88593547	39.75566524	30.73050662	50.79256641	43.88696484
Socs2	27.43684891	26.88957212	35.24007151	44.24876226	41.74881206	35.04283253	49.17864118
Ccnl2	32.12392983	26.82404453	35.90432897	51.9898644	35.18820913	41.58004605	36.15499093
Polr2j	29.8160551	37.49475671	47.9244531	33.01133699	41.90966401	34.42698528	35.17964423
Wdr74	45.54152044	39.75308523	41.27108717	34.8781765	35.87443428	32.15817044	30.28298107
Hnrnpul1	28.92590879	37.37991157	38.73704531	41.77014115	37.15269091	40.18446407	35.56155052
RP23-27H19.7	29.05094979	27.55356554	44.47087158	29.90354226	46.34403634	33.30118877	49.06429827
Bccip	38.95388	39.98201284	42.23328676	36.791174	34.20419073	33.79927765	33.64337649
Ahcyl1	28.55824444	33.53089699	34.91180181	42.05259499	41.00633185	39.95459816	39.37803716
Ak6	35.96387417	42.82678369	40.95353406	35.50064293	37.78610115	32.99114773	33.29407104
Sema4c	16.76222933	25.07995314	31.97395004	57.89160075	43.39516222	43.84102508	40.25217014
H2afy	29.39162438	35.26705088	37.45829046	37.05042638	41.45949757	41.05562697	37.42200939
Nifk	41.86611359	37.98705428	40.58514369	33.73174347	37.28412258	33.63203147	33.8001912
Rdh10	59.65215215	37.68231483	21.32147757	26.98451201	30.6035423	41.60984412	40.95682567
Csad	9.89870602	21.92761021	31.04458661	50.84798164	48.37966319	44.03551703	52.53765923
Ythdf1	35.77979895	37.48811785	37.2628388	40.20819374	33.43938357	39.62947589	34.17946436
Cndp2	41.41718076	46.80819645	35.27188788	34.34739694	32.13216975	39.00873686	28.92668135
Tax1bp1	37.71933233	31.79892873	35.14837765	36.47961962	37.64127832	38.15208068	40.88560751
Hnrnph2	37.74923426	39.40994788	38.2323058	36.03018007	35.70085318	36.86170603	33.8357121
Ythdf2	39.51731116	37.76620346	33.85448499	37.87972782	37.36388815	37.27091814	34.04987979
Sf1	30.46572603	39.90422891	41.83990741	38.10936226	36.85079894	35.11301048	35.37236749
Tcea1	32.38591875	35.68923315	42.03567944	37.22351959	35.81367855	39.68148391	34.69181068
Mrpl10	27.81144328	37.14320967	40.79849272	36.48502158	43.76368137	34.43640412	37.0481534
Ctps	53.98540254	54.25026496	36.11899723	33.4635935	29.00160824	29.37333687	21.27497272
Exosc5	31.59258165	37.81271599	38.38301763	33.59125455	41.81256348	38.79338035	35.20894066
Mrps28	33.48083061	37.53793814	45.27428087	37.47412417	37.93274354	32.2676197	33.12787273
March5	38.12179814	40.93114463	35.9026755	38.07535815	35.62973551	32.54699139	35.80513785
Nenf	50.2039027	42.55363219	32.96475667	31.49414599	38.99771392	21.85541618	38.9106905
Oaz2	24.36288957	32.83211589	33.09626763	46.17439736	41.91660427	37.74453586	40.65507261
Ptgs2	149.8501499	60.12975889	21.50034081	14.28442794	3.488148425	4.095747656	3.264666027
Ltv1	38.9515288	43.44855447	37.06296463	35.58442365	33.33106005	38.05511679	30.17134552
Khsrp	25.81110545	41.86487505	42.20514439	40.44669568	36.53172112	38.57938306	30.98342958
Sparc	19.21239683	74.25831757	25.38993265	104.6042317	13.94033702	12.90908028	6.096898144
Tcf25	28.0371522	33.28795234	38.46320835	36.999722	39.58744098	38.40050314	41.46889724
Tprgl	43.32794811	30.50303525	31.21123691	36.08662215	37.21398711	38.77330356	38.98304169
Actr2	43.71198601	36.32989135	37.64833498	31.53464058	35.10054379	36.06589447	35.57379775
Arhgap1	38.72212432	37.64435106	34.59123722	37.37017572	34.51734465	35.82905187	36.85989473
4833423E24Rik	12.24886549	19.76797631	26.36866698	38.57588397	49.06250981	45.01859663	64.41077024
Krtcap3	42.5113593	36.28586799	35.18074552	36.21652057	35.5845629	31.64908736	38.00122589
Fkbp9	54.83404389	50.65340533	31.4012592	38.11268465	32.15594486	25.08057888	23.11995994
Sdhc	30.90965024	34.36925586	40.18911492	35.81944112	42.53730113	33.11385938	38.31771676
Clint1	25.07541013	26.44356951	31.23781018	38.61070805	40.79725995	44.20531227	48.88611629
Zdhhc6	38.82619155	41.89773426	37.98258733	33.8328671	34.65786624	36.27971009	31.57503256
Tomm70a	41.41454905	43.07151254	38.33085745	35.31655579	31.48236074	35.53683541	29.87950135
Idh3g	30.81323527	35.55495704	42.50668116	34.21816909	40.50349093	35.02628621	36.39552934
Rnf181	28.3001789	37.77063134	38.57346049	32.99033805	41.71927097	35.70806891	39.80780414
Ier5	32.14229528	43.1276847	40.13734013	37.08143527	37.48795276	32.05964634	32.71817993
2610507B11Rik	27.78418632	36.06501643	31.46058025	41.78656357	33.56482211	47.41544799	36.670628
Gpr108	30.75246846	35.18998752	40.01649335	40.39795828	38.10672883	33.07380273	37.02603676
Pld3	33.72925182	33.8220097	29.63576388	40.10717496	38.90736173	38.14446764	40.04712674
Idh2	28.23150646	43.23573783	38.70693141	42.9322419	34.81223307	36.51635504	29.92489721
Sri	42.19460657	42.0852827	36.65978217	33.14746593	35.10736644	30.21031765	34.95492996
Gspt1	37.65086805	47.13621309	44.47469631	31.96290858	30.9159845	32.26205947	29.7214367
Chchd1	36.78329341	36.52108911	41.33788369	33.7858522	38.56221442	29.7915188	37.29352506
Mrpl14	29.69270881	36.54259474	40.99298741	30.61697287	45.00202757	30.69451056	40.30328462
Gale	35.63202634	47.19223102	40.29757683	30.68959724	34.80536562	36.35747044	28.7039008
Tsta3	35.63446911	37.18115891	40.65309894	32.91621884	40.33362501	34.16217554	32.67169995
Nrbp1	41.4259261	36.05964145	30.44198678	40.17524035	33.53340183	36.06664105	35.62919867
Hsd17b10	28.43015218	35.23680739	40.91040138	37.22214063	40.94560443	32.38941621	38.09036421
Fam96a	30.11172207	37.70638529	36.15721989	31.67925902	44.27618841	35.995245	37.10728442
N6amt2	28.80158007	43.28048335	48.45342916	28.86755375	42.25668856	30.58679771	30.73121808
Fnta	30.39884648	38.3823107	35.6535633	38.48083929	38.15806927	36.10611592	35.70599134
Frmd6	66.22531631	46.77423611	32.40122891	28.99110536	24.66420137	30.77439137	23.04533887
Fmo2	0.435497936	8.612583602	26.16493077	51.17110205	55.79320729	41.4102661	69.25785347
Eif2s3x	33.75612899	43.28535359	41.15259874	36.61875271	32.50015265	35.69996435	29.5588233
Entpd5	20.982857	31.6841113	37.16143451	50.64537916	36.80493693	31.86200911	43.34937822
Prkag1	31.95588594	39.76689361	40.70140038	37.22731031	37.30937328	34.51144892	30.96564543
Elavl1	43.93807129	40.12876037	34.76534194	35.44127728	31.31484373	36.74868982	30.03640509
Lgals3bp	12.45622924	27.0704816	16.70464237	33.45374283	49.03276765	54.87157123	58.49634399
Rfk	26.44334216	26.6080833	28.20905735	39.60051733	33.00379202	49.09795555	48.93683396
Srp54b	36.66771089	36.74655451	34.29905132	34.65381737	36.91403154	35.42105479	37.16874404
Suclg2	29.62853274	35.15808971	37.42579707	37.49281697	36.31361505	36.24777416	39.60069276
Gart	44.71246428	44.48040659	36.56839925	32.39381832	29.91868266	35.49104111	28.28809129
Srrm2	33.85676939	36.02096389	38.79784503	39.45110371	30.86462135	40.22635114	32.61997128
Capn2	68.43734481	42.26438129	24.3637815	29.06484656	22.46909745	31.31087698	33.85718875
Efnb1	52.97049126	42.90992919	42.85230795	30.04096154	35.12035407	25.40332799	22.38714271
Dcaf7	31.15190857	37.86524134	34.49070621	38.11872502	34.23764237	41.56077794	34.13854394
Actl6a	34.49213295	38.74878226	38.84939868	35.60978989	37.31539339	35.78765218	30.73582426
Mob2	30.70760915	28.61484126	32.1291689	40.00987671	40.98398939	41.65348775	37.41787225
Ltbr	24.10762081	33.33739117	40.2409559	39.95245933	42.03885243	33.88354087	37.58449119
Vdac2	37.03654937	34.69485372	37.32178069	33.9794016	38.75120922	33.75613686	35.58486666
Mrps12	28.0592651	38.66168192	39.97777045	36.16315189	42.2759432	33.53227966	32.44773486
Six1	6.757434074	19.63096718	37.51107364	48.45375757	49.45808049	39.93354407	48.84334577
Tpd52	34.42042016	35.42258287	35.99519104	30.21019676	40.18145509	38.50561971	35.83718185
Tipin	46.28523769	53.26808082	52.3222085	27.58404261	23.41145943	27.66391074	20.02117794
Pes1	40.2155948	42.72794303	35.55435057	34.87750654	34.03427151	32.09197497	30.92361823
Pcna	39.16693133	43.61137212	48.10112872	27.15989027	33.63901561	31.56075107	27.15760232
Eif3f	23.58274745	31.75865303	41.32785445	35.22574935	48.83132497	32.00336167	37.64681113
Mydgf	35.06072672	41.29872363	41.58103937	36.0028003	33.84265889	30.31406146	32.14005429
Laptm4b	27.96081061	36.7919677	40.27120722	31.96827288	39.28484852	38.88412985	34.9682483
Tmem256	30.11936238	27.3015723	38.81433069	30.6193426	42.63993019	38.78266062	41.75289203
Aaas	34.61239493	47.70074506	50.58268846	29.57844575	34.24713772	31.01674499	22.15331792
Pnrc2	23.55428931	28.42615464	38.93750306	38.80534471	39.93853689	39.00574481	41.21101608
Dnajc15	32.04169341	34.58012206	44.27543129	32.0066047	40.55738287	28.39918441	37.98979248
Plk1	45.52060106	59.00378191	57.87672987	25.90089147	20.65231497	24.73731683	16.08675539
Nr1h2	33.47293609	31.19631819	31.11840881	40.34919219	37.22092833	37.31908069	38.37155833
Jag2	36.17407865	39.79220934	45.74911939	35.1401098	28.9837923	30.3837919	32.6542683
Tnfaip1	51.55694686	40.45894592	35.29093983	30.87746741	29.13646217	30.52048868	30.87174281
Derl1	39.29247979	38.66279408	34.78945801	35.46541812	33.68355259	32.73231191	34.06787062
Bckdk	37.01202071	40.07787631	38.80073918	37.07014817	35.52559669	28.69592969	31.36594531
Tnfrsf1a	21.33009136	33.75109489	43.82331903	42.43987422	41.78883764	30.29369065	34.86398591
Polr2k	27.7516897	30.62465355	45.74454436	28.18305781	41.39609587	34.46101627	39.98048114
Nploc4	39.45508129	41.82991923	33.52842919	36.92214559	29.96366157	35.07223189	31.32418608
Nap1l1	42.21062828	44.0981132	40.49947387	28.38548352	33.21735564	31.92497699	27.61709539
Seh1l	41.13856791	38.14220724	39.32002523	32.56588086	33.04756404	31.57737836	32.10601709
Sephs2	41.88654785	47.68113158	36.39043866	33.96898358	30.26626431	32.17001754	25.46948885
Arpp19	38.36640299	39.21645621	36.55188059	32.7589021	36.38654962	34.83765638	29.70546004
Etf1	41.04422951	40.17204405	47.06774694	29.89207299	31.08525064	28.13872526	30.11241043
Ninj1	36.70174209	30.98566583	27.62809855	28.39925019	36.8328697	45.62297945	41.30433813
Gpaa1	33.7034103	35.99304342	38.22230581	37.02529952	35.1667285	34.18844443	33.00283377
Ube2h	24.70266865	25.19465264	26.94882637	42.41993685	37.81864953	48.10287061	42.0733938
Ss18	42.2214052	37.44615232	30.71633866	37.63502508	31.80886185	35.86513911	31.51476252
Nubp2	36.05495458	36.86829543	34.10756301	35.457183	36.85131069	34.48323485	33.13012296
Gstm2	17.66614254	26.92308166	41.70590893	31.79269615	47.25346909	34.60730954	46.71646105
Hars	39.51465111	44.20588967	37.56611704	33.79117859	31.34514653	29.6266806	30.14156532
Stap2	30.04528403	31.06599588	36.52802352	33.39757686	38.8448085	34.02712065	42.16311377
Gapdh	35.86515599	52.69982238	45.31023619	25.26371437	36.47532761	24.3775494	26.07084734
Mrpl27	27.63324407	34.46841885	40.87708338	32.50599428	41.25566588	31.74031178	37.44647101
Kdelr2	34.55717193	45.02809074	45.94262728	33.49648238	30.55905863	29.04523457	27.12220344
Vti1b	39.69616848	34.48094282	33.66549091	32.72871229	40.08865483	32.54520137	32.10566729
Wdr43	45.80709523	40.36209029	36.70351685	35.04501971	27.50993511	32.0635865	27.78764313
Ccnb2	54.97055233	50.86256641	54.30802712	24.37500928	23.42091246	22.0696671	15.19763772
Hax1	34.07430984	36.25322588	36.0871807	31.1431738	34.57619667	31.5515712	41.39273693
Ruvbl1	43.68869392	46.6885922	36.69501083	33.21802816	27.60787894	30.67834705	26.38344505
Map2k2	33.92780107	41.84306499	35.64132096	34.21729918	33.81802018	32.58865028	32.84815714
Psen1	33.74439962	31.5870374	32.79340262	38.44271079	34.64028904	36.42111735	37.13941771
Metap2	27.68706488	40.8173643	40.89615143	32.41155317	38.43831413	34.59926486	29.87358926
Ythdf3	33.36348224	32.1236372	34.12025089	38.07588253	32.60821912	38.39012529	36.01325472
Iars	44.19068058	41.48244881	27.86513287	33.28527531	27.08486978	34.55929724	36.1334612
Afg3l2	36.79049555	38.97453215	38.17726082	35.14829073	31.27531511	34.65424229	29.52222547
Dnajc8	30.30337266	31.28425773	38.54072834	34.20957537	38.43225994	35.61512145	35.79170435
Plscr3	38.5622172	41.04488555	33.98394183	34.68776858	34.12320197	30.68253091	30.87328704
Ube2g2	41.95107187	39.92286333	35.74583021	31.88531953	35.87574226	31.5556103	26.91323389
Necap2	37.31993178	33.47342466	32.11485997	35.17369139	35.69627712	34.6244	35.4056249
Erp44	45.16396041	36.70996095	35.43949002	30.5355297	34.56124118	28.43728514	32.74861215
Ssu72	32.29713297	33.54916335	32.9671695	30.92312162	42.14024002	33.82142031	37.74070613
B230219D22Rik	30.80864147	31.50387227	31.34520277	43.56567021	32.06551695	39.66549989	34.31519298
Mgat3	9.434590004	20.31573146	28.89531095	42.33880925	33.86004646	54.84633165	53.54069296
0610011F06Rik	14.7103691	24.92888544	34.85951794	36.32627873	46.54402671	39.33037116	46.51859181
Rragc	42.92782126	32.95406043	34.94632238	35.43026604	31.30341576	32.92706978	32.68741994
Rnd3	33.57109302	28.93485107	31.80784586	51.93997988	36.78753291	28.88206741	31.07144931
Tmem258	20.60500053	31.8830582	43.22482783	31.82944485	42.99076376	30.8929552	41.56072756
Mapk1ip1l	40.41077674	38.22899858	32.05982103	39.75129041	29.93298926	33.78041799	28.62978645
Slc4a7	16.55887062	34.64521586	34.95235393	39.56841815	36.51808868	38.40400069	42.09811483
Snd1	33.57989752	40.95466618	33.56492888	36.51076655	29.02395368	36.57022178	32.53584998
Dap	44.11829613	42.55577146	32.20811035	32.99279659	31.51310813	28.57385458	30.59739541
Txnip	17.96024112	15.21787922	30.242049	35.71142271	43.99241428	49.15890327	50.18933597
Snapin	28.5147673	29.56715161	28.45477203	36.41537876	39.32273238	41.60125261	38.52666648
Ptov1	26.62546663	31.96617344	30.38668452	43.53397456	36.23026483	38.22363665	35.24401501
Eps8l2	37.73061435	27.89141861	32.51506071	31.78984989	38.93653689	33.258681	40.05670137
Dad1	26.0983541	34.3080977	38.95449962	31.594701	38.86538744	34.05084632	38.18225333
Fibp	32.43342027	33.48201848	33.09836615	37.22891023	37.45330036	31.23960899	36.97404462
Axl	102.0857221	72.28559951	25.16903657	22.39885885	8.485381315	6.100737116	5.367184013
Rps27a	24.24304442	40.16417275	57.08603498	24.93637651	36.87792928	25.36649664	32.90523083
Tmem160	29.95510987	29.43486825	31.00478667	35.81214321	38.75481735	36.28474127	40.28948953
Ndufb8	28.97817839	35.55168071	38.6117522	31.04895984	39.9239221	31.10601082	36.26274059
Ilk	51.98130273	33.72514422	28.54941594	34.51790472	28.58547159	31.95783098	32.04698829
Fads1	40.04790961	60.83799883	31.18040966	40.98541604	20.93844338	26.50655921	20.62826609
Trap1	35.87231388	43.03538351	36.22998225	32.09436847	30.25787318	32.61967203	30.95016087
Papss1	18.51661987	30.2799842	31.8876903	39.41429873	39.88715578	40.49571482	40.19495204
Eif2b2	26.72724185	39.18754898	37.99943916	37.57177662	36.57459217	30.31288416	32.29845857
Cd276	50.15547538	65.08122567	29.89651707	28.55434231	24.9237799	23.32879378	18.69155975
Nudcd2	34.53055954	46.87266257	43.04069091	30.94397376	32.49172682	29.67502182	22.8842925
Eef1b2	30.02736337	37.02778257	45.17096937	29.8396037	42.10497761	26.12076538	29.93422609
Rps6ka1	37.03276662	44.23044264	37.31034561	29.25905239	32.22432646	31.41141453	28.55800175
Cyfip1	42.21222152	41.10034125	31.52506561	32.75330566	30.10723883	31.89147058	30.32687146
Mrpl43	23.30224257	30.9884928	40.20924576	32.30560911	41.25495025	34.23998446	37.55868504
St13	35.21631993	37.8110678	34.12535764	31.5595945	35.39499941	32.82215665	32.46279627
Strn3	44.8139859	32.45113891	31.71793022	33.91342456	29.29887049	35.90513854	31.05760871
Chtop	27.7405997	29.48526217	34.08099997	35.73966566	36.76134834	38.38217092	36.46638156
Pofut2	35.36367372	42.36000695	30.98688367	40.46638045	30.70440276	31.36306146	27.38110923
Tmem97	45.68181048	46.06807137	49.51207552	27.90857933	24.35018801	26.17597473	18.68458059
Mzt1	36.36915527	29.45377901	29.89669358	36.51935081	34.42974272	36.03144436	35.66527069
Srp68	32.33633262	32.58865856	35.65811404	37.36490293	30.41788491	34.62130339	35.23771631
Pltp	11.20289542	15.67511601	24.21906337	42.37932977	55.99783914	40.35934658	48.31736978
Esrp2	29.96096245	29.64879674	35.48494435	36.29295715	33.75152067	37.65854627	34.93737909
Rnf14	37.92377265	32.35765721	26.686566	36.77619746	31.73827207	37.0532323	35.06462161
Myh9	58.84014686	50.14898608	24.74653157	30.477841	23.56619173	29.37389659	20.44449719
Msmo1	57.66984179	43.90756265	40.99024353	23.80877249	25.24771957	24.93815639	20.63200093
Ccl20	4.512391481	32.56220821	48.73059408	34.00023824	53.2677061	18.28096535	45.51906651
Fbxw11	33.61959341	32.46169661	28.72498092	39.59379656	27.8831606	39.96867187	34.60324144
Blvrb	42.94111723	34.71288066	24.76103999	29.09903752	51.23993238	19.73764067	34.20606786
Tdg	31.89098112	37.55429435	34.90099201	36.59291947	28.63917646	34.73580064	32.35019709
Efhd2	50.61800254	41.88160024	31.18641374	27.27626768	28.52081461	30.59560872	26.45489947
Cggbp1	34.4656102	32.31678328	32.74481443	38.02379707	29.68621146	38.31257405	30.93715021
Dcaf13	36.70136591	37.05664566	36.87069453	33.12238103	33.97638574	28.90873516	29.77321085
Mcm4	45.19977093	59.24567329	47.55754776	21.81048492	22.5198221	24.80190222	15.20285056
Kdm1a	27.35606477	27.93617191	26.28105421	42.46445805	36.56469048	40.44116037	35.25104741
Stat6	31.57033912	32.90025904	33.47174736	35.33668761	33.04101615	34.95704277	34.75494512
Cmip	24.4370347	27.4181787	28.61977783	38.97220022	36.77574822	39.3840186	40.09104502
Prom1	0.711291256	4.75894084	21.87070862	54.3824997	54.09651397	41.23570105	58.35568998
Rnf6	31.52727822	29.05054511	28.25546382	37.41583803	33.61165858	37.42558903	38.10022239
Icam1	56.34508359	53.39037886	32.29737013	22.97242434	30.47381394	14.35019301	25.25418784
Ehd1	66.09486346	42.38851326	29.41300784	21.6822518	23.87961841	27.51049899	23.97992748
Gabarapl1	21.92110407	24.75937248	29.06655384	38.66414227	37.76090812	42.02259671	40.74269274
Myof	43.15959528	46.91914207	27.36817459	32.4753175	23.56766755	33.88835576	27.55171915
Dlst	30.67730404	39.6324532	40.06927481	35.21542622	27.94126612	32.16986883	28.89960196
Lrrc41	31.06132769	34.75997677	33.35721547	35.05960643	32.72434	34.61181897	32.91665406
Rbm17	37.88845298	39.02343013	36.69841802	31.59416821	29.93897884	31.09352038	28.25182379
Chmp3	32.8020778	33.78723199	32.63308252	35.51065284	33.74459729	32.9417987	32.62407261
Abcd3	20.97343322	23.74576563	34.52537074	39.24689223	36.87311018	35.08221072	43.37737783
Ppp2ca	32.3159123	29.93654164	33.87075002	31.02115897	34.99823906	35.27985249	36.39634601
Plscr1	23.3512899	26.57562294	31.32571042	36.25882329	42.05916549	32.52106899	41.60631948
Add1	37.5578855	32.82239802	27.26402809	31.17371257	30.00877044	38.37430657	36.40855522
Hist1h4d	8.324386319	34.80295421	69.04423835	25.04952831	36.52836334	30.01012039	29.53312726
Tubg1	31.03049087	43.45059066	38.97101644	31.08582949	31.1201135	33.62900598	23.95141231
D15Ertd621e	39.51466673	40.4427725	26.57623287	34.98494026	28.05321199	33.81537306	29.72354523
Mapk1	35.73018619	33.40565992	33.32825728	33.51255625	31.19127874	34.18388715	31.60856593
Hmgn3	17.7139734	28.62369946	36.94577981	36.94736136	41.51069851	34.32593349	36.70760066
Hist1h1c	29.27558601	21.60825809	27.46231249	27.72355143	32.62646999	40.40818929	53.66916243
Ppp5c	26.91463094	35.91250617	42.58045261	33.37282286	31.09674545	31.86983116	30.66214897
Ndufa5	24.55726229	30.97171609	40.80599662	33.06308678	41.29546522	27.93030413	33.77990444
Cltb	31.7650237	26.50273043	29.36855342	30.23604823	38.7805065	36.36222924	39.25948491
Sdr39u1	39.13683747	40.11502221	31.37413839	29.78021102	30.87006948	29.48162608	31.43307298
Aars	34.12700643	34.58157355	30.56403267	34.37674041	29.02199278	31.46997231	37.93128401
Atxn7l3b	28.59953383	28.39240196	29.59605898	35.66757452	37.4680935	37.515113	34.79416389
Atp6v0d1	24.37647735	22.47917076	31.78579782	36.30126008	40.76034176	35.4973835	40.77449999
Ipo13	18.82898225	25.37506029	34.50306037	47.78866324	31.52388287	37.33862067	36.22843064
Dctpp1	46.26536295	46.56477975	41.65025478	21.20798664	26.62841868	25.56845725	23.52392038
Ube2c	50.1795288	44.52855717	57.81112911	17.86560795	23.10681031	23.28684844	14.53594976
Krtcap2	30.69434231	40.50330388	40.60847615	27.72496034	33.35235683	25.35125284	32.6472528
Sac3d1	40.22290154	39.92412663	36.13472916	29.38968008	31.04943387	31.11584262	22.93683406
Cdca4	39.84794529	38.20760769	40.6607568	31.55593981	26.8299221	29.76131336	23.78801766
Lbr	53.84445965	45.89402692	41.23313562	26.43884456	18.83827787	25.22051874	19.16431063
Ptrf	70.57965658	61.99654901	37.38941582	21.84929125	16.4476326	8.418357628	13.92164617
Ube2z	28.1231384	35.91841095	33.72444974	35.01951329	32.02045694	33.03011643	32.5929153
Slc44a1	42.61486487	34.79293176	29.93295988	30.55859661	27.88894552	30.59682305	33.96530958
Immt	34.26138981	38.00820683	33.88477325	32.66457179	30.09805228	31.41925519	29.7717409
Copb2	30.12381892	35.41996957	30.79539281	34.76360009	32.16252608	34.13887661	32.53098714
Smo	36.5556647	38.29847481	35.81146675	32.63893618	28.73508667	30.57699815	27.01887374
Brd2	25.47131949	32.78960847	30.17134516	33.73741867	32.7090921	37.86365519	36.84789204
Poldip3	29.30260207	30.66070468	31.21127128	37.72434888	30.64321898	35.88694514	34.14753786
Sub1	35.57287754	34.38334413	37.73923422	28.24759916	33.68854074	29.36335056	30.5525982
Sox13	26.68575858	28.17659634	25.00188398	41.22769649	34.21072504	38.13887128	36.09340122
Atad1	35.91305384	33.79448958	31.75595799	32.22719309	30.39596601	32.31246466	32.87608001
Plek2	46.92640094	47.85856438	44.66520033	24.12074664	28.08717829	17.34143962	20.22164375
Rpl7a	25.98573338	34.53145566	49.2013095	24.92738245	41.48979745	24.91854197	28.08509459
Smarcc2	26.53457339	32.2928503	30.8483137	37.34113173	29.64028511	38.26613027	34.1559844
Ak1	37.84979356	50.2228467	28.97422055	35.58808666	31.43026299	24.01628757	20.8990712
Tusc3	24.85548266	29.08193407	31.4745975	36.37125263	36.06714453	36.77291017	34.33371852
Supt4a	22.87491874	25.43522585	30.09563052	30.94594966	44.7631633	34.10660399	40.73432072
Fam136a	51.09357913	40.79606584	31.29760314	28.25634979	24.67400888	27.999452	24.80833767
Psmc2	37.1084629	38.40825396	36.12056834	29.95934086	30.07291129	28.79803438	28.30796221
Stard10	26.63314569	34.7634905	35.54756875	29.39915246	37.33487558	30.65526177	34.40583768
Pygb	14.07733526	20.12091263	19.03051918	43.30692335	32.80871463	53.39429967	45.62458809
Nab1	41.04515314	42.22039027	43.14839368	29.47744618	25.68408403	25.03368397	21.55884966
Sumo3	28.45660785	38.28437217	35.29528626	36.8844544	27.9704186	32.81892041	28.42507117
Higd1a	29.76299218	29.96091923	42.94212407	25.61656054	43.15197091	26.27301314	30.36629664
Rfng	13.4592183	22.85770733	34.73702767	38.24629055	39.77680219	44.91305903	34.03583668
Gtf3c1	25.76450191	37.62388515	32.36971347	34.00822543	30.13066788	39.71205822	28.37892887
Mcm7	37.92339133	46.17880327	41.72817061	26.14016125	26.36472153	28.95567805	20.66150127
Dync1li1	36.05633844	34.18075607	28.56727376	32.0612139	30.13976625	33.18712544	33.57069235
Pfdn5	20.21404639	26.99967271	36.00001801	30.13359755	44.84061427	29.830658	39.52653304
Tmem70	29.79087467	34.93742202	35.40220274	32.53305151	33.80097345	31.64687452	29.32154113
Naca	31.2110285	33.1391187	39.31575851	27.44077492	37.13275064	28.42456883	30.66996845
Ranbp3	36.04581937	35.21271471	35.40097907	33.55293241	29.84005412	31.44105036	25.6609986
Aurkaip1	28.18243143	35.04447251	34.77750693	29.90174002	33.99360406	31.49190451	33.72641879
Hmbs	27.5140178	36.86703922	37.60005857	33.90135939	33.79639449	28.73471239	28.61884625
Mrpl2	34.59757251	30.09610623	38.07109836	32.75769907	32.11683164	30.54511513	28.66591672
Ero1l	39.86371859	27.94936755	27.50403729	25.50244775	29.55265712	34.35152444	41.79104232
Trim35	35.28403814	38.98145055	27.15710676	36.99043377	24.44238679	31.83383545	31.77728066
Rars	36.79574742	31.41811022	30.59582667	30.34905813	29.12305935	28.97721213	38.97553096
Tob1	36.71840235	25.48050316	31.81643932	32.52051952	32.82709091	32.88349715	33.88472145
Glg1	23.72325646	28.75230767	28.57319631	40.023848	34.49732297	36.24492688	34.26687121
U2af2	37.09414138	43.942888	31.93219849	34.08052948	25.61898304	32.08103973	21.23546069
Klf3	19.6779815	20.27998329	34.59274167	35.79367901	34.41096069	42.41240803	38.81718729
Dnajc3	31.87017767	33.57758147	32.76529399	33.54414262	28.1631186	31.13834121	34.78637032
Plcb3	36.07120464	36.64492128	30.70933153	31.1576169	31.21540308	31.30516883	28.66035364
Sumo2	27.86540369	36.32061417	40.98079695	28.60162506	29.39648575	33.91026172	28.64655709
Fxyd3	13.04935686	24.31200348	37.05713424	31.61866272	45.37940306	25.56725907	48.63867238
Brms1	38.53406955	31.1746718	31.36465226	30.10900083	29.8331827	33.01687505	31.51848223
Calm3	17.04826073	19.85719087	49.35042637	25.83704038	47.89939294	21.23241536	43.89544807
Mpnd	25.56630308	29.6062035	34.00790684	34.7063871	32.70212415	34.16274751	34.29783218
Ociad2	32.78695029	32.30496207	26.99368266	26.75603335	33.90858139	38.13641984	33.99034438
Tgif1	48.86159692	30.56413666	29.16639312	27.07132908	30.22917972	31.38482942	27.58024816
Pycr2	34.80145063	34.92536761	34.40779589	32.19837925	31.38579543	30.71133434	26.40517356
Vamp7-ps	26.23846568	32.21124486	31.4782334	32.68598646	38.47501593	37.09871779	26.61134457
Arg1	52.36738333	9.89098835	7.511631666	6.313542908	60.58199781	31.16983655	56.91939279
Scpep1	50.19291347	30.34554605	26.99232811	34.18359316	22.18984097	32.36347433	28.42258461
Grsf1	25.11442127	36.50429701	33.41168139	31.71744283	34.13691353	33.12049533	30.50208369
Ppp2r2a	34.08741321	34.1532839	34.30221022	29.43573261	33.1940129	30.33036441	28.93145785
Myo1c	59.14008114	47.11727047	26.1785902	25.42197226	20.81642763	24.92011545	20.74939264
Xdh	34.69042363	26.73054919	22.52765512	43.94431688	31.55145425	31.76287088	32.85797467
Ctsa	24.53439406	23.36119149	29.11487807	38.94041234	36.29749965	34.63108854	37.15200382
Smim7	31.42601117	31.52777816	30.52273704	33.47840217	34.17177843	30.66354408	32.22396006
Ubl7	26.28699612	28.44691459	31.33720793	35.56121201	35.10422092	33.28199812	33.97614911
Lce3f	31.12639273	0.396906623	1.591748979	0	145.8330844	17.97152139	27.04048323
Dtnbp1	35.21627264	33.12242303	32.77099719	33.88911201	29.14674049	31.13425873	28.57863875
Manbal	29.74971739	34.26247127	32.6821869	32.20446502	35.001577	29.2984983	30.5211821
Pa2g4	34.04277605	39.36929927	43.96134684	25.76175485	29.41244841	26.75779207	24.36820821
Tex261	33.83520941	35.58157196	32.08158776	31.96042204	30.34994863	30.87721598	28.91707821
Ctnnd1	34.04238393	37.89238629	28.44989778	29.42146694	28.0624749	35.46511451	30.18111768
Rcn1	45.96728209	45.16330426	36.39487224	27.22877214	29.79483427	18.62612133	20.08352361
Dhrs1	23.88025148	24.9187757	34.99096796	25.76432279	42.84975668	33.70655061	37.00928558
Arl6ip4	32.72996299	35.04790079	33.99234033	30.72128351	33.48625214	29.50750577	27.58396506
Lsm14a	31.68898635	28.09490235	30.09479898	34.07097672	32.18572848	33.68874885	33.20049086
Erlin2	38.91818443	38.28003828	25.5904026	28.00902885	30.86114191	32.29633612	29.01674274
Scamp3	36.83661961	38.39562772	37.93835522	30.42053673	27.9131519	25.6867917	25.76517304
Gas6	16.2333559	13.80426848	28.52413557	47.86238273	45.60945948	26.15324703	44.63353468
Ruvbl2	39.94100732	40.54713531	37.74192725	28.15686493	24.94088275	27.30489809	24.14369395
Coro1c	45.89917081	37.84199089	31.50953082	30.44648174	25.90503718	27.2328784	23.93035898
Cnot8	24.7222905	28.79575621	31.30561435	36.87486382	32.57354651	35.8321285	32.29447681
Atp11a	25.27991446	35.36077773	23.61180449	38.68953032	27.83264413	37.67343225	33.92882806
Fam168b	27.63115672	31.8204276	28.3530935	40.98525707	31.38673699	34.03360131	28.01635504
Lzts2	26.73037108	25.48803619	23.68967691	39.1667442	36.35905	33.04956221	37.74093751
2410127L17Rik	27.17366468	37.15391627	41.71764633	28.60460178	33.71922257	27.24231684	26.46244438
Nolc1	34.74938789	37.50429008	37.36081019	30.02243208	27.8878828	30.580004	23.77784132
Traf4	21.71714049	33.45930069	27.90345147	39.84808037	30.49803266	37.15421583	31.22919125
Sil1	21.66835303	26.12526036	24.09879782	33.49435512	35.41752494	36.41005101	44.3747491
Dut	26.06327361	38.92234335	39.91122329	34.91943401	31.37070801	26.11415066	24.19988607
Naa38	19.89846341	27.7387782	40.86931755	30.60622252	39.54110737	28.38825419	34.38934219
D19Bwg1357e	39.02093357	37.40621365	32.36243609	29.82995415	28.88345039	28.61917292	25.22165534
Zdhhc13	36.76007549	26.56540497	26.61420805	27.02736431	36.61783239	37.46262647	30.26699632
Gga1	29.34343434	33.2671852	30.72503109	33.59697386	30.65892913	32.00295597	31.61129635
Gm4540	24.91106563	31.20407708	42.28022932	25.84375261	39.02273719	24.05531503	33.79445847
Txlna	24.59933984	29.6108817	30.96984556	38.72776112	30.74745863	36.0548545	30.31404771
Cpsf3	32.83411108	34.53872134	31.72212707	31.51064982	29.14584442	33.04347092	28.18698387
Cd47	40.52002704	34.17290061	22.39262329	32.42963863	30.59830868	27.03166992	33.80584354
Tjp3	4.774520042	10.3612054	24.81246627	37.78528234	39.89763092	47.59160876	55.67343988
Lrig1	14.43318915	19.37474276	29.21158631	51.25409003	34.19670635	44.11864295	28.22894515
Fam192a	27.50206768	28.31307004	29.36077099	36.48639174	33.28196696	33.9756077	31.76549543
Gosr2	37.48950844	38.00263038	28.4233683	32.86385108	26.82760186	29.74519428	27.26642774
Med30	27.84454659	32.74301924	32.82804088	28.36594592	37.71696914	29.12424621	31.86741128
Kctd10	47.54005708	36.82980971	27.19744908	32.1588479	24.9243713	28.30661287	23.41840414
Vps26a	32.32585492	25.60821518	30.72890493	32.65264751	33.88990329	32.39004246	32.73102071
Pycard	26.35814725	26.75376639	40.42521265	24.6596305	38.78822447	26.3407028	36.95341852
Areg	49.00494287	41.27659014	46.78687383	13.17629809	22.96399761	25.81553854	20.90713411
Casp3	30.4289217	53.63553328	37.49865219	25.09315376	24.58873671	26.86801918	21.74510172
Lima1	41.27051171	33.45804877	25.37581458	30.81225238	29.49902686	30.84071472	28.30272144
Sept9	19.65052544	34.85218959	33.20712401	34.08693018	33.59239255	32.04724446	32.0879835
Impdh2	34.56127207	38.20891201	37.84981979	27.31890108	28.16831495	29.85402963	23.16908925
Bpnt1	22.93749153	29.29837361	28.96617384	33.76671344	30.86307856	37.91928952	35.33592515
Dazap1	33.36676436	39.22664291	35.79372525	31.26391488	26.23080139	27.43837547	25.54864121
Mrps6	26.13873115	30.90677576	37.82172435	26.0954239	31.6253565	34.13212644	32.08637093
Hiatl1	36.6295055	33.68571288	28.54490541	30.48734083	28.12483404	32.14655358	29.11824296
Acot13	17.72620916	21.45927131	29.94563315	32.27888904	40.57048255	35.04236648	41.70535112
Gjb2	23.24212946	8.123982428	42.52417601	14.5391943	95.72750502	14.28312958	20.13715238
Tnks1bp1	28.24282283	28.40001675	24.62064245	33.17540933	28.01710966	38.899817	36.98287843
Carm1	36.40698464	36.72421675	32.32115508	32.40433872	27.31968602	29.68574827	23.37458728
Irak1	28.35840939	25.57770305	26.1906161	38.13162421	31.15598389	35.33519204	33.46562256
Rpl22l1	14.6128465	29.28605578	45.99412159	24.87694706	44.41524085	28.34992645	30.57432451
Sbds	42.78300537	30.08411638	23.03428325	28.48984744	28.28951856	32.33206546	32.93375903
Akr7a5	16.0320345	28.15982763	29.69748175	34.80869726	36.46845848	35.72420384	36.8122322
Gng12	40.0328144	33.46781926	32.14581825	31.83535363	26.6522447	26.12200579	27.40130143
Isoc1	29.71523348	34.422598	34.32225039	31.23137375	31.41187176	30.64447467	25.70441643
Egln2	25.64220178	27.14379191	30.65296384	39.42564717	28.06197862	33.86047982	32.54191783
Faf2	30.75006038	31.12942395	30.71288109	33.7923376	28.9539009	29.51774077	32.39189538
Polr1d	28.16722845	30.68232979	36.61077576	29.16317701	36.94218365	27.44782362	28.17870718
Dapk3	30.89940553	28.67275023	28.41677526	31.47124312	34.8345253	31.06011423	31.83193895
Dynlt1b	6.588404922	23.30369021	35.33123134	41.37950658	35.86099072	44.34920977	30.22530993
Ets2	39.34115579	29.45131415	26.43046797	27.79047741	27.11587139	35.00244201	31.8420492
Emb	19.53500327	44.54088594	45.17454959	29.56830739	31.23975638	21.50324544	25.37292675
Lemd2	35.85394988	31.77394295	26.30967844	36.29728526	28.59666415	28.56225321	29.50992019
Gtf2e2	28.96219921	29.72502671	31.1483853	28.53479807	35.95562339	32.25971149	29.85241133
Lmf2	44.7755735	39.38908979	31.74369776	26.36105546	25.55173623	24.08854861	24.4613785
Dync1li2	27.22823575	24.36091718	25.95658842	36.19478077	28.8681256	35.79265874	37.90762912
Casp6	25.08918382	28.67868227	29.65259296	34.24474018	36.81251778	29.87683024	31.59436843
Tmem183a	31.84586947	30.40220098	29.40325252	30.33051522	28.83968321	33.77662917	31.27957593
Gabarapl2	21.93183994	20.56901571	28.73753876	30.02977935	45.21494038	31.26694023	38.12434823
Ccnd1	39.80945113	56.73531274	38.07814282	20.92233783	25.29970572	18.79676733	16.17708367
2410006H16Rik	16.33381534	24.88089066	41.89159451	26.27342091	48.70349304	21.67686904	35.76133171
Ddx56	33.8557031	36.47701925	34.74794934	31.09187407	27.55552497	27.47518096	24.19883055
Cript	29.32615172	24.87426792	32.35234449	28.94675454	35.11840469	29.75337695	35.00735667
Tmem30a	33.99345572	26.43298288	28.28447156	31.66443308	30.04917533	33.02636348	31.88905595
Map2k1	36.33910076	30.19395446	25.2532548	27.21318452	30.86839166	34.49539577	30.88994441
Rae1	32.51842965	34.08812488	32.72960608	31.90276853	27.9104196	28.18478093	27.63865069
Fxr2	25.11091141	29.99499025	29.32395964	36.25390623	29.52735266	34.70516105	29.49213097
Uba3	32.78644275	29.71191779	28.26768506	31.6191503	32.71294549	30.27782165	28.90825056
Bace1	13.57792908	31.50948397	31.98198066	43.11368531	33.90748233	30.47123427	29.64438634
Minpp1	26.46500087	34.79772358	31.24887682	31.87735574	31.30725247	29.50396558	28.92407641
Mogs	32.38301415	25.27403112	29.71146425	34.30472506	29.65901264	33.34581569	29.43576794
Rsl24d1	31.95225459	36.37649204	35.16740254	27.1248007	30.47340095	28.38053178	24.40710889
Glud1	31.61874314	32.97518476	31.36019928	32.33828104	29.90230103	26.95345673	28.72818235
Tm9sf1	25.69969766	31.58879566	33.61343087	32.23271435	32.62646999	29.414192	28.6043187
Mrpl41	24.85541764	27.20043999	35.59476954	28.36106478	35.93067291	28.22320022	33.49000389
Eif1b	26.40019661	22.42621974	29.43129976	37.0531511	33.91101532	31.98738818	32.34080128
Usp47	35.99813247	33.77629513	26.14848509	34.26291884	24.17437437	32.35525645	26.80308584
Rbbp4	25.74086082	27.9230346	31.42685725	32.67161812	32.04284351	33.79578022	29.90596577
Leng8	23.33532195	24.05747244	28.82218805	43.52649174	25.76473461	35.39675881	32.39847395
Tollip	38.35480688	28.5997191	23.46665229	32.1936552	27.58490312	32.65102508	30.380089
Mak16	32.62675305	36.30466626	38.70332928	28.23056735	30.29215641	25.92449937	21.08589798
Ltbp3	11.64875165	27.59660398	29.21423696	43.55305918	33.72117249	32.81328816	34.44415711
Dnajb6	35.32324665	32.18797481	30.16183136	27.68620675	29.81328649	28.84794051	28.93075218
Slc27a1	16.3242556	21.86493976	29.68130619	37.11956633	36.5490528	30.41072431	40.92011173
Inafm2	19.51674594	17.52299191	24.52899254	40.97960051	33.59306283	39.01375816	37.70559789
Fut8	9.676870017	25.85951395	30.56573611	39.5473781	37.44453211	34.92381868	34.53103289
Slc16a13	26.46367537	30.89880677	33.37210972	30.92207621	33.34060251	25.74054429	31.8079928
Mcm5	40.85371383	50.23116609	44.5779721	20.79407351	17.80617923	23.76907498	14.42392872
Robo1	19.31543801	22.00962945	17.30879163	33.67258844	29.35872062	56.3008396	34.4339352
Dcn	8.686281425	8.425009672	16.4970957	59.94221003	47.39896857	23.39339186	47.62683518
Mcm6	43.17105957	52.11936879	38.39376317	21.63087372	19.66548097	22.79235754	14.18121511
Vps41	25.57115994	30.61925276	29.60291906	31.24585837	35.001577	30.81988837	29.04877865
Psmg2	25.61992997	31.51026317	38.43397404	25.45118609	36.88551457	26.54614574	27.45821911
Sdf2	22.11220749	26.18787281	30.46066456	30.59736194	36.12043929	31.10565884	35.06097613
Sf3a3	34.48860505	34.95278014	33.3673166	27.57500245	27.17896243	27.27078887	26.56232301
Ergic1	19.0802774	31.9064357	35.31852074	27.60283848	34.08610824	29.96936668	33.35824334
Agpat6	36.5194036	32.47813234	25.12771907	32.19434032	24.82870486	35.48473843	24.64226867
Hdgfrp2	30.15210324	29.47610905	31.00003617	32.94891397	26.34947682	32.38515347	28.77174686
Pitrm1	50.93513406	43.57471577	30.92372136	23.12135948	21.24953856	23.67254684	17.5813017
Nelfb	27.35133329	28.20803345	30.71834355	29.88183896	33.56794597	30.75051355	30.47278093
Gmfb	37.4290322	32.56375131	30.51550345	29.8706017	29.08025758	25.81824885	25.5574076
Csf3	33.64866589	38.78786129	34.72440389	26.51543664	22.45324093	15.83006936	38.70272023
Adi1	23.56763532	29.78011861	31.12084469	29.29146061	31.90228571	27.97872813	36.96803964
Bmp1	49.61068362	58.66197491	27.99633096	25.02004274	17.77562122	17.02204559	14.47905598
[truncated: 12,125 more rows]
