# Supplementary material for: Transcriptome analyses of taste organoids reveal multiple pathways involved in taste cell generation
Source: Sci Rep. 2017 Jun 21;7:4004. doi: 10.1038/s41598-017-04099-5 (PMC5479815; doi:10.1038/s41598-017-04099-5)
Supplement: Supplementary file 7 — Supplementary file 4 [file 41598_2017_4099_MOESM7_ESM.xls]

## Sheet: Dataset1_clust1_559 genes
Category	Term	Count	%	PValue	Genes	List Total	Pop Hits	Pop Total	Fold Enrichment	Bonferroni	Benjamini	FDR
KEGG_PATHWAY	mmu04742:Taste transduction	17	3.38645	2.85143e-15	TRPM5, TAS2R138, GNG13, TAS2R104, TAS2R113, TAS1R3, TAS2R102, TAS2R115, TAS1R1, TAS1R2, TAS2R108, TAS2R116, TAS2R118, TAS2R105, TAS2R137, TAS2R126, TAS2R135	151	55	7720	15.8025	5.83089e-13	5.83089e-13	3.61933e-12
KEGG_PATHWAY	mmu04924:Renin secretion	6	1.19522	0.0120633	ACE, ADRB1, CLCA3A1, CLCA3A2, CLCA3B, CACNA1C	151	71	7720	4.32049	0.913844	0.706477	14.1328
KEGG_PATHWAY	mmu04020:Calcium signaling pathway	9	1.79283	0.0238054	EDNRB, PLCE1, DRD1, NOS1, ADRB1, TACR1, OXTR, NOS2, CACNA1C	151	180	7720	2.55629	0.992303	0.802553	26.1015
KEGG_PATHWAY	mmu05146:Amoebiasis	7	1.39442	0.0261299	COL4A4, PIK3CG, COL4A3, SERPINB9B, NOS2, ITGAM, SERPINB9E	151	117	7720	3.05881	0.995244	0.737396	28.2805
KEGG_PATHWAY	mmu04727:GABAergic synapse	6	1.19522	0.0267983	GABRD, PLCL1, GABRB3, GNG13, CACNA1C, GAD1	151	87	7720	3.52592	0.99586	0.666269	28.8959
KEGG_PATHWAY	mmu00910:Nitrogen metabolism	3	0.59761	0.0421436	CAR15, CAR4, CAR7	151	17	7720	9.0222	0.999833	0.765336	41.7578
KEGG_PATHWAY	mmu04810:Regulation of actin cytoskeleton	9	1.79283	0.0566188	PIK3CG, PFN4, FGF9, ITGB8, FGF21, VAV1, ITGAM, FGD3, INSRR	151	214	7720	2.15015	0.999992	0.813986	51.8924
KEGG_PATHWAY	mmu05222:Small cell lung cancer	5	0.996016	0.0803253	COL4A4, PIK3CG, COL4A3, RXRG, NOS2	151	84	7720	3.0432	1	0.879284	65.0497
KEGG_PATHWAY	mmu04911:Insulin secretion	5	0.996016	0.0858825	CACNA1C, SNAP25, PCLO, ABCC8, KCNMB2	151	86	7720	2.97243	1	0.866736	67.6105
KEGG_PATHWAY	mmu04024:cAMP signaling pathway	8	1.59363	0.0887999	PIK3CG, PLCE1, DRD1, ADRB1, OXTR, SUCNR1, CACNA1C, VAV1	151	197	7720	2.07618	1	0.847174	68.8846
KEGG_PATHWAY	mmu04080:Neuroactive ligand-receptor interaction	10	1.99203	0.102748	GABRD, EDNRB, DRD1, ADRB1, GABRB3, GZMA, TACR1, CHRNA5, OXTR, VIPR1	151	285	7720	1.79389	1	0.863436	74.363
KEGG_PATHWAY	mmu04726:Serotonergic synapse	6	1.19522	0.113937	DDC, GABRB3, GNG13, ALOX5, HTR3A, CACNA1C	151	132	7720	2.3239	1	0.869486	78.0996
KEGG_PATHWAY	mmu05142:Chagas disease (American trypanosomiasis)	5	0.996016	0.140086	PIK3CG, ACE, NOS2, CCL5, PPP2R2B	151	103	7720	2.48184	1	0.904163	84.9643
KEGG_PATHWAY	mmu00562:Inositol phosphate metabolism	4	0.796813	0.15472	PIK3CG, PLCE1, PIP5KL1, INPP5J	151	70	7720	2.92148	1	0.911544	87.879
KEGG_PATHWAY	mmu05412:Arrhythmogenic right ventricular cardiomyopathy (ARVC)	4	0.796813	0.159389	CACNA2D1, ITGB8, CDH2, CACNA1C	151	71	7720	2.88033	1	0.903496	88.6933
KEGG_PATHWAY	mmu04919:Thyroid hormone signaling pathway	5	0.996016	0.177014	PIK3CG, PLCE1, NOTCH4, RXRG, RCAN2	151	113	7720	2.2622	1	0.914526	91.3342
KEGG_PATHWAY	mmu04973:Carbohydrate digestion and absorption	3	0.59761	0.196121	PIK3CG, TAS1R3, TAS1R2	151	42	7720	3.65184	1	0.925279	93.5475
KEGG_PATHWAY	mmu05410:Hypertrophic cardiomyopathy (HCM)	4	0.796813	0.198168	ACE, CACNA2D1, ITGB8, CACNA1C	151	79	7720	2.58865	1	0.916131	93.7508
KEGG_PATHWAY	mmu05414:Dilated cardiomyopathy	4	0.796813	0.218349	CACNA2D1, ADRB1, ITGB8, CACNA1C	151	83	7720	2.4639	1	0.927128	95.4622
KEGG_PATHWAY	mmu02010:ABC transporters	3	0.59761	0.224707	ABCB11, ABCC8, ABCA13	151	46	7720	3.33429	1	0.92351	95.9045
KEGG_PATHWAY	mmu04015:Rap1 signaling pathway	7	1.39442	0.236683	PIK3CG, PLCE1, PFN4, FGF9, FGF21, APBB1IP, ITGAM	151	214	7720	1.67234	1	0.925572	96.6315
KEGG_PATHWAY	mmu05144:Malaria	3	0.59761	0.239123	HBA-A1, HBA-A2, CD36	151	48	7720	3.19536	1	0.91867	96.7642
KEGG_PATHWAY	mmu04512:ECM-receptor interaction	4	0.796813	0.244134	COL4A4, COL4A3, CD36, ITGB8	151	88	7720	2.3239	1	0.914409	97.0218
KEGG_PATHWAY	mmu04974:Protein digestion and absorption	4	0.796813	0.244134	COL4A4, COL4A3, COL9A2, SLC1A1	151	88	7720	2.3239	1	0.914409	97.0218
KEGG_PATHWAY	mmu05030:Cocaine addiction	3	0.59761	0.24635	DDC, DRD1, RGS9	151	49	7720	3.13015	1	0.907492	97.1296
KEGG_PATHWAY	mmu04930:Type II diabetes mellitus	3	0.59761	0.253584	PIK3CG, CACNA1C, ABCC8	151	50	7720	3.06755	1	0.905879	97.457
KEGG_PATHWAY	mmu04728:Dopaminergic synapse	5	0.996016	0.263121	DDC, DRD1, GNG13, PPP2R2B, CACNA1C	151	134	7720	1.90768	1	0.906724	97.8361
KEGG_PATHWAY	mmu05032:Morphine addiction	4	0.796813	0.270381	GABRD, DRD1, GABRB3, GNG13	151	93	7720	2.19896	1	0.905429	98.089
KEGG_PATHWAY	mmu04070:Phosphatidylinositol signaling system	4	0.796813	0.291603	PIK3CG, PLCE1, INPP5J, DGKI	151	97	7720	2.10828	1	0.916852	98.6808
KEGG_PATHWAY	mmu04972:Pancreatic secretion	4	0.796813	0.3076	CLCA3A1, CLCA3A2, CLCA3B, SLC4A4	151	100	7720	2.04503	1	0.922731	99.0097
KEGG_PATHWAY	mmu04723:Retrograde endocannabinoid signaling	4	0.796813	0.323632	GABRD, GABRB3, GNG13, CACNA1C	151	103	7720	1.98547	1	0.928127	99.262
KEGG_PATHWAY	mmu05012:Parkinson's disease	5	0.996016	0.328755	DRD1, COX7A1, GPR37, SNCA, UBA7	151	149	7720	1.71563	1	0.925538	99.3292
KEGG_PATHWAY	mmu04062:Chemokine signaling pathway	6	1.19522	0.332847	PIK3CG, GNG13, CCL5, SHC2, VAV1, CXCL10	151	196	7720	1.56508	1	0.922299	99.3788
KEGG_PATHWAY	mmu04261:Adrenergic signaling in cardiomyocytes	5	0.996016	0.333188	PIK3CG, CACNA2D1, ADRB1, PPP2R2B, CACNA1C	151	150	7720	1.70419	1	0.916307	99.3827
KEGG_PATHWAY	mmu04650:Natural killer cell mediated cytotoxicity	4	0.796813	0.334325	PIK3CG, TNFSF10, SHC2, VAV1	151	105	7720	1.94765	1	0.910881	99.3958
KEGG_PATHWAY	mmu04060:Cytokine-cytokine receptor interaction	7	1.39442	0.340898	TNFSF10, TNFRSF11B, IL25, TNFRSF8, CCL5, LTB, CXCL10	151	245	7720	1.46074	1	0.909823	99.4666
KEGG_PATHWAY	mmu04623:Cytosolic DNA-sensing pathway	3	0.59761	0.354232	CCL5, ZBP1, CXCL10	151	64	7720	2.39652	1	0.914035	99.5873
KEGG_PATHWAY	mmu04931:Insulin resistance	4	0.796813	0.361015	PIK3CG, CD36, ACACB, SLC27A2	151	110	7720	1.85912	1	0.913287	99.6385
KEGG_PATHWAY	mmu05200:Pathways in cancer	10	1.99203	0.365988	COL4A4, PIK3CG, COL4A3, EDNRB, FGF9, RUNX1T1, GNG13, RXRG, NOS2, FGF21	151	397	7720	1.2878	1	0.911286	99.6723
KEGG_PATHWAY	mmu04151:PI3K-Akt signaling pathway	9	1.79283	0.373479	COL4A4, PIK3CG, COL4A3, FGF9, ITGB8, GNG13, PIK3AP1, FGF21, PPP2R2B	151	351	7720	1.31092	1	0.911237	99.7177
KEGG_PATHWAY	mmu05031:Amphetamine addiction	3	0.59761	0.375304	DDC, DRD1, CACNA1C	151	67	7720	2.28922	1	0.907076	99.7279
KEGG_PATHWAY	mmu04510:Focal adhesion	6	1.19522	0.375497	COL4A4, PIK3CG, COL4A3, ITGB8, SHC2, VAV1	151	207	7720	1.48191	1	0.901682	99.7289
KEGG_PATHWAY	mmu04725:Cholinergic synapse	4	0.796813	0.376963	PIK3CG, KCNQ3, GNG13, CACNA1C	151	113	7720	1.80976	1	0.897267	99.7368
KEGG_PATHWAY	mmu05145:Toxoplasmosis	4	0.796813	0.376963	PIK3CG, IGTP, NOS2, ALOX5	151	113	7720	1.80976	1	0.897267	99.7368
KEGG_PATHWAY	mmu04662:B cell receptor signaling pathway	3	0.59761	0.396094	PIK3CG, PIK3AP1, VAV1	151	70	7720	2.19111	1	0.906445	99.8221
KEGG_PATHWAY	mmu04918:Thyroid hormone synthesis	3	0.59761	0.396094	ASGR1, DUOXA2, GPX3	151	70	7720	2.19111	1	0.906445	99.8221
KEGG_PATHWAY	mmu05218:Melanoma	3	0.59761	0.402955	PIK3CG, FGF9, FGF21	151	71	7720	2.16025	1	0.906315	99.8459
KEGG_PATHWAY	mmu04976:Bile secretion	3	0.59761	0.402955	ABCB11, SLC4A4, SLCO1A5	151	71	7720	2.16025	1	0.906315	99.8459
KEGG_PATHWAY	mmu04920:Adipocytokine signaling pathway	3	0.59761	0.409779	CD36, RXRG, ACACB	151	72	7720	2.13024	1	0.90622	99.8666
KEGG_PATHWAY	mmu04022:cGMP-PKG signaling pathway	5	0.996016	0.426082	PIK3CG, EDNRB, ADRB1, CACNA1C, KCNMB2	151	171	7720	1.49491	1	0.912696	99.9061
KEGG_PATHWAY	mmu05164:Influenza A	5	0.996016	0.426082	PIK3CG, TNFSF10, RSAD2, CCL5, CXCL10	151	171	7720	1.49491	1	0.912696	99.9061
KEGG_PATHWAY	mmu04260:Cardiac muscle contraction	3	0.59761	0.443312	CACNA2D1, COX7A1, CACNA1C	151	77	7720	1.99192	1	0.919338	99.936
KEGG_PATHWAY	mmu04014:Ras signaling pathway	6	1.19522	0.460366	PIK3CG, PLCE1, FGF9, GNG13, FGF21, SHC2	151	229	7720	1.33954	1	0.925426	99.9567
KEGG_PATHWAY	mmu03320:PPAR signaling pathway	3	0.59761	0.462927	CD36, RXRG, SLC27A2	151	80	7720	1.91722	1	0.922896	99.9592
KEGG_PATHWAY	mmu04666:Fc gamma R-mediated phagocytosis	3	0.59761	0.488444	PIK3CG, VAV1, AMPH	151	84	7720	1.82592	1	0.93333	99.9779
KEGG_PATHWAY	mmu05215:Prostate cancer	3	0.59761	0.513198	PIK3CG, SRD5A2, INSRR	151	88	7720	1.74293	1	0.942234	99.9881
KEGG_PATHWAY	mmu04910:Insulin signaling pathway	4	0.796813	0.514614	PIK3CG, PRKAR1B, ACACB, SHC2	151	140	7720	1.46074	1	0.939665	99.9885
KEGG_PATHWAY	mmu00590:Arachidonic acid metabolism	3	0.59761	0.519263	GPX3, LTC4S, ALOX5	151	89	7720	1.72334	1	0.938674	99.9898
KEGG_PATHWAY	mmu04713:Circadian entrainment	3	0.59761	0.571563	NOS1, GNG13, CACNA1C	151	98	7720	1.56508	1	0.958026	99.9976
KEGG_PATHWAY	mmu04620:Toll-like receptor signaling pathway	3	0.59761	0.588064	PIK3CG, CCL5, CXCL10	151	101	7720	1.51859	1	0.961508	99.9985
KEGG_PATHWAY	mmu04921:Oxytocin signaling pathway	4	0.796813	0.596995	PIK3CG, CACNA2D1, OXTR, CACNA1C	151	158	7720	1.29432	1	0.962304	99.9989
KEGG_PATHWAY	mmu00240:Pyrimidine metabolism	3	0.59761	0.598803	ENTPD8, ENTPD1, CMPK2	151	103	7720	1.4891	1	0.960703	99.999
KEGG_PATHWAY	mmu04514:Cell adhesion molecules (CAMs)	4	0.796813	0.614035	MPZ, ITGB8, CDH2, ITGAM	151	162	7720	1.26237	1	0.963688	99.9994
KEGG_PATHWAY	mmu04668:TNF signaling pathway	3	0.59761	0.629761	PIK3CG, CCL5, CXCL10	151	109	7720	1.40713	1	0.966688	99.9996
KEGG_PATHWAY	mmu04724:Glutamatergic synapse	3	0.59761	0.658844	GNG13, CACNA1C, SLC1A1	151	115	7720	1.33372	1	0.973233	99.9999
KEGG_PATHWAY	mmu04145:Phagosome	4	0.796813	0.662224	NOS1, CD36, CTSS, ITGAM	151	174	7720	1.17531	1	0.972517	99.9999
KEGG_PATHWAY	mmu05152:Tuberculosis	4	0.796813	0.669822	LSP1, NOS2, CTSS, ITGAM	151	176	7720	1.16195	1	0.972957	99.9999
KEGG_PATHWAY	mmu05010:Alzheimer's disease	4	0.796813	0.673574	NOS1, COX7A1, SNCA, CACNA1C	151	177	7720	1.15539	1	0.972393	99.9999
KEGG_PATHWAY	mmu04670:Leukocyte transendothelial migration	3	0.59761	0.686084	PIK3CG, VAV1, ITGAM	151	121	7720	1.26758	1	0.974188	100
KEGG_PATHWAY	mmu04152:AMPK signaling pathway	3	0.59761	0.711529	PIK3CG, CD36, PPP2R2B	151	127	7720	1.2077	1	0.979003	100
KEGG_PATHWAY	mmu04010:MAPK signaling pathway	5	0.996016	0.730292	CACNA2D1, FGF9, MAPK8IP2, FGF21, CACNA1C	151	253	7720	1.01039	1	0.981879	100
KEGG_PATHWAY	mmu05162:Measles	3	0.59761	0.746463	PIK3CG, TNFSF10, TACR1	151	136	7720	1.12778	1	0.984033	100
KEGG_PATHWAY	mmu05160:Hepatitis C	3	0.59761	0.746463	PIK3CG, IFIT1, PPP2R2B	151	136	7720	1.12778	1	0.984033	100
KEGG_PATHWAY	mmu05034:Alcoholism	4	0.796813	0.757403	DDC, DRD1, GNG13, SHC2	151	202	7720	1.01239	1	0.985115	100
KEGG_PATHWAY	mmu04390:Hippo signaling pathway	3	0.59761	0.796669	CRB1, CTGF, PPP2R2B	151	151	7720	1.01574	1	0.990565	100
KEGG_PATHWAY	mmu01100:Metabolic pathways	22	4.38247	0.831408	ALPL, DDC, ST6GAL2, NOS1, UGT8A, ENPP3, ACACB, DGKI, LTC4S, ST6GALNAC1, CMPK2, PLCE1, PIP5KL1, CHSY3, INPP5J, HSD11B1, CYP2A5, RGN, ALOX5, NOS2, LIPC, GAD1	151	1278	7720	0.8801	1	0.994127	100
KEGG_PATHWAY	mmu05202:Transcriptional misregulation in cancer	3	0.59761	0.837931	RUNX1T1, RXRG, ITGAM	151	166	7720	0.923961	1	0.994357	100
KEGG_PATHWAY	mmu00230:Purine metabolism	3	0.59761	0.867437	ENPP3, ENTPD8, ENTPD1	151	179	7720	0.856857	1	0.996549	100
KEGG_PATHWAY	mmu04144:Endocytosis	4	0.796813	0.91153	PIP5KL1, ADRB1, EHD3, AMPH	151	278	7720	0.735623	1	0.998782	100
KEGG_PATHWAY	mmu05169:Epstein-Barr virus infection	3	0.59761	0.925376	PIK3CG, ENTPD8, ENTPD1	151	215	7720	0.713384	1	0.999162	100

## Sheet: Dataset 1_clust 2_1998 genes
Category	Term	Count	%	PValue	Genes	List Total	Pop Hits	Pop Total	Fold Enrichment	Bonferroni	Benjamini	FDR
KEGG_PATHWAY	mmu04971:Gastric acid secretion	19	1.01279	4.9504e-06	ADCY1, ATP1B1, ATP4A, SLC9A4, ADCY8, ADCY6, CFTR, KCNJ2, ITPR2, KCNJ1, PLCB4, ADCY9, CHRM3, CALML3, CAMK2B, KCNQ1, PLCB2, CAR2, MYLK	590	72	7720	3.45292	0.00130111	0.00130111	0.00648211
KEGG_PATHWAY	mmu04725:Cholinergic synapse	24	1.27932	1.08458e-05	ADCY1, ADCY8, ADCY6, CREB5, KCNJ2, ITPR2, KCNQ4, PLCB4, ADCY9, CHRM3, FYN, CREB3L1, GNB4, CREB3L4, CAMK2B, CHRNB2, GNG2, GNB3, GNG4, PIK3R3, KCNQ1, PLCB2, PIK3R1, GNG7	590	113	7720	2.77906	0.00284839	0.00142521	0.0142011
KEGG_PATHWAY	mmu05032:Morphine addiction	20	1.0661	5.94827e-05	ADCY1, ADCY8, ADCY6, GABBR1, PDE11A, PDE3B, KCNJ5, PDE2A, ADCY9, ARRB1, PDE1C, PDE4B, GRK4, PDE8B, GNG2, GNB4, GNB3, GNG4, GNG7, GABRP	590	93	7720	2.81392	0.0155227	0.00520123	0.0778617
KEGG_PATHWAY	mmu05200:Pathways in cancer	52	2.77186	0.000135776	ADCY1, FGF14, PGF, ADCY8, STK36, MITF, ARNT2, ADCY6, LPAR3, MMP2, SHH, GLI1, CDKN2A, PLCB4, CXCR4, GNG2, RARB, GNG4, FGF1, PLCB2, FGF3, GNG7, PTGER1, RET, AR, PTGER4, FGF22, MECOM, FGF20, PDGFRA, GNB4, WNT11, GNB3, WNT5B, XIAP, EGLN3, KIT, TCF7L1, RASGRP1, PIK3R3, PIK3R1, COL4A2, EPAS1, IGF1, STAT1, FZD4, COL4A5, LAMA1, RASSF5, ADCY9, PTCH1, PTCH2	590	397	7720	1.71387	0.0350815	0.00888817	0.177647
KEGG_PATHWAY	mmu04960:Aldosterone-regulated sodium reabsorption	12	0.639659	0.000138919	FXYD2, ATP1B1, FXYD4, NR3C2, IGF1, SCNN1G, SCNN1B, PIK3R3, SCNN1A, INSR, PIK3R1, KCNJ1	590	40	7720	3.92542	0.0358788	0.00728101	0.181755
KEGG_PATHWAY	mmu04970:Salivary secretion	17	0.906183	0.000182754	FXYD2, LYZ2, ADCY1, ATP1B1, LYZ1, ADCY8, ADCY6, ITPR2, BEST2, CD38, ADRB3, ATP2B4, PLCB4, CHRM3, ADCY9, CALML3, PLCB2	590	77	7720	2.88884	0.0469317	0.00797945	0.239043
KEGG_PATHWAY	mmu04911:Insulin secretion	18	0.959488	0.000219836	FXYD2, RAB3A, ADCY1, ATP1B1, ADCY8, ADCY6, CREB5, RIMS2, PLCB4, ADCY9, GCK, KCNN1, CHRM3, CREB3L1, CREB3L4, CAMK2B, RAPGEF4, PLCB2	590	86	7720	2.73867	0.0561832	0.00822643	0.287482
KEGG_PATHWAY	mmu04713:Circadian entrainment	19	1.01279	0.000377479	ADCY1, NOS1AP, ADCY8, GRIN1, ADCY6, KCNJ5, PLCB4, ADCY9, CALML3, CACNA1H, CAMK2B, GNG2, GNB4, PER3, GNB3, GNG4, RASD1, PLCB2, GNG7	590	98	7720	2.53684	0.0945252	0.0123353	0.493164
KEGG_PATHWAY	mmu04972:Pancreatic secretion	19	1.01279	0.000487374	FXYD2, TRPC1, ADCY1, ATP1B1, PLA2G10, ADCY8, ADCY6, CFTR, ITPR2, CD38, ATP2B4, PLCB4, CHRM3, ADCY9, ATP2A3, RAB27B, KCNQ1, PLCB2, CAR2	590	100	7720	2.4861	0.120332	0.0141446	0.636315
KEGG_PATHWAY	mmu04022:cGMP-PKG signaling pathway	27	1.43923	0.000509061	FXYD2, ADCY1, ATP1B1, ADCY8, ADCY6, PDE3B, ADRB3, ATP2B4, PLCB4, CALML3, PPP3CC, CREB3L1, CREB3L4, PIK3R3, NFATC2, INSR, PLCB2, PIK3R1, SLC8A1, CREB5, ITPR2, ADCY9, RGS2, PDE2A, ATP2A3, MYLK, OPRD1	590	171	7720	2.06601	0.125338	0.0133025	0.664543
KEGG_PATHWAY	mmu04724:Glutamatergic synapse	20	1.0661	0.00102911	TRPC1, ADCY1, PLD1, ADCY8, GRIN1, ADCY6, GRIK5, ITPR2, GLUL, PLCB4, ADCY9, DLG4, PPP3CC, GNG2, GNB4, SLC38A1, GNB3, GNG4, PLCB2, GNG7	590	115	7720	2.27561	0.237227	0.0243171	1.33921
KEGG_PATHWAY	mmu04915:Estrogen signaling pathway	18	0.959488	0.00106924	ADCY1, ADCY8, ADCY6, GABBR1, CREB5, MMP2, ITPR2, KCNJ5, PLCB4, HSPA2, ADCY9, CALML3, CREB3L1, CREB3L4, PIK3R3, PLCB2, PIK3R1, SHC4	590	98	7720	2.40332	0.245244	0.023174	1.3911
KEGG_PATHWAY	mmu04360:Axon guidance	21	1.1194	0.00171967	ABLIM2, PLXNA3, PLXNA4, PLXNA2, ABLIM3, DPYSL5, EPHA5, SEMA5A, EPHA4, SEMA6C, UNC5B, SEMA6D, UNC5A, RGS3, CXCR4, FYN, SEMA3E, SRGAP3, SEMA3D, PPP3CC, NFATC2	590	129	7720	2.13007	0.364068	0.034221	2.22856
KEGG_PATHWAY	mmu04062:Chemokine signaling pathway	28	1.49254	0.0018512	ADCY1, CXCL5, ADCY8, CXCL3, PREX1, ADCY6, CXCL2, CCL9, FOXO3, PLCB4, CCL20, CXCR4, GNG2, GNG4, PIK3R3, PLCB2, PIK3R1, SHC4, GNG7, STAT1, ELMO1, CXCL14, PPBP, ADCY9, ARRB1, GNB4, GRK4, GNB3	590	196	7720	1.86925	0.385727	0.0342094	2.3971
KEGG_PATHWAY	mmu04024:cAMP signaling pathway	28	1.49254	0.00199518	FXYD2, ADCY1, ATP1B1, ADCY8, ADCY6, GABBR1, PDE3B, GLI1, ACOX3, BDNF, ATP2B4, CALML3, PPP1R1B, PDE4B, CREB3L1, RAPGEF4, CAMK2B, CREB3L4, HTR1D, PIK3R3, HCN4, PIK3R1, PLD1, GRIN1, CREB5, CFTR, ADCY9, PTCH1	590	197	7720	1.85976	0.408596	0.034411	2.5813
KEGG_PATHWAY	mmu04916:Melanogenesis	17	0.906183	0.00314833	ADCY1, WNT5B, ADCY8, EDN1, MITF, ADCY6, KIT, FZD4, TCF7L1, PLCB4, ADCY9, CALML3, CREB3L1, WNT11, CREB3L4, CAMK2B, PLCB2	590	99	7720	2.24688	0.563652	0.0505119	4.045
KEGG_PATHWAY	mmu04015:Rap1 signaling pathway	29	1.54584	0.00330167	ADCY1, RAP1GAP, PGF, FGF14, ADCY8, ADCY6, LPAR3, KIT, PFN2, PLCB4, CALML3, TEK, RAPGEF4, ANGPT1, PIK3R3, FGF1, RAPGEF2, INSR, PLCB2, FGF3, PIK3R1, GRIN1, IGF1, FGF22, FGF20, FARP2, RASSF5, ADCY9, PDGFRA	590	214	7720	1.77317	0.580954	0.0498765	4.2381
KEGG_PATHWAY	mmu04330:Notch signaling pathway	11	0.586354	0.00334931	DTX4, NOTCH3, MFNG, DLL4, APH1C, DTX3L, MAML2, PSEN2, DLL3, MAML3, NUMBL	590	49	7720	2.93739	0.586189	0.0478372	4.29802
KEGG_PATHWAY	mmu00603:Glycosphingolipid biosynthesis - globo series	6	0.319829	0.00400607	A4GALT, B3GALT5, HEXA, NAGA, FUT1, FUT2	590	15	7720	5.2339	0.652056	0.0540484	5.12054
KEGG_PATHWAY	mmu04723:Retrograde endocannabinoid signaling	17	0.906183	0.00470871	ADCY1, ADCY8, ADCY6, ITPR2, KCNJ5, NAPEPLD, PLCB4, ADCY9, FAAH, MGLL, GNG2, GNB4, GNB3, GNG4, PLCB2, GNG7, GABRP	590	103	7720	2.15962	0.710996	0.0601789	5.99328
KEGG_PATHWAY	mmu04020:Calcium signaling pathway	25	1.33262	0.00494581	GNA14, ADCY1, ADCY8, ORAI3, ADRB3, ATP2B4, PLCB4, PDE1C, CALML3, PPP3CC, PLCD4, CAMK2B, PLCB2, PTGER1, SLC8A1, GRIN1, ITPR2, CD38, CHRM3, ADCY9, ATP2A3, P2RX3, PDGFRA, CACNA1H, MYLK	590	180	7720	1.81733	0.72855	0.0602056	6.28611
KEGG_PATHWAY	mmu04925:Aldosterone synthesis and secretion	15	0.799574	0.00520953	ADCY1, CAMK1G, ADCY8, ADCY6, CREB5, ITPR2, PLCB4, PDE2A, ADCY9, CALML3, CREB3L1, CACNA1H, CREB3L4, CAMK2B, PLCB2	590	86	7720	2.28222	0.746828	0.0605309	6.61081
KEGG_PATHWAY	mmu04727:GABAergic synapse	15	0.799574	0.00578712	ADCY1, ADCY8, ADCY6, GABBR1, GLUL, GAD2, ADCY9, ABAT, GNG2, GNB4, GNB3, SLC38A1, GNG4, GABRP, GNG7	590	87	7720	2.25599	0.782691	0.0642124	7.31835
KEGG_PATHWAY	mmu05146:Amoebiasis	18	0.959488	0.00722953	CSF2, GNA14, COL4A2, ADCY1, TLR2, SERPINB1A, TLR4, IL10, C8G, COL4A5, ARG1, LAMA1, PLCB4, SERPINB6C, COL11A2, PIK3R3, PLCB2, PIK3R1	590	117	7720	2.01304	0.851664	0.0764325	9.06372
KEGG_PATHWAY	mmu04014:Ras signaling pathway	29	1.54584	0.00843005	PGF, FGF14, KIT, RASAL1, GAB2, CALML3, RASGRP1, TEK, GNG2, ANGPT1, FGF1, PIK3R3, GNG4, INSR, FGF3, PIK3R1, SHC4, GNG7, PLA2G16, PLD1, PLA2G10, GRIN1, IGF1, FGF22, FGF20, RASSF5, PDGFRA, GNB4, GNB3	590	229	7720	1.65702	0.892095	0.0852094	10.4932
KEGG_PATHWAY	mmu05323:Rheumatoid arthritis	14	0.746269	0.00871411	CSF2, CXCL5, IL18, TLR2, TNFSF13, ATP6V1G2, TLR4, ATP6V0E2, CCL20, H2-EB1, TEK, ATP6V0A1, ANGPT1, IL1A	590	82	7720	2.23398	0.899927	0.084727	10.8284
KEGG_PATHWAY	mmu04913:Ovarian steroidogenesis	11	0.586354	0.0101602	ADCY1, CYP17A1, ADCY9, CYP2J9, HSD17B2, ADCY8, ADCY6, CYP2J6, IGF1, INSR, BMP6	590	57	7720	2.52513	0.931833	0.0946865	12.5168
KEGG_PATHWAY	mmu04923:Regulation of lipolysis in adipocytes	11	0.586354	0.0101602	ADRB3, ADCY1, PLA2G16, ADCY9, ADCY8, ADCY6, MGLL, PDE3B, PIK3R3, INSR, PIK3R1	590	57	7720	2.52513	0.931833	0.0946865	12.5168
KEGG_PATHWAY	mmu05034:Alcoholism	26	1.38593	0.0107081	HIST2H2AA2, HIST1H4N, HIST2H3C2, BDNF, CALML3, PPP1R1B, CREB3L1, GNG2, CREB3L4, GNG4, HIST3H2BA, SHC4, GNG7, GRIN1, CREB5, FOSB, HDAC11, HIST2H4, HIST1H3B, GNB4, GNB3, H3F3C, HIST1H2AL, GM12271, HDAC8, HIST1H2AN	590	202	7720	1.68418	0.94107	0.096177	13.1487
KEGG_PATHWAY	mmu04142:Lysosome	18	0.959488	0.01089	ABCB9, MFSD8, GM2A, ARSG, HEXA, MANBA, CD68, AP1S2, LAPTM5, IDS, AP3M2, CTSO, NAGA, GALNS, ARSA, SORT1, ATP6V0A1, CTSF	590	122	7720	1.93054	0.943853	0.0945314	13.3576
KEGG_PATHWAY	mmu05132:Salmonella infection	13	0.692964	0.0144551	CSF2, IL18, CXCL3, CXCL2, KLC4, TLR4, TLR5, TJP1, PFN2, DYNC2H1, LBP, DYNC1H1, IL1A	590	78	7720	2.18079	0.978278	0.119837	17.359
KEGG_PATHWAY	mmu04750:Inflammatory mediator regulation of TRP channels	18	0.959488	0.0147662	ADCY1, CYP2J9, PTGER4, ALOX12E, ADCY8, CYP2J6, ADCY6, IGF1, ASIC1, ITPR2, PLCB4, ADCY9, CALML3, CAMK2B, PIK3R3, PLCB2, PIK3R1, ALOX12	590	126	7720	1.86925	0.980009	0.118569	17.6999
KEGG_PATHWAY	mmu04918:Thyroid hormone synthesis	12	0.639659	0.0161716	FXYD2, ATP1B1, ADCY1, PLCB4, ADCY9, ADCY8, ADCY6, CREB3L1, CREB5, CREB3L4, PLCB2, ITPR2	590	70	7720	2.2431	0.986266	0.125407	19.224
KEGG_PATHWAY	mmu04921:Oxytocin signaling pathway	21	1.1194	0.0168106	ADCY1, CAMK1G, ADCY8, ADCY6, CACNA2D3, KCNJ2, ITPR2, KCNJ5, CD38, PLCB4, RGS2, ADCY9, MYL6B, CALML3, PPP3CC, CAMK2B, PIK3R3, NFATC2, PLCB2, PIK3R1, MYLK	590	158	7720	1.73911	0.988423	0.126384	19.9083
KEGG_PATHWAY	mmu04924:Renin secretion	12	0.639659	0.017867	ADRB3, PLCB4, PTGER4, CALML3, PDE1C, AGT, ADCY6, PDE3B, PPP3CC, KCNJ2, PLCB2, ITPR2	590	71	7720	2.21151	0.991274	0.130168	21.0278
KEGG_PATHWAY	mmu04261:Adrenergic signaling in cardiomyocytes	20	1.0661	0.019346	FXYD2, ADCY1, ATP1B1, ADCY8, ADCY6, CREB5, CACNA2D3, PLCB4, ATP2B4, ADCY9, CALML3, CREB3L1, CREB3L4, CAMK2B, RAPGEF4, PIK3R3, KCNQ1, SCN5A, PLCB2, PIK3R1	590	150	7720	1.74463	0.99413	0.13653	22.5711
KEGG_PATHWAY	mmu01100:Metabolic pathways	117	6.23667	0.0203674	THA1, GDA, SGMS2, B3GALT5, EHHADH, PGAM2, ACSS1, ST3GAL3, ST3GAL5, IDS, CES1E, ALDH6A1, AMY1, PLD1, CYP3A13, SPTLC3, CYP26A1, CDO1, PNPLA3, NME5, UGT1A10, CD38, GLUL, ABAT, MPST, GCNT3, ME3, MGAT5B, GNE, ALDOC, RRM2B, EXTL1, ARG1, GALM, GAD2, PLCH1, GALNS, CDA, MGAT4A, ADSSL1, ST6GAL1, PLB1, NDUFA4L2, GGT5, CYP17A1, ATP6V0E2, GGT7, GLT28D2, ST8SIA5, ABO, CYP2J9, ALOX12E, HEXA, CYP2J6, ACOT2, PIP5…	590	1278	7720	1.1979	0.995537	0.139577	23.6205
KEGG_PATHWAY	mmu04670:Leukocyte transendothelial migration	17	0.906183	0.0210666	CLDN8, OCLN, CLDN9, CLDN4, CLDN3, CLDN10, MMP2, CLDN23, CYBA, CYBB, RASSF5, CXCR4, CLDN1, RAPGEF4, JAM2, PIK3R3, PIK3R1	590	121	7720	1.83835	0.996301	0.140447	24.3312
KEGG_PATHWAY	mmu04514:Cell adhesion molecules (CAMs)	21	1.1194	0.0215431	CLDN8, OCLN, CLDN9, CLDN4, CLDN3, VTCN1, NFASC, CLDN10, NRXN1, CDH4, CLDN23, NRCAM, NCAM1, ALCAM, ITGA9, CD274, H2-EB1, CLDN1, H2-T23, VCAN, JAM2	590	162	7720	1.69617	0.996746	0.139921	24.8121
KEGG_PATHWAY	mmu04726:Serotonergic synapse	18	0.959488	0.0225041	TRPC1, CYP2J9, ALOX12E, SLC6A4, CYP2J6, ITPR2, KCNJ5, ALOX15, PLCB4, ALOX12B, GNG2, GNB4, GNB3, HTR1D, GNG4, PLCB2, GNG7, ALOX12	590	132	7720	1.78428	0.997487	0.142292	25.7733
KEGG_PATHWAY	mmu05030:Cocaine addiction	9	0.479744	0.0305311	BDNF, CDK5R1, PPP1R1B, GRIN1, DLG4, CREB3L1, CREB5, CREB3L4, FOSB	590	49	7720	2.40332	0.999713	0.184432	33.3703
KEGG_PATHWAY	mmu05321:Inflammatory bowel disease (IBD)	10	0.533049	0.0334699	IL18, H2-EB1, TLR2, RORC, TLR4, RORA, TLR5, STAT1, IL10, IL1A	590	59	7720	2.21775	0.999871	0.196174	35.9672
KEGG_PATHWAY	mmu04978:Mineral absorption	8	0.426439	0.0336174	FXYD2, ATP1B1, TRPM6, SLC5A1, SLC26A9, S100G, SLC40A1, TRF	590	41	7720	2.55312	0.999876	0.192756	36.095
KEGG_PATHWAY	mmu00410:beta-Alanine metabolism	7	0.373134	0.0362762	ALDH6A1, GAD2, ALDH1B1, EHHADH, ABAT, DPYD, CARNS1	590	33	7720	2.77555	0.99994	0.202282	38.3594
KEGG_PATHWAY	mmu04922:Glucagon signaling pathway	14	0.746269	0.0398607	PLCB4, GCK, PYGL, CALML3, PDE3B, PGAM2, PPP3CC, CREB3L1, CREB5, CAMK2B, CREB3L4, PLCB2, CPT1A, ITPR2	590	100	7720	1.83186	0.999977	0.215836	41.295
KEGG_PATHWAY	mmu05218:Melanoma	11	0.586354	0.0419656	CDKN2A, FGF14, MITF, PDGFRA, IGF1, FGF22, FGF1, FGF20, PIK3R3, FGF3, PIK3R1	590	71	7720	2.02721	0.999987	0.221636	42.958
KEGG_PATHWAY	mmu04962:Vasopressin-regulated water reabsorption	8	0.426439	0.0422948	ADCY9, ADCY6, DYNC2H1, AQP4, CREB3L1, CREB5, CREB3L4, DYNC1H1	590	43	7720	2.43437	0.999988	0.218921	43.2142
KEGG_PATHWAY	mmu00511:Other glycan degradation	5	0.266525	0.0434674	HEXA, NEU3, ENGASE, NEU2, MANBA	590	18	7720	3.63465	0.999992	0.220168	44.1179
KEGG_PATHWAY	mmu04721:Synaptic vesicle cycle	10	0.533049	0.0442131	SYT1, RAB3A, CPLX2, ATP6V0E2, STXBP1, ATP6V0A1, ATP6V1G2, UNC13B, DNM1, UNC13A	590	62	7720	2.11044	0.999993	0.21946	44.6857
KEGG_PATHWAY	mmu00430:Taurine and hypotaurine metabolism	4	0.21322	0.0459368	GGT5, GAD2, GGT7, CDO1	590	11	7720	4.75809	0.999996	0.223067	45.9778
KEGG_PATHWAY	mmu04728:Dopaminergic synapse	17	0.906183	0.0482284	KIF5C, CREB5, ITPR2, KCNJ5, PLCB4, PPP1R1B, CALML3, CREB3L1, PPP3CC, CREB3L4, CAMK2B, GNG2, GNB4, GNB3, GNG4, PLCB2, GNG7	590	134	7720	1.66001	0.999998	0.228951	47.6524
KEGG_PATHWAY	mmu04066:HIF-1 signaling pathway	14	0.746269	0.052088	PFKFB3, EDN1, EGLN3, IGF1, TLR4, TRF, CYBB, TEK, ENO2, ANGPT1, CAMK2B, PIK3R3, INSR, PIK3R1	590	104	7720	1.76141	0.999999	0.24108	50.3649
KEGG_PATHWAY	mmu05160:Hepatitis C	17	0.906183	0.0539483	CLDN8, OCLN, CLDN9, CLDN4, CLDN3, OAS3, TLR3, CLDN10, STAT1, CLDN23, DDX58, IRF7, CLDN1, OAS1A, PIK3R3, OAS1G, PIK3R1	590	136	7720	1.63559	1	0.244586	51.6255
KEGG_PATHWAY	mmu05217:Basal cell carcinoma	9	0.479744	0.055465	WNT5B, STK36, WNT11, PTCH1, PTCH2, FZD4, TCF7L1, SHH, GLI1	590	55	7720	2.14114	1	0.2466	52.6312
KEGG_PATHWAY	mmu02010:ABC transporters	8	0.426439	0.0578224	ABCB9, ABCA8B, ABCD1, CFTR, ABCA1, ABCA3, ABCG1, ABCC6	590	46	7720	2.27561	1	0.251801	54.1561
KEGG_PATHWAY	mmu04540:Gap junction	12	0.639659	0.0614501	TJP1, ADCY1, PLCB4, TUBB2B, ADCY9, MAP3K2, ADCY8, ADCY6, PDGFRA, PLCB2, TUBB4A, ITPR2	590	86	7720	1.82578	1	0.261593	56.4145
KEGG_PATHWAY	mmu00982:Drug metabolism - cytochrome P450	10	0.533049	0.0618124	UGT1A10, FMO5, FMO6, ADH1, FMO2, FMO3, AOX3, AOX4, GSTO2, GSTM7	590	66	7720	1.98254	1	0.258928	56.6343
KEGG_PATHWAY	mmu05134:Legionellosis	9	0.479744	0.0660147	HSPA2, CXCL3, IL18, CXCL2, TLR2, BNIP3, TLR4, NAIP1, TLR5	590	57	7720	2.06601	1	0.270294	59.11
KEGG_PATHWAY	mmu05031:Amphetamine addiction	10	0.533049	0.0668209	ARC, PPP1R1B, CALML3, GRIN1, PPP3CC, CREB3L1, CREB5, CAMK2B, CREB3L4, FOSB	590	67	7720	1.95295	1	0.269186	59.5698
KEGG_PATHWAY	mmu00600:Sphingolipid metabolism	8	0.426439	0.069899	SGMS2, SPTLC3, SGPP2, ARSA, NEU3, NEU2, SMPD3, DEGS2	590	48	7720	2.18079	1	0.276033	61.2816
KEGG_PATHWAY	mmu04912:GnRH signaling pathway	12	0.639659	0.0702387	ADCY1, PLD1, PLCB4, ADCY9, MAP3K2, ADCY8, CALML3, ADCY6, CAMK2B, PLCB2, MMP2, ITPR2	590	88	7720	1.78428	1	0.273289	61.4664
KEGG_PATHWAY	mmu04010:MAPK signaling pathway	27	1.43923	0.0721572	FGF14, DUSP10, BDNF, HSPA2, MAP3K2, MAPT, RASGRP1, MAP3K8, DUSP16, PPP3CC, FGF1, RAPGEF2, FGF3, IL1A, NLK, TAOK3, FGF22, FGF20, CACNA2D3, MECOM, DUSP4, DUSP1, ARRB1, PDGFRA, CACNA1H, MAPK8IP1, MAP3K13	590	253	7720	1.3964	1	0.275953	62.4947
KEGG_PATHWAY	mmu04976:Bile secretion	10	0.533049	0.0893452	FXYD2, ATP1B1, ADCY1, ADCY9, ADCY8, SLC5A1, ADCY6, AQP4, CFTR, CAR2	590	71	7720	1.84292	1	0.327672	70.6399
KEGG_PATHWAY	mmu04530:Tight junction	16	0.852878	0.108033	CLDN8, SHROOM2, RAB3B, SHROOM3, OCLN, CLDN9, CLDN4, CLDN3, MPP5, CLDN10, CLDN23, TJP1, CLDN1, MYH14, JAM2, TJP3	590	139	7720	1.50616	1	0.379522	77.6208
KEGG_PATHWAY	mmu04310:Wnt signaling pathway	16	0.852878	0.11807	NKD1, WNT5B, NKD2, NLK, DAAM1, FZD4, TCF7L1, DKK2, PLCB4, FRAT1, FRAT2, PPP3CC, WNT11, CAMK2B, NFATC2, PLCB2	590	141	7720	1.48479	1	0.403283	80.7032
KEGG_PATHWAY	mmu04610:Complement and coagulation cascades	10	0.533049	0.123083	PLAT, VWF, A2M, CD55, KNG2, CD59A, CFB, F3, F2, C8G	590	76	7720	1.72168	1	0.412239	82.0912
KEGG_PATHWAY	mmu04611:Platelet activation	15	0.799574	0.124488	VWF, ADCY1, PLCB4, ADCY9, ADCY8, FYN, FERMT3, RASGRP1, ADCY6, COL11A2, PIK3R3, PLCB2, PIK3R1, MYLK, ITPR2	590	131	7720	1.49825	1	0.41126	82.4632
KEGG_PATHWAY	mmu04914:Progesterone-mediated oocyte maturation	11	0.586354	0.124935	ADCY1, ADCY9, CPEB2, ADCY8, CPEB3, CPEB4, ADCY6, PDE3B, IGF1, PIK3R3, PIK3R1	590	87	7720	1.65439	1	0.407774	82.58
KEGG_PATHWAY	mmu04151:PI3K-Akt signaling pathway	34	1.81237	0.12509	PGF, FGF14, TLR2, LPAR3, TLR4, KIT, FOXO3, TEK, CREB3L1, CREB3L4, GNG2, ANGPT1, FGF1, COL11A2, PIK3R3, GNG4, INSR, FGF3, PIK3R1, SPP1, GNG7, COL4A2, IGF1, CREB5, FGF22, FGF20, BCL2L11, COL4A5, VWF, ITGA9, LAMA1, PDGFRA, GNB4, GNB3	590	351	7720	1.26747	1	0.403603	82.6204
KEGG_PATHWAY	mmu04720:Long-term potentiation	9	0.479744	0.127794	ADCY1, PLCB4, ADCY8, CALML3, GRIN1, PPP3CC, CAMK2B, PLCB2, ITPR2	590	66	7720	1.78428	1	0.406167	83.3108
KEGG_PATHWAY	mmu04114:Oocyte meiosis	13	0.692964	0.132086	AR, ADCY1, CPEB2, CPEB3, ADCY8, CPEB4, ADCY6, IGF1, ITPR2, ADCY9, CALML3, PPP3CC, CAMK2B	590	110	7720	1.54638	1	0.412716	84.3548
KEGG_PATHWAY	mmu00601:Glycosphingolipid biosynthesis - lacto and neolacto series	5	0.266525	0.132162	ST3GAL3, B3GALT5, FUT1, FUT2, ABO	590	26	7720	2.5163	1	0.40849	84.3728
KEGG_PATHWAY	mmu00230:Purine metabolism	19	1.01279	0.137797	FHIT, ADCY1, GDA, ADSSL1, PNP2, ADCY8, ADCY6, PDE11A, PDE3B, HDDC3, RRM2B, NME5, PDE2A, ADCY9, PDE1C, PDE4B, PDE8B, PDE9A, ENTPD2	590	179	7720	1.38888	1	0.418169	85.6504
KEGG_PATHWAY	mmu00590:Arachidonic acid metabolism	11	0.586354	0.139166	GGT5, PLA2G16, ALOX15, PLB1, CYP2J9, PLA2G10, ALOX12E, CYP2J6, CYP4F13, ALOX12B, ALOX12	590	89	7720	1.61722	1	0.417183	85.9459
KEGG_PATHWAY	mmu00830:Retinol metabolism	11	0.586354	0.139166	ALDH1A1, UGT1A10, DHRS3, CYP3A13, ADH1, CYP26B1, CYP26A1, AOX3, DHRS9, AOX4, ALDH1A7	590	89	7720	1.61722	1	0.417183	85.9459
KEGG_PATHWAY	mmu04620:Toll-like receptor signaling pathway	12	0.639659	0.146129	IRF5, IRF7, MAP3K8, TLR2, TLR3, TLR4, LBP, TLR5, STAT1, PIK3R3, PIK3R1, SPP1	590	101	7720	1.55462	1	0.429621	87.3639
KEGG_PATHWAY	mmu04966:Collecting duct acid secretion	5	0.266525	0.146357	ATP6V0E2, ATP4A, ATP6V0A1, ATP6V1G2, CAR2	590	27	7720	2.4231	1	0.425873	87.4081
KEGG_PATHWAY	mmu04071:Sphingolipid signaling pathway	14	0.746269	0.149948	PLD1, SGMS2, SPTLC3, SGPP2, PLCB4, S1PR1, GAB2, FYN, S1PR5, PIK3R3, PLCB2, DEGS2, PIK3R1, OPRD1	590	124	7720	1.47731	1	0.430041	88.0843
KEGG_PATHWAY	mmu00561:Glycerolipid metabolism	8	0.426439	0.150723	DGAT2, ALDH1B1, DGKG, MGLL, MBOAT2, LPIN2, AGPAT4, PNPLA3	590	58	7720	1.80479	1	0.427648	88.2256
KEGG_PATHWAY	mmu04919:Thyroid hormone signaling pathway	13	0.692964	0.151808	FXYD2, ATP1B1, THRB, STAT1, NOTCH3, SLC16A2, PLCB4, NCOA2, PLCD4, DIO1, PIK3R3, PLCB2, PIK3R1	590	113	7720	1.50532	1	0.426021	88.4212
KEGG_PATHWAY	mmu00591:Linoleic acid metabolism	7	0.373134	0.17883	PLA2G16, ALOX15, CYP3A13, PLB1, CYP2J9, PLA2G10, CYP2J6	590	50	7720	1.83186	1	0.481036	92.4223
KEGG_PATHWAY	mmu04520:Adherens junction	9	0.479744	0.18121	PTPRJ, TJP1, SORBS1, FYN, NLK, LMO7, INSR, TCF7L1, FARP2	590	72	7720	1.63559	1	0.481731	92.7048
KEGG_PATHWAY	mmu00260:Glycine, serine and threonine metabolism	6	0.319829	0.186405	CHDH, THA1, SRR, SDSL, PGAM2, CBS	590	40	7720	1.96271	1	0.488196	93.2882
KEGG_PATHWAY	mmu04917:Prolactin signaling pathway	9	0.479744	0.190946	CYP17A1, GCK, ELF5, FOXO3, STAT1, PIK3R3, CISH, PIK3R1, SHC4	590	73	7720	1.61319	1	0.493178	93.7625
KEGG_PATHWAY	mmu04961:Endocrine and other factor-regulated calcium reabsorption	7	0.373134	0.202639	FXYD2, ATP1B1, PLCB4, ADCY9, ADCY6, PLCB2, DNM1	590	52	7720	1.76141	1	0.512048	94.8451
KEGG_PATHWAY	mmu00514:Other types of O-glycan biosynthesis	5	0.266525	0.20827	ST3GAL3, ST6GAL1, MFNG, MGAT5B, CHST10	590	31	7720	2.11044	1	0.518663	95.302
KEGG_PATHWAY	mmu04710:Circadian rhythm	5	0.266525	0.20827	NPAS2, RORC, RORA, PER3, BHLHE41	590	31	7720	2.11044	1	0.518663	95.302
KEGG_PATHWAY	mmu05230:Central carbon metabolism in cancer	8	0.426439	0.213661	SLC16A3, RET, GCK, PDGFRA, PGAM2, KIT, PIK3R3, PIK3R1	590	64	7720	1.63559	1	0.524661	95.7041
KEGG_PATHWAY	mmu04973:Carbohydrate digestion and absorption	6	0.319829	0.213893	AMY1, FXYD2, ATP1B1, SLC5A1, PIK3R3, PIK3R1	590	42	7720	1.86925	1	0.520963	95.7206
KEGG_PATHWAY	mmu00500:Starch and sucrose metabolism	5	0.266525	0.224794	AMY1, GANC, GCK, PYGL, PGM2L1	590	32	7720	2.04449	1	0.536863	96.4357
KEGG_PATHWAY	mmu05214:Glioma	8	0.426439	0.22499	CDKN2A, CALML3, PDGFRA, IGF1, CAMK2B, PIK3R3, PIK3R1, SHC4	590	65	7720	1.61043	1	0.533148	96.4475
KEGG_PATHWAY	mmu04512:ECM-receptor interaction	10	0.533049	0.226933	VWF, ITGA9, LAMA1, COL4A2, NPNT, SV2B, SV2A, COL11A2, SPP1, COL4A5	590	88	7720	1.4869	1	0.532615	96.5624
KEGG_PATHWAY	mmu04974:Protein digestion and absorption	10	0.533049	0.226933	FXYD2, COL4A2, ATP1B1, SLC8A1, MME, SLC3A1, COL11A2, KCNQ1, SLC7A7, COL4A5	590	88	7720	1.4869	1	0.532615	96.5624
KEGG_PATHWAY	mmu00010:Glycolysis / Gluconeogenesis	8	0.426439	0.236522	GALM, ACSS1, GCK, ADH1, ALDH1B1, ALDOC, ENO2, PGAM2	590	66	7720	1.58603	1	0.545529	97.0807
KEGG_PATHWAY	mmu05162:Measles	14	0.746269	0.237098	IFIH1, TLR2, OAS3, TLR4, STAT1, DDX58, HSPA2, FYN, IRF7, OAS1A, PIK3R3, OAS1G, IL1A, PIK3R1	590	136	7720	1.34696	1	0.542573	97.1094
KEGG_PATHWAY	mmu00280:Valine, leucine and isoleucine degradation	7	0.373134	0.240313	BCKDHA, ALDH6A1, ALDH1B1, EHHADH, ABAT, AOX3, AOX4	590	55	7720	1.66533	1	0.544204	97.2649
KEGG_PATHWAY	mmu05223:Non-small cell lung cancer	7	0.373134	0.253316	FHIT, RASSF5, CDKN2A, FOXO3, RARB, PIK3R3, PIK3R1	590	56	7720	1.63559	1	0.56224	97.8183
KEGG_PATHWAY	mmu04340:Hedgehog signaling pathway	4	0.21322	0.275619	PTCH1, PTCH2, SHH, GLI1	590	24	7720	2.18079	1	0.594299	98.5333
KEGG_PATHWAY	mmu05202:Transcriptional misregulation in cancer	16	0.852878	0.284189	PLAT, CSF2, LMO2, UTY, ARNT2, HIST2H3C2, IGF1, AFF1, MYCN, PROM1, EYA1, HIST1H3B, ETV1, H3F3C, GM12271, CDK14	590	166	7720	1.26118	1	0.603703	98.745
KEGG_PATHWAY	mmu00564:Glycerophospholipid metabolism	10	0.533049	0.288254	GPD1L, GPD1, PLA2G16, PLD1, PLB1, PLA2G10, DGKG, MBOAT2, LPIN2, AGPAT4	590	94	7720	1.39199	1	0.606058	98.8352
KEGG_PATHWAY	mmu00592:alpha-Linolenic acid metabolism	4	0.21322	0.297035	PLA2G16, PLB1, PLA2G10, ACOX3	590	25	7720	2.09356	1	0.615421	99.0099
KEGG_PATHWAY	mmu04320:Dorso-ventral axis formation	4	0.21322	0.297035	NOTCH3, CPEB2, CPEB3, CPEB4	590	25	7720	2.09356	1	0.615421	99.0099
KEGG_PATHWAY	mmu00250:Alanine, aspartate and glutamate metabolism	5	0.266525	0.311304	GLUL, GAD2, ADSSL1, GFPT2, ABAT	590	37	7720	1.76821	1	0.632448	99.2431
KEGG_PATHWAY	mmu00520:Amino sugar and nucleotide sugar metabolism	6	0.319829	0.317843	RENBP, GCK, GNE, HEXA, GFPT2, CHIT1	590	49	7720	1.60221	1	0.638005	99.332
KEGG_PATHWAY	mmu04668:TNF signaling pathway	11	0.586354	0.31896	CSF2, CCL20, CXCL3, CXCL2, EDN1, MAP3K8, CREB3L1, CREB5, CREB3L4, PIK3R3, PIK3R1	590	109	7720	1.32048	1	0.635881	99.3462
KEGG_PATHWAY	mmu00604:Glycosphingolipid biosynthesis - ganglio series	3	0.159915	0.319189	ST3GAL5, HEXA, ST8SIA5	590	15	7720	2.61695	1	0.632542	99.349
KEGG_PATHWAY	mmu04070:Phosphatidylinositol signaling system	10	0.533049	0.320448	MTM1, PLCB4, CALML3, DGKG, PIP5K1B, PLCD4, PIK3R3, PLCB2, PIK3R1, ITPR2	590	97	7720	1.34894	1	0.630684	99.3646
KEGG_PATHWAY	mmu04068:FoxO signaling pathway	13	0.692964	0.324304	NLK, BNIP3, IGF1, FOXO3, CCNG2, BCL2L11, IL10, S1PR1, FBXO32, KLF2, PIK3R3, INSR, PIK3R1	590	134	7720	1.26942	1	0.632475	99.4102
KEGG_PATHWAY	mmu05164:Influenza A	16	0.852878	0.324384	IFIH1, IL18, OAS3, TLR3, TLR4, STAT1, DDX58, HSPA2, IRF7, H2-EB1, OAS1A, PIK3R3, OAS1G, TMPRSS13, IL1A, PIK3R1	590	171	7720	1.2243	1	0.629031	99.4111
KEGG_PATHWAY	mmu04722:Neurotrophin signaling pathway	12	0.639659	0.326836	IRAK2, IRAK3, BDNF, CALML3, PSEN2, SORT1, CAMK2B, FOXO3, PIK3R3, PIK3R1, SHC4, MATK	590	122	7720	1.28702	1	0.628906	99.4385
KEGG_PATHWAY	mmu04931:Insulin resistance	11	0.586354	0.329209	PPP1R3B, PYGL, GFPT2, TRIB3, CREB3L1, CREB5, CREB3L4, PIK3R3, INSR, CPT1A, PIK3R1	590	110	7720	1.30847	1	0.628687	99.4639
KEGG_PATHWAY	mmu05322:Systemic lupus erythematosus	14	0.746269	0.330533	HIST1H4N, HIST2H2AA2, H2-EB1, HIST1H3B, HIST2H3C2, H3F3C, HIST1H2AL, HIST3H2BA, GM12271, TRIM21, IL10, C8G, HIST1H2AN, HIST2H4	590	147	7720	1.24617	1	0.627048	99.4776
KEGG_PATHWAY	mmu00640:Propanoate metabolism	4	0.21322	0.340062	ALDH6A1, ACSS1, EHHADH, ABAT	590	27	7720	1.93848	1	0.636541	99.567
KEGG_PATHWAY	mmu00983:Drug metabolism - other enzymes	6	0.319829	0.3488	UGT1A10, CDA, UPP2, CES2B, CES1E, DPYD	590	51	7720	1.53938	1	0.64476	99.6364
KEGG_PATHWAY	mmu05215:Prostate cancer	9	0.479744	0.356637	AR, PDGFRA, IGF1, CREB3L1, CREB5, CREB3L4, PIK3R3, TCF7L1, PIK3R1	590	88	7720	1.33821	1	0.651634	99.6897
KEGG_PATHWAY	mmu00512:Mucin type O-Glycan biosynthesis	4	0.21322	0.361536	GALNT2, GCNT3, GALNT6, B4GALT5	590	28	7720	1.86925	1	0.654621	99.7192
KEGG_PATHWAY	mmu05140:Leishmaniasis	7	0.373134	0.362429	CYBA, H2-EB1, TLR2, TLR4, STAT1, IL10, IL1A	590	64	7720	1.43114	1	0.652471	99.7243
KEGG_PATHWAY	mmu04380:Osteoclast differentiation	12	0.639659	0.366185	CYBA, CYBB, GAB2, FYN, MITF, PPP3CC, FOSB, STAT1, NFATC2, PIK3R3, PIK3R1, IL1A	590	126	7720	1.24617	1	0.653996	99.7448
KEGG_PATHWAY	mmu05010:Alzheimer's disease	16	0.852878	0.374281	CDK5R1, NDUFA4L2, APH1C, GRIN1, MME, ITPR2, ATF6, PLCB4, CALML3, ATP2A3, MAPT, BACE2, PSEN2, PPP3CC, PLCB2, APBB1	590	177	7720	1.1828	1	0.660966	99.7844
KEGG_PATHWAY	mmu04270:Vascular smooth muscle contraction	12	0.639659	0.376127	ADCY1, PLCB4, ADCY9, PLA2G10, MYL6B, ADCY8, CALML3, ADCY6, PLCB2, RAMP1, MYLK, ITPR2	590	127	7720	1.23635	1	0.660066	99.7926
KEGG_PATHWAY	mmu00910:Nitrogen metabolism	3	0.159915	0.376319	GLUL, CAR5B, CAR2	590	17	7720	2.30907	1	0.65713	99.7934
KEGG_PATHWAY	mmu01230:Biosynthesis of amino acids	8	0.426439	0.385322	ARG1, GLUL, THA1, ALDOC, ENO2, SDSL, PGAM2, CBS	590	78	7720	1.34203	1	0.665105	99.8292
KEGG_PATHWAY	mmu04672:Intestinal immune network for IgA production	5	0.266525	0.400272	CXCR4, H2-EB1, IL15RA, TNFSF13, IL10	590	42	7720	1.55771	1	0.680036	99.8763
KEGG_PATHWAY	mmu00480:Glutathione metabolism	6	0.319829	0.410976	GGT5, GGT7, OPLAH, GSTO2, RRM2B, GSTM7	590	55	7720	1.42743	1	0.689562	99.9023
KEGG_PATHWAY	mmu04742:Taste transduction	6	0.319829	0.410976	ADCY8, ADCY6, SCNN1G, GNB3, SCNN1B, SCNN1A	590	55	7720	1.42743	1	0.689562	99.9023
KEGG_PATHWAY	mmu00565:Ether lipid metabolism	5	0.266525	0.435469	PLA2G16, PLD1, PLB1, PLA2G10, PLA2G7	590	44	7720	1.4869	1	0.714384	99.944
KEGG_PATHWAY	mmu05161:Hepatitis B	13	0.692964	0.438018	IFIH1, TLR2, TLR3, CREB5, TLR4, STAT1, DDX58, IRF7, CREB3L1, CREB3L4, PIK3R3, NFATC2, PIK3R1	590	146	7720	1.16508	1	0.714235	99.9472
KEGG_PATHWAY	mmu05020:Prion diseases	4	0.21322	0.4458	NCAM1, FYN, IL1A, C8G	590	32	7720	1.63559	1	0.719836	99.956
KEGG_PATHWAY	mmu00562:Inositol phosphate metabolism	7	0.373134	0.446117	ALDH6A1, MTM1, PLCB4, PLCH1, PIP5K1B, PLCD4, PLCB2	590	70	7720	1.30847	1	0.717269	99.9563
KEGG_PATHWAY	mmu04146:Peroxisome	8	0.426439	0.449239	HACL1, MPV17L, EHHADH, ABCD1, PXMP4, PEX5L, PHYH, ACOX3	590	83	7720	1.26118	1	0.717777	99.9594
KEGG_PATHWAY	mmu05222:Small cell lung cancer	8	0.426439	0.46191	FHIT, LAMA1, COL4A2, XIAP, RARB, PIK3R3, PIK3R1, COL4A5	590	84	7720	1.24617	1	0.728532	99.9701
KEGG_PATHWAY	mmu00760:Nicotinate and nicotinamide metabolism	4	0.21322	0.466216	CD38, PNP2, AOX3, AOX4	590	33	7720	1.58603	1	0.730269	99.9731
KEGG_PATHWAY	mmu00531:Glycosaminoglycan degradation	3	0.159915	0.48373	IDS, HEXA, GALNS	590	21	7720	1.86925	1	0.745665	99.9826
KEGG_PATHWAY	mmu00051:Fructose and mannose metabolism	4	0.21322	0.486292	KHK, SORD, PFKFB3, ALDOC	590	34	7720	1.53938	1	0.745544	99.9837
KEGG_PATHWAY	mmu05145:Toxoplasmosis	10	0.533049	0.497452	LAMA1, HSPA2, XIAP, H2-EB1, TLR2, TLR4, STAT1, PIK3R3, IL10, PIK3R1	590	113	7720	1.15794	1	0.754092	99.9878
KEGG_PATHWAY	mmu05143:African trypanosomiasis	4	0.21322	0.505997	PLCB4, IL18, PLCB2, IL10	590	35	7720	1.4954	1	0.7599	99.9902
KEGG_PATHWAY	mmu04152:AMPK signaling pathway	11	0.586354	0.506873	PFKFB3, IGF1, CREB3L1, CREB5, CFTR, CREB3L4, FOXO3, PIK3R3, INSR, CPT1A, PIK3R1	590	127	7720	1.13332	1	0.758134	99.9905
KEGG_PATHWAY	mmu04964:Proximal tubule bicarbonate reclamation	3	0.159915	0.508766	FXYD2, ATP1B1, CAR2	590	22	7720	1.78428	1	0.757387	99.9909
KEGG_PATHWAY	mmu05231:Choline metabolism in cancer	9	0.479744	0.509944	PLD1, SLC44A3, SLC44A4, DGKG, PDGFRA, PIP5K1B, SLC22A4, PIK3R3, PIK3R1	590	101	7720	1.16597	1	0.75595	99.9912
KEGG_PATHWAY	mmu00330:Arginine and proline metabolism	5	0.266525	0.520382	ARG1, ALDH1B1, HOGA1, CKB, CARNS1	590	49	7720	1.33518	1	0.763573	99.9934
KEGG_PATHWAY	mmu00071:Fatty acid degradation	5	0.266525	0.520382	ADH1, ALDH1B1, EHHADH, CPT1A, ACOX3	590	49	7720	1.33518	1	0.763573	99.9934
KEGG_PATHWAY	mmu00040:Pentose and glucuronate interconversions	4	0.21322	0.525302	UGT1A10, CRYL1, SORD, ALDH1B1	590	36	7720	1.45386	1	0.765786	99.9942
KEGG_PATHWAY	mmu04080:Neuroactive ligand-receptor interaction	23	1.22601	0.530514	PTGER1, THRB, PTGER4, RXFP3, GRIN1, GABBR1, GRIK5, NPY4R, LPAR3, ADRB3, KISS1R, GPR35, S1PR1, HRH3, CHRM3, P2RX3, S1PR5, F2, CHRNB2, CHRND, HTR1D, OPRD1, GABRP	590	285	7720	1.05596	1	0.768273	99.995
KEGG_PATHWAY	mmu05142:Chagas disease (American trypanosomiasis)	9	0.479744	0.532737	GNA14, ADCY1, PLCB4, TLR2, TLR4, PIK3R3, PLCB2, IL10, PIK3R1	590	103	7720	1.14333	1	0.767911	99.9953
KEGG_PATHWAY	mmu04660:T cell receptor signaling pathway	9	0.479744	0.543986	CSF2, FYN, RASGRP1, MAP3K8, PPP3CC, NFATC2, PIK3R3, IL10, PIK3R1	590	104	7720	1.13233	1	0.776085	99.9966
KEGG_PATHWAY	mmu01212:Fatty acid metabolism	5	0.266525	0.552639	EHHADH, HACD4, CPT1A, OXSM, ACOX3	590	51	7720	1.28282	1	0.781719	99.9973
KEGG_PATHWAY	mmu05014:Amyotrophic lateral sclerosis (ALS)	5	0.266525	0.552639	GRIN1, NEFH, PPP3CC, NEFL, NEFM	590	51	7720	1.28282	1	0.781719	99.9973
KEGG_PATHWAY	mmu00340:Histidine metabolism	3	0.159915	0.556392	ALDH1B1, HDC, CARNS1	590	24	7720	1.63559	1	0.782799	99.9976
KEGG_PATHWAY	mmu04975:Fat digestion and absorption	4	0.21322	0.562623	DGAT2, PLA2G10, ABCA1, MTTP	590	38	7720	1.37734	1	0.786151	99.998
KEGG_PATHWAY	mmu00270:Cysteine and methionine metabolism	4	0.21322	0.598106	SDSL, CDO1, CBS, MPST	590	40	7720	1.30847	1	0.815171	99.9993
KEGG_PATHWAY	mmu00062:Fatty acid elongation	3	0.159915	0.600646	HACD4, ACOT2, ELOVL7	590	26	7720	1.50978	1	0.815144	99.9994
KEGG_PATHWAY	mmu05414:Dilated cardiomyopathy	7	0.373134	0.615229	ITGA9, ADCY1, ADCY9, ADCY8, ADCY6, IGF1, CACNA2D3	590	83	7720	1.10353	1	0.82525	99.9996
KEGG_PATHWAY	mmu01040:Biosynthesis of unsaturated fatty acids	3	0.159915	0.621492	HACD4, ACOT2, ACOX3	590	27	7720	1.45386	1	0.828322	99.9997
KEGG_PATHWAY	mmu00650:Butanoate metabolism	3	0.159915	0.621492	GAD2, EHHADH, ABAT	590	27	7720	1.45386	1	0.828322	99.9997
KEGG_PATHWAY	mmu04510:Focal adhesion	16	0.852878	0.622143	COL4A2, XIAP, PGF, IGF1, COL4A5, VWF, ITGA9, LAMA1, FYN, PDGFRA, COL11A2, PIK3R3, MYLK, PIK3R1, SPP1, SHC4	590	207	7720	1.01138	1	0.826775	99.9997
KEGG_PATHWAY	mmu04640:Hematopoietic cell lineage	7	0.373134	0.627023	CSF2, CD55, CD59A, H2-EB1, MME, KIT, IL1A	590	84	7720	1.0904	1	0.828727	99.9998
KEGG_PATHWAY	mmu05221:Acute myeloid leukemia	5	0.266525	0.627889	PIM1, KIT, PIK3R3, TCF7L1, PIK3R1	590	56	7720	1.16828	1	0.827387	99.9998
KEGG_PATHWAY	mmu04910:Insulin signaling pathway	11	0.586354	0.633374	PPP1R3B, SORBS1, GCK, PYGL, CALML3, PDE3B, RHOQ, PIK3R3, INSR, PIK3R1, SHC4	590	140	7720	1.02809	1	0.829859	99.9998
KEGG_PATHWAY	mmu04144:Endocytosis	21	1.1194	0.643359	SH3GL3, RET, PLD1, CHMP4C, RAB4A, KIF5C, PIP5K1B, KIT, RAB11FIP4, ADRB3, HSPA2, ARRB1, CXCR4, PDGFRA, DNAJC6, GRK4, H2-T23, SNX32, RAB11FIP1, DNM1, IQSEC2	590	278	7720	0.988416	1	0.835974	99.9999
KEGG_PATHWAY	mmu05220:Chronic myeloid leukemia	6	0.319829	0.651787	CDKN2A, GAB2, MECOM, PIK3R3, PIK3R1, SHC4	590	72	7720	1.0904	1	0.840771	99.9999
KEGG_PATHWAY	mmu01200:Carbon metabolism	9	0.479744	0.668883	ALDH6A1, ME3, ACSS1, GCK, ALDOC, EHHADH, ENO2, SDSL, PGAM2	590	116	7720	1.0152	1	0.852279	99.9999
KEGG_PATHWAY	mmu01130:Biosynthesis of antibiotics	16	0.852878	0.673464	BCKDHA, THA1, ALDOC, EHHADH, SDSL, PGAM2, ARG1, NME5, ACSS1, GALM, GCK, ALDH1B1, GFPT2, ENO2, PLA2G7, CBS	590	214	7720	0.978299	1	0.853961	100
KEGG_PATHWAY	mmu04630:Jak-STAT signaling pathway	11	0.586354	0.677188	CSF2, IL20RA, PIM1, LIFR, IL15RA, STAT1, PIK3R3, CISH, IL10, PIK3R1, IFNLR1	590	145	7720	0.992636	1	0.854993	100
KEGG_PATHWAY	mmu04145:Phagosome	13	0.692964	0.685504	CYBA, CYBB, ATP6V0E2, TUBB2B, H2-EB1, DYNC2H1, TLR2, ATP6V0A1, TLR4, H2-T23, ATP6V1G2, DYNC1H1, TUBB4A	590	174	7720	0.977596	1	0.859536	100
KEGG_PATHWAY	mmu05205:Proteoglycans in cancer	15	0.799574	0.693641	WNT5B, TLR2, IGF1, TLR4, TIMP3, FZD4, MMP2, PDCD4, ITPR2, ANK2, WNT11, CAMK2B, PTCH1, PIK3R3, PIK3R1	590	203	7720	0.966853	1	0.863907	100
KEGG_PATHWAY	mmu04060:Cytokine-cytokine receptor interaction	18	0.959488	0.695865	CSF2, IL18, LIFR, BMPR2, TNFSF13, ACKR3, KIT, IL10, ACVR1B, CXCL14, CCL20, PPBP, CXCR4, IL20RA, PDGFRA, IL15RA, IL1A, IFNLR1	590	245	7720	0.961328	1	0.863839	100
KEGG_PATHWAY	mmu05152:Tuberculosis	13	0.692964	0.70058	IRAK2, CALML3, IL18, H2-EB1, TLR2, PPP3CC, ATP6V0A1, TLR4, CAMK2B, LBP, STAT1, IL10, IL1A	590	176	7720	0.966487	1	0.865649	100
KEGG_PATHWAY	mmu00380:Tryptophan metabolism	4	0.21322	0.706783	ALDH1B1, EHHADH, AOX3, AOX4	590	47	7720	1.1136	1	0.868573	100
KEGG_PATHWAY	mmu00052:Galactose metabolism	3	0.159915	0.71319	GALM, GANC, GCK	590	32	7720	1.22669	1	0.871643	100
KEGG_PATHWAY	mmu05100:Bacterial invasion of epithelial cells	6	0.319829	0.720201	ARHGEF26, PIK3R3, DNM1, PIK3R1, ELMO1, SHC4	590	78	7720	1.00652	1	0.875146	100
KEGG_PATHWAY	mmu05144:Malaria	4	0.21322	0.720312	IL18, TLR2, TLR4, IL10	590	48	7720	1.0904	1	0.873614	100
KEGG_PATHWAY	mmu04390:Hippo signaling pathway	11	0.586354	0.725458	WNT5B, BMPR2, MPP5, DLG4, DLG3, AMOT, WNT11, FGF1, FZD4, TCF7L1, BMP6	590	151	7720	0.953193	1	0.875778	100
KEGG_PATHWAY	mmu05166:HTLV-I infection	20	1.0661	0.727343	CSF2, ADCY1, WNT5B, XIAP, ADCY8, ADCY6, FZD4, MSX2, ATF3, CDKN2A, ADCY9, H2-EB1, PDGFRA, PPP3CC, IL15RA, H2-T23, WNT11, NFATC2, PIK3R3, PIK3R1	590	278	7720	0.941349	1	0.875571	100
KEGG_PATHWAY	mmu00980:Metabolism of xenobiotics by cytochrome P450	5	0.266525	0.730248	UGT1A10, CYP2F2, ADH1, GSTO2, GSTM7	590	64	7720	1.02225	1	0.876123	100
KEGG_PATHWAY	mmu00510:N-Glycan biosynthesis	4	0.21322	0.73335	MGAT4A, ST6GAL1, MGAT5B, GLT28D2	590	49	7720	1.06814	1	0.876832	100
KEGG_PATHWAY	mmu04550:Signaling pathways regulating pluripotency of stem cells	10	0.533049	0.735828	INHBB, ACVR1B, WNT5B, BMPR2, LIFR, IGF1, WNT11, PIK3R3, FZD4, PIK3R1	590	138	7720	0.94817	1	0.877098	100
KEGG_PATHWAY	mmu03320:PPAR signaling pathway	6	0.319829	0.740747	APOA2, SORBS1, CYP27A1, EHHADH, CPT1A, ACOX3	590	80	7720	0.981356	1	0.879164	100
KEGG_PATHWAY	mmu04930:Type II diabetes mellitus	4	0.21322	0.745906	GCK, PIK3R3, INSR, PIK3R1	590	50	7720	1.04678	1	0.881411	100
KEGG_PATHWAY	mmu04115:p53 signaling pathway	5	0.266525	0.762725	CDKN2A, IGF1, RRM2B, ADGRB1, CCNG2	590	67	7720	0.976474	1	0.891987	100
KEGG_PATHWAY	mmu05211:Renal cell carcinoma	5	0.266525	0.762725	EPAS1, ARNT2, EGLN3, PIK3R3, PIK3R1	590	67	7720	0.976474	1	0.891987	100
KEGG_PATHWAY	mmu04810:Regulation of actin cytoskeleton	15	0.799574	0.764954	FGF14, PIP5K1B, FGF22, FGF20, ITGA9, PFN2, CHRM3, F2, CYFIP2, PDGFRA, FGF1, PIK3R3, MYLK, PIK3R1, FGF3	590	214	7720	0.917155	1	0.892148	100
KEGG_PATHWAY	mmu00310:Lysine degradation	4	0.21322	0.769596	PLOD1, ALDH1B1, EHHADH, KMT2C	590	52	7720	1.00652	1	0.894025	100
KEGG_PATHWAY	mmu05213:Endometrial cancer	4	0.21322	0.769596	FOXO3, PIK3R3, TCF7L1, PIK3R1	590	52	7720	1.00652	1	0.894025	100
KEGG_PATHWAY	mmu04664:Fc epsilon RI signaling pathway	5	0.266525	0.772851	CSF2, GAB2, FYN, PIK3R3, PIK3R1	590	68	7720	0.962114	1	0.894939	100
KEGG_PATHWAY	mmu04662:B cell receptor signaling pathway	5	0.266525	0.792081	DAPP1, PPP3CC, NFATC2, PIK3R3, PIK3R1	590	70	7720	0.934625	1	0.906889	100
KEGG_PATHWAY	mmu00350:Tyrosine metabolism	3	0.159915	0.809649	ADH1, AOX3, AOX4	590	39	7720	1.00652	1	0.917344	100
KEGG_PATHWAY	mmu00620:Pyruvate metabolism	3	0.159915	0.809649	ME3, ACSS1, ALDH1B1	590	39	7720	1.00652	1	0.917344	100
KEGG_PATHWAY	mmu05033:Nicotine addiction	3	0.159915	0.820783	GRIN1, CHRNB2, GABRP	590	40	7720	0.981356	1	0.923386	100
KEGG_PATHWAY	mmu04650:Natural killer cell mediated cytotoxicity	7	0.373134	0.822427	CSF2, FYN, PPP3CC, NFATC2, PIK3R3, PIK3R1, SHC4	590	105	7720	0.872316	1	0.923323	100
KEGG_PATHWAY	mmu05133:Pertussis	5	0.266525	0.82661	CXCL5, CALML3, TLR4, IL10, IL1A	590	74	7720	0.884104	1	0.924901	100
KEGG_PATHWAY	mmu04370:VEGF signaling pathway	4	0.21322	0.846878	PPP3CC, NFATC2, PIK3R3, PIK3R1	590	60	7720	0.872316	1	0.936526	100
KEGG_PATHWAY	mmu05203:Viral carcinogenesis	15	0.799574	0.851388	HIST1H4N, SP100, UBR4, CREB5, HDAC11, HIST2H4, CDKN2A, IRF7, CREB3L1, H2-T23, CREB3L4, PIK3R3, HIST3H2BA, HDAC8, PIK3R1	590	231	7720	0.849659	1	0.938301	100
KEGG_PATHWAY	mmu04730:Long-term depression	4	0.21322	0.854756	PLCB4, IGF1, PLCB2, ITPR2	590	61	7720	0.858016	1	0.939397	100
KEGG_PATHWAY	mmu04940:Type I diabetes mellitus	4	0.21322	0.862279	GAD2, H2-EB1, H2-T23, IL1A	590	62	7720	0.844177	1	0.943009	100
KEGG_PATHWAY	mmu04623:Cytosolic DNA-sensing pathway	4	0.21322	0.876303	DDX58, TMEM173, IRF7, IL18	590	64	7720	0.817797	1	0.950389	100
KEGG_PATHWAY	mmu05168:Herpes simplex infection	13	0.692964	0.879568	DDX58, IFIH1, SP100, IRF7, H2-EB1, OAS3, TLR2, TLR3, H2-T23, OAS1A, PER3, STAT1, OAS1G	590	208	7720	0.817797	1	0.951465	100
KEGG_PATHWAY	mmu05212:Pancreatic cancer	4	0.21322	0.88283	CDKN2A, STAT1, PIK3R3, PIK3R1	590	65	7720	0.805215	1	0.952553	100
KEGG_PATHWAY	mmu04666:Fc gamma R-mediated phagocytosis	5	0.266525	0.892577	PLD1, GAB2, PIP5K1B, PIK3R3, PIK3R1	590	84	7720	0.778854	1	0.957343	100
KEGG_PATHWAY	mmu04622:RIG-I-like receptor signaling pathway	4	0.21322	0.900605	DDX58, IFIH1, TMEM173, IRF7	590	68	7720	0.769691	1	0.961107	100
KEGG_PATHWAY	mmu00240:Pyrimidine metabolism	6	0.319829	0.902682	NME5, PNP2, CDA, UPP2, DPYD, RRM2B	590	103	7720	0.762218	1	0.961581	100
KEGG_PATHWAY	mmu05150:Staphylococcus aureus infection	3	0.159915	0.903738	CFB, H2-EB1, IL10	590	50	7720	0.785085	1	0.961501	100
KEGG_PATHWAY	mmu05332:Graft-versus-host disease	3	0.159915	0.91529	H2-EB1, H2-T23, IL1A	590	52	7720	0.754889	1	0.967188	100
KEGG_PATHWAY	mmu05204:Chemical carcinogenesis	5	0.266525	0.928372	UGT1A10, CYP3A13, ADH1, GSTO2, GSTM7	590	92	7720	0.711127	1	0.973485	100
KEGG_PATHWAY	mmu05330:Allograft rejection	3	0.159915	0.934599	H2-EB1, H2-T23, IL10	590	56	7720	0.700969	1	0.976144	100
KEGG_PATHWAY	mmu04621:NOD-like receptor signaling pathway	3	0.159915	0.934599	IL18, NAIP1, CARD6	590	56	7720	0.700969	1	0.976144	100
KEGG_PATHWAY	mmu04150:mTOR signaling pathway	3	0.159915	0.946262	IGF1, PIK3R3, PIK3R1	590	59	7720	0.665326	1	0.981389	100
KEGG_PATHWAY	mmu05416:Viral myocarditis	4	0.21322	0.946818	CD55, FYN, H2-EB1, H2-T23	590	79	7720	0.662519	1	0.981269	100
KEGG_PATHWAY	mmu04210:Apoptosis	3	0.159915	0.949689	XIAP, PIK3R3, PIK3R1	590	60	7720	0.654237	1	0.982262	100
KEGG_PATHWAY	mmu05210:Colorectal cancer	3	0.159915	0.961423	PIK3R3, TCF7L1, PIK3R1	590	64	7720	0.613347	1	0.987321	100
KEGG_PATHWAY	mmu04350:TGF-beta signaling pathway	4	0.21322	0.962667	INHBB, ACVR1B, BMPR2, BMP6	590	85	7720	0.615753	1	0.987592	100
KEGG_PATHWAY	mmu00140:Steroid hormone biosynthesis	4	0.21322	0.966879	UGT1A10, CYP17A1, CYP3A13, HSD17B2	590	87	7720	0.601598	1	0.989179	100
KEGG_PATHWAY	mmu04012:ErbB signaling pathway	4	0.21322	0.966879	CAMK2B, PIK3R3, PIK3R1, SHC4	590	87	7720	0.601598	1	0.989179	100
KEGG_PATHWAY	mmu05320:Autoimmune thyroid disease	3	0.159915	0.975929	H2-EB1, H2-T23, IL10	590	71	7720	0.552877	1	0.992739	100
KEGG_PATHWAY	mmu05412:Arrhythmogenic right ventricular cardiomyopathy (ARVC)	3	0.159915	0.975929	ITGA9, CACNA2D3, TCF7L1	590	71	7720	0.552877	1	0.992739	100
KEGG_PATHWAY	mmu04064:NF-kappa B signaling pathway	4	0.21322	0.982011	DDX58, XIAP, TLR4, LBP	590	97	7720	0.539577	1	0.994926	100
KEGG_PATHWAY	mmu04260:Cardiac muscle contraction	3	0.159915	0.984032	FXYD2, ATP1B1, CACNA2D3	590	77	7720	0.509795	1	0.995543	100
KEGG_PATHWAY	mmu05410:Hypertrophic cardiomyopathy (HCM)	3	0.159915	0.986089	ITGA9, IGF1, CACNA2D3	590	79	7720	0.496889	1	0.996174	100
KEGG_PATHWAY	mmu04120:Ubiquitin mediated proteolysis	6	0.319829	0.986595	XIAP, CUL7, TRIM32, KLHL13, RHOBTB1, UBE2L6	590	142	7720	0.552877	1	0.996252	100
KEGG_PATHWAY	mmu05016:Huntington's disease	9	0.479744	0.986893	BDNF, PLCB4, NDUFA4L2, GRIN1, DLG4, CREB3L1, CREB5, CREB3L4, PLCB2	590	198	7720	0.594761	1	0.996258	100
KEGG_PATHWAY	mmu04612:Antigen processing and presentation	3	0.159915	0.9887	HSPA2, H2-EB1, H2-T23	590	82	7720	0.47871	1	0.996821	100
KEGG_PATHWAY	mmu04141:Protein processing in endoplasmic reticulum	7	0.373134	0.990728	ATF6, ERO1LB, HSPA2, WFS1, CRYAB, YOD1, DERL3	590	168	7720	0.545198	1	0.997461	100
KEGG_PATHWAY	mmu04932:Non-alcoholic fatty liver disease (NAFLD)	6	0.319829	0.994208	NDUFA4L2, PIK3R3, INSR, BCL2L11, PIK3R1, IL1A	590	157	7720	0.500054	1	0.998563	100
KEGG_PATHWAY	mmu00190:Oxidative phosphorylation	5	0.266525	0.995027	ATP6V0E2, ATP4A, NDUFA4L2, ATP6V0A1, ATP6V1G2	590	139	7720	0.470674	1	0.998777	100
KEGG_PATHWAY	mmu05206:MicroRNAs in cancer	12	0.639659	0.99583	NOTCH3, MIR31, CDKN2A, MIRLET7C-2, PIM1, BMPR2, PDGFRA, TIMP3, PDCD4, BMF, BCL2L11, SHC4	590	276	7720	0.568902	1	0.998988	100
KEGG_PATHWAY	mmu05169:Epstein-Barr virus infection	7	0.373134	0.999342	DDX58, CD38, HSPA2, H2-T23, PIK3R3, IL10, PIK3R1	590	215	7720	0.426015	1	0.999897	100
KEGG_PATHWAY	mmu04110:Cell cycle	3	0.159915	0.99944	CDKN1C, CDKN2A, CDC14A	590	124	7720	0.316566	1	0.999912	100
KEGG_PATHWAY	mmu05012:Parkinson's disease	3	0.159915	0.999912	NDUFA4L2, UCHL1, UBE2L6	590	149	7720	0.263451	1	0.999991	100
KEGG_PATHWAY	mmu04740:Olfactory transduction	3	0.159915	1	CALML3, PDE1C, CAMK2B	590	1080	7720	0.0363465	1	1	100

## Sheet: Dataset1_clust4_1909 genes
Category	Term	Count	%	PValue	Genes	List Total	Pop Hits	Pop Total	Fold Enrichment	Bonferroni	Benjamini	FDR
KEGG_PATHWAY	mmu03460:Fanconi anemia pathway	25	1.48368	3.76e-16	BLM, MLH1, RPA3, FANCM, RPA2, SLX4, FAN1, FANCI, PMS2, FANCE, FANCF, PALB2, FANCA, ERCC1, FANCB, REV1, EME2, EME1, BRCA2, BRCA1, RAD51, APITD1, FANCD2, TELO2, UBE2T	487	51	7720	7.77066	8.23e-14	8.23e-14	4.33e-13
KEGG_PATHWAY	mmu03030:DNA replication	20	1.18694	1.71e-14	SSBP1, LIG1, POLE, RNASEH1, POLA2, MCM3, MCM5, RPA3, PRIM1, RFC5, RPA2, DNA2, RFC3, RFC4, POLE2, RFC2, POLD1, PRIM2, POLD2, FEN1	487	35	7720	9.05837	4.22e-12	2.11e-12	2.22e-11
KEGG_PATHWAY	mmu00240:Pyrimidine metabolism	28	1.66172	9.96e-11	POLR2L, NT5C3B, DTYMK, PNPT1, POLA2, TK1, PRIM1, TYMS, POLE2, PRIM2, DHODH, ENTPD6, DCTPP1, DCTD, POLR1E, POLE, POLR1A, POLR1B, POLR3D, NME6, NME4, UMPS, NME3, RRM2, POLD1, POLD2, TXNRD2, DUT	487	103	7720	4.30932	2.46e-08	8.2e-09	1.29e-07
KEGG_PATHWAY	mmu03430:Mismatch repair	13	0.771513	1.23e-09	EXO1, RFC5, RPA2, RFC3, RFC4, SSBP1, RFC2, POLD1, LIG1, POLD2, MLH1, PMS2, RPA3	487	22	7720	9.36718	3.04e-07	7.59e-08	1.59e-06
KEGG_PATHWAY	mmu04110:Cell cycle	27	1.60237	3.7e-08	E2F1, E2F5, DBF4, TTK, PKMYT1, CHEK1, CCNE2, CCNE1, CDC45, BUB1, ORC6, CCNA2, ORC1, CDC7, CDK1, CDC6, SMAD4, SKP2, ESPL1, CDC25C, MCM3, MCM5, CCNB1, MAD2L1, CCNB2, PLK1, BUB1B	487	124	7720	3.45168	9.13e-06	1.83e-06	4.79e-05
KEGG_PATHWAY	mmu03440:Homologous recombination	13	0.771513	4.08e-08	RPA2, XRCC3, XRCC2, BLM, SSBP1, POLD1, EME1, POLD2, BRCA2, RAD54B, RAD54L, RPA3, RAD51	487	28	7720	7.35993	1.01e-05	1.68e-06	5.29e-05
KEGG_PATHWAY	mmu05034:Alcoholism	35	2.07715	1e-07	HIST1H2AB, HIST1H4M, HIST1H2AC, HIST4H4, HIST1H4K, HIST1H2AF, HIST1H2AG, GM10257, HIST1H2AE, CAMKK1, CAMKK2, HIST1H2BP, HIST1H2BN, HIST1H2BL, SOS1, HIST1H2BJ, SOS2, HIST1H4C, HIST1H4I, GM5741, HIST1H4J, HIST1H2BQ, HIST1H2BR, HIST1H2BE, HIST1H2BG, HDAC10, PKIA, HIST1H2AP, CAMK4, HIST1H3A, HIST1H2AI, HIST1H3C, HIST1H3D, HIST1H3E, HIST1H3G	487	202	7720	2.74666	2.48e-05	3.54e-06	0.00013
KEGG_PATHWAY	mmu05322:Systemic lupus erythematosus	28	1.66172	3.59e-07	HIST1H2AB, HIST1H4M, HIST1H2AC, HIST4H4, HIST1H4K, HIST1H2AF, HIST1H2AG, HIST1H2AE, GM10257, HIST1H2BP, HIST1H2BN, HIST1H2BL, HIST1H2BJ, HIST1H4C, HIST1H4I, HIST1H4J, HIST1H2BQ, HIST1H2BR, HIST1H2BE, HIST1H2BG, H2-DMB1, HIST1H2AP, HIST1H3A, HIST1H2AI, HIST1H3C, HIST1H3D, HIST1H3E, HIST1H3G	487	147	7720	3.01946	8.86e-05	1.11e-05	0.000465
KEGG_PATHWAY	mmu03420:Nucleotide excision repair	14	0.830861	1.78e-06	RFC5, RPA2, ERCC8, RFC3, RFC4, POLE2, RFC2, POLD1, LIG1, POLD2, POLE, DDB2, ERCC1, RPA3	487	44	7720	5.04387	0.000438	4.87e-05	0.00230178
KEGG_PATHWAY	mmu03410:Base excision repair	11	0.652819	3.91e-05	MUTYH, POLE2, NEIL3, POLD1, LIG1, UNG, POLD2, POLE, GM21596, PARP3, FEN1	487	35	7720	4.98211	0.00961021	0.000965	0.05068
KEGG_PATHWAY	mmu00230:Purine metabolism	27	1.60237	4.92e-05	ADCY7, POLR2L, NT5C3B, PNPT1, POLA2, PFAS, ADA, PRIM1, POLE2, ATIC, PRIM2, ENTPD6, PRPS1L3, POLR1E, POLE, POLR1A, PDE4D, POLR1B, AMPD2, POLR3D, NME6, NME4, NME3, PDE7A, POLD1, RRM2, POLD2	487	179	7720	2.39111	0.0120702	0.00110336	0.0637279
KEGG_PATHWAY	mmu03010:Ribosome	23	1.36499	9.65e-05	RPL35A, RPL13, MRPS10, RPS15A, RPL23A, RPL38, RPL22L1, RPL39, MRPL23, RPS27, RPL30, RPS28, RPS29, RPL31, RPL34-PS1, RPS12, RPL10, RPL5, RPL12, RPS21, RPS27RT, MRPL33, RPS27A	487	145	7720	2.51448	0.0235586	0.00198474	0.125073
KEGG_PATHWAY	mmu04114:Oocyte meiosis	19	1.1276	0.000156	CDK1, ADCY7, PPP2R5A, CAMK2G, SGOL1, PKMYT1, ESPL1, AURKA, CDC25C, CCNE2, RPS6KA6, CCNE1, MAD2L1, SLK, PLK1, PPP2CB, BUB1, FBXO5, STAG3	487	110	7720	2.7381	0.0377739	0.0029576	0.201932
KEGG_PATHWAY	mmu03008:Ribosome biogenesis in eukaryotes	16	0.949555	0.000177	RPP25, RPP38, GAR1, NOB1, CSNK2A2, DKC1, REXO1, POP1, NOP58, NAT10, NOP56, POP5, MDN1, RPP40, POP7, GNL3	487	83	7720	3.05584	0.0428057	0.00312004	0.229396
KEGG_PATHWAY	mmu04115:p53 signaling pathway	13	0.771513	0.000843	RFWD2, CCNB1, CCNE2, CDK1, CCNE1, CCNB2, SIAH1B, RRM2, DDB2, CHEK1, PIDD1, FAS, TRP73	487	67	7720	3.07579	0.188113	0.0137969	1.088
KEGG_PATHWAY	mmu05203:Viral carcinogenesis	27	1.60237	0.00268549	USP7, HIST1H4M, HIST4H4, HIST1H4K, NFKB1, CHEK1, TBP, SRF, CCNE2, CCNE1, HIST1H2BP, HIST1H2BN, HIST1H2BL, HIST1H2BJ, PIK3CA, HIST1H4C, HIST1H4I, CCNA2, HIST1H4J, HIST1H2BQ, HIST1H2BR, KAT2A, CDK1, HIST1H2BE, HIST1H2BG, HDAC10, SKP2	487	231	7720	1.85285	0.48532	0.0406632	3.42668
KEGG_PATHWAY	mmu04914:Progesterone-mediated oocyte maturation	14	0.830861	0.00290882	CDK1, ADCY7, PKMYT1, MAPK11, CDC25C, AKT1, CCNB1, RPS6KA6, CCNB2, MAD2L1, PLK1, BUB1, PIK3CA, CCNA2	487	87	7720	2.55092	0.513016	0.0414418	3.7067
KEGG_PATHWAY	mmu05166:HTLV-I infection	30	1.78042	0.00480739	E2F1, ADCY7, WNT3A, NFKB1, CHEK1, TBP, MYBL1, MYBL2, SRF, AKT1, WNT4, POLE2, PIK3CA, IL2RG, FOSL1, TERT, KAT2A, FZD9, ICAM1, WNT10A, POLE, SMAD4, H2-DMB1, DVL1, MAD2L1, POLD1, LCK, POLD2, BUB1B, MAP3K14	487	278	7720	1.71066	0.695867	0.0639882	6.05722
KEGG_PATHWAY	mmu05200:Pathways in cancer	38	2.25519	0.00995275	E2F1, PPARD, FGFR3, ADCY7, WNT3A, GNA12, MLH1, EGLN1, FGF13, NFKB1, LPAR1, CCNE2, AKT1, CCNE1, WNT4, SOS1, SOS2, PIK3CA, FAS, AXIN2, GM5741, CSF2RA, AXIN1, FZD9, WNT10A, TCF7, RXRA, SKP2, SMAD4, BRCA2, BIRC5, DAPK2, RAD51, DVL1, CCDC6, LAMA4, CKS2, ITGA2B	487	397	7720	1.51733	0.91547	0.121934	12.1638
KEGG_PATHWAY	mmu04390:Hippo signaling pathway	18	1.06825	0.0137772	FZD9, WNT10A, TCF7, WNT3A, SAV1, GDF5, SMAD4, WWC1, TEAD1, BIRC5, WTIP, DVL1, WNT4, PPP2CB, TEAD4, TRP73, AXIN2, AXIN1	487	151	7720	1.88966	0.967503	0.157457	16.463
KEGG_PATHWAY	mmu04668:TNF signaling pathway	14	0.830861	0.0189462	ICAM1, IL18R1, CCL2, CEBPB, CSF1, NFKB1, MAPK11, AKT1, NOD2, RIPK3, PIK3CA, MLKL, FAS, MAP3K14	487	109	7720	2.03606	0.991126	0.201469	21.9655
KEGG_PATHWAY	mmu05222:Small cell lung cancer	11	0.652819	0.0373315	CCNE2, E2F1, AKT1, CCNE1, LAMA4, RXRA, SKP2, CKS2, PIK3CA, NFKB1, ITGA2B	487	84	7720	2.07588	0.999917	0.347637	38.9402
KEGG_PATHWAY	mmu03013:RNA transport	18	1.06825	0.0386068	RPP25, RPP38, GEMIN2, PABPC4, NUP85, TACC3, PNN, NDC1, UPF3B, EIF4A2, POP1, GEMIN6, POP5, NUP35, NUP43, RPP40, POP7, THOC1	487	170	7720	1.67846	0.99994	0.344803	39.9808
KEGG_PATHWAY	mmu04068:FoxO signaling pathway	15	0.890208	0.0419221	CCNB1, USP7, AKT1, PLK4, CCNB2, PLK1, HOMER3, SOS1, SOS2, SKP2, SMAD4, PIK3CA, MAPK11, PRKAA2, SIRT1	487	134	7720	1.7745	0.999975	0.356448	42.6098
KEGG_PATHWAY	mmu05213:Endometrial cancer	8	0.474777	0.0429904	AKT1, TCF7, SOS1, SOS2, MLH1, PIK3CA, AXIN2, AXIN1	487	52	7720	2.43879	0.999981	0.352182	43.434
KEGG_PATHWAY	mmu04550:Signaling pathways regulating pluripotency of stem cells	15	0.890208	0.0515609	FZD9, WNT10A, FGFR3, WNT3A, SMAD4, MAPK11, PCGF1, DVL1, AKT1, PCGF2, WNT4, PIK3CA, AXIN2, DUSP9, AXIN1	487	138	7720	1.72306	0.999998	0.395231	49.6618
KEGG_PATHWAY	mmu05217:Basal cell carcinoma	8	0.474777	0.055604	FZD9, WNT10A, TCF7, WNT4, WNT3A, AXIN2, AXIN1, DVL1	487	55	7720	2.30577	0.999999	0.407476	52.3743
KEGG_PATHWAY	mmu05221:Acute myeloid leukemia	8	0.474777	0.0602696	AKT1, TCF7, PPARD, SOS1, SOS2, RPS6KB2, PIK3CA, NFKB1	487	56	7720	2.26459	1	0.422103	55.3365
KEGG_PATHWAY	mmu03018:RNA degradation	10	0.593472	0.0715262	DIS3, EXOSC8, LSM7, PABPC4, PNPT1, EXOSC2, PAPD7, LSM5, LSM3, LSM2	487	82	7720	1.93319	1	0.468521	61.7975
KEGG_PATHWAY	mmu03040:Spliceosome	14	0.830861	0.0749344	SNRPA1, PRPF31, PPIH, DDX23, LSM7, ISY1, LSM5, LSM3, LSM2, SNRPF, RBMX, U2AF1L4, PRPF38B, THOC1	487	133	7720	1.66865	1	0.473392	63.5763
KEGG_PATHWAY	mmu04210:Apoptosis	8	0.474777	0.0812702	AKT1, TNFRSF10B, DFFB, PIK3CA, NFKB1, FAS, MAP3K14, NGF	487	60	7720	2.11362	1	0.491033	66.6817
KEGG_PATHWAY	mmu04152:AMPK signaling pathway	13	0.771513	0.102698	PFKFB4, PPP2R5A, PFKFB1, RPS6KB2, SIRT1, CAMKK1, CAMKK2, AKT1, PPP2CB, PIK3CA, PRKAA2, CCNA2, PPP2R3D	487	127	7720	1.62266	1	0.566745	75.4649
KEGG_PATHWAY	mmu05210:Colorectal cancer	8	0.474777	0.105991	AKT1, TCF7, SMAD4, MLH1, PIK3CA, BIRC5, AXIN2, AXIN1	487	64	7720	1.98152	1	0.567684	76.607
KEGG_PATHWAY	mmu04310:Wnt signaling pathway	14	0.830861	0.10629	FZD9, WNT10A, TCF7, PPARD, WNT3A, CAMK2G, SMAD4, DVL1, CSNK2A2, WNT4, SIAH1B, AXIN2, FOSL1, AXIN1	487	141	7720	1.57397	1	0.557965	76.7084
KEGG_PATHWAY	mmu00670:One carbon pool by folate	4	0.237389	0.113598	TYMS, DHFR, ATIC, MTFMT	487	19	7720	3.3373	1	0.573006	79.0606
KEGG_PATHWAY	mmu03020:RNA polymerase	5	0.296736	0.116685	POLR1E, POLR2L, POLR1A, POLR1B, POLR3D	487	30	7720	2.64203	1	0.573132	79.9866
KEGG_PATHWAY	mmu04122:Sulfur relay system	3	0.178042	0.127329	URM1, TRMU, CTU2	487	10	7720	4.75565	1	0.597155	82.8978
KEGG_PATHWAY	mmu04722:Neurotrophin signaling pathway	12	0.712166	0.145032	AKT1, RPS6KA6, CAMK4, SOS1, CAMK2G, SOS2, PIK3CA, NFKB1, MAPK11, TRP73, RAPGEF1, NGF	487	122	7720	1.55923	1	0.638862	86.8888
KEGG_PATHWAY	mmu04917:Prolactin signaling pathway	8	0.474777	0.174301	AKT1, SOS1, SOS2, GALT, PIK3CA, NFKB1, MAPK11, SOCS4	487	73	7720	1.73722	1	0.702694	91.6538
KEGG_PATHWAY	mmu05215:Prostate cancer	9	0.534125	0.188316	CCNE2, E2F1, AKT1, CCNE1, TCF7, SOS1, SOS2, PIK3CA, NFKB1	487	88	7720	1.62124	1	0.724282	93.3152
KEGG_PATHWAY	mmu05205:Proteoglycans in cancer	17	1.0089	0.208318	FZD9, WNT10A, TFAP4, PPP1R12B, WNT3A, CAMK2G, PPP1R12C, RPS6KB2, MAPK11, PLAUR, AKT1, WNT4, GPC3, SOS1, SOS2, PIK3CA, FAS	487	203	7720	1.32752	1	0.755189	95.1629
KEGG_PATHWAY	mmu04151:PI3K-Akt signaling pathway	27	1.60237	0.218203	CSF3, FGFR3, PPP2R5A, CSF1, RPS6KB2, FGF13, NFKB1, LPAR1, CCNE2, AKT1, CCNE1, PKN3, SOS1, COL27A1, ITGB7, SOS2, PPP2CB, PIK3CA, IL2RG, PRKAA2, GM5741, RXRA, BRCA1, LAMA4, PPP2R3D, ITGA2B, NGF	487	351	7720	1.2194	1	0.76488	95.8902
KEGG_PATHWAY	mmu05212:Pancreatic cancer	7	0.41543	0.223883	E2F1, AKT1, SMAD4, BRCA2, PIK3CA, NFKB1, RAD51	487	65	7720	1.70716	1	0.766803	96.2609
KEGG_PATHWAY	mmu00533:Glycosaminoglycan biosynthesis - keratan sulfate	3	0.178042	0.242904	B4GALT2, B3GNT7, CHST2	487	15	7720	3.17043	1	0.790301	97.2896
KEGG_PATHWAY	mmu05202:Transcriptional misregulation in cancer	14	0.830861	0.245801	CEBPB, BAIAP3, RXRA, GM10257, NFKB1, WHSC1, HMGA2, MLF1, ITGB7, HIST1H3A, HIST1H3C, HIST1H3D, HIST1H3E, HIST1H3G	487	166	7720	1.33693	1	0.787414	97.421
KEGG_PATHWAY	mmu03015:mRNA surveillance pathway	9	0.534125	0.256694	PABPN1, UPF3B, PPP2R5A, SMG5, PPP2CB, PABPC4, CPSF4, PPP2R3D, PNN	487	96	7720	1.48614	1	0.796658	97.8644
KEGG_PATHWAY	mmu03060:Protein export	4	0.237389	0.274481	ARXES1, ARXES2, SEC61G, SEC61A2	487	29	7720	2.1865	1	0.81479	98.44
KEGG_PATHWAY	mmu05223:Non-small cell lung cancer	6	0.356083	0.275929	E2F1, AKT1, SOS1, RXRA, SOS2, PIK3CA	487	56	7720	1.69845	1	0.810129	98.4799
KEGG_PATHWAY	mmu04621:NOD-like receptor signaling pathway	6	0.356083	0.275929	NOD2, CCL2, PSTPIP1, NFKB1, MAPK11, TRIP6	487	56	7720	1.69845	1	0.810129	98.4799
KEGG_PATHWAY	mmu05220:Chronic myeloid leukemia	7	0.41543	0.299502	E2F1, AKT1, SOS1, SOS2, SMAD4, PIK3CA, NFKB1	487	72	7720	1.54118	1	0.833764	99.0103
KEGG_PATHWAY	mmu04010:MAPK signaling pathway	19	1.1276	0.328487	FGFR3, GNA12, MAP4K1, NFKB1, FGF13, MAPK11, SRF, AKT1, RPS6KA6, ARRB2, SOS1, SOS2, FAS, MAP3K14, DUSP9, GM5741, MAP3K12, CACNA1A, NGF	487	253	7720	1.19048	1	0.860155	99.4278
KEGG_PATHWAY	mmu05340:Primary immunodeficiency	4	0.237389	0.362478	UNG, LCK, IL2RG, ADA	487	34	7720	1.86496	1	0.886983	99.7082
KEGG_PATHWAY	mmu00520:Amino sugar and nucleotide sugar metabolism	5	0.296736	0.372305	GALK1, CYB5R1, GALT, UAP1L1, NANP	487	49	7720	1.61757	1	0.890528	99.7615
KEGG_PATHWAY	mmu04910:Insulin signaling pathway	11	0.652819	0.386859	PPP1R3E, AKT1, PHKG2, FLOT2, SOS1, SOS2, RPS6KB2, PIK3CA, SOCS4, PRKAA2, RAPGEF1	487	140	7720	1.24553	1	0.897682	99.824
KEGG_PATHWAY	mmu05214:Glioma	6	0.356083	0.389674	E2F1, AKT1, SOS1, CAMK2G, SOS2, PIK3CA	487	65	7720	1.46328	1	0.895493	99.8342
KEGG_PATHWAY	mmu05323:Rheumatoid arthritis	7	0.41543	0.413444	TCIRG1, ICAM1, ATP6V1C2, CCL2, CSF1, H2-DMB1, IL11	487	82	7720	1.35323	1	0.908904	99.901
KEGG_PATHWAY	mmu05211:Renal cell carcinoma	6	0.356083	0.415115	AKT1, SOS1, SOS2, PIK3CA, EGLN1, RAPGEF1	487	67	7720	1.4196	1	0.906111	99.9046
KEGG_PATHWAY	mmu00310:Lysine degradation	5	0.296736	0.415909	SETD1A, SUV39H1, WHSC1, PHYKPL, SUV39H2	487	52	7720	1.52425	1	0.902707	99.9062
KEGG_PATHWAY	mmu04916:Melanogenesis	8	0.474777	0.432321	FZD9, WNT10A, TCF7, WNT4, ADCY7, CAMK2G, WNT3A, DVL1	487	99	7720	1.28098	1	0.910295	99.9352
KEGG_PATHWAY	mmu04640:Hematopoietic cell lineage	7	0.41543	0.436272	CSF3, CD34, CSF1, CD1D1, CSF2RA, ITGA2B, IL11	487	84	7720	1.32101	1	0.909246	99.9408
KEGG_PATHWAY	mmu05161:Hepatitis B	11	0.652819	0.438714	CCNE2, E2F1, AKT1, CCNE1, DDB2, SMAD4, PIK3CA, NFKB1, BIRC5, FAS, CCNA2	487	146	7720	1.19434	1	0.907216	99.944
KEGG_PATHWAY	mmu04662:B cell receptor signaling pathway	6	0.356083	0.452929	AKT1, SOS1, SOS2, PIK3CA, NFKB1, CD72	487	70	7720	1.35876	1	0.913045	99.9599
KEGG_PATHWAY	mmu04012:ErbB signaling pathway	7	0.41543	0.47019	AKT1, SOS1, CAMK2G, SOS2, RPS6KB2, PIK3CA, NRG1	487	87	7720	1.27546	1	0.920397	99.9735
KEGG_PATHWAY	mmu04320:Dorso-ventral axis formation	3	0.178042	0.472935	SOS1, SOS2, SPIRE1	487	25	7720	1.90226	1	0.918805	99.9752
KEGG_PATHWAY	mmu04261:Adrenergic signaling in cardiomyocytes	11	0.652819	0.473119	TNNT2, AKT1, ADCY7, PPP2R5A, CAMK2G, PPP2CB, PIK3CA, MAPK11, RAPGEF3, TNNI3, PPP2R3D	487	150	7720	1.16249	1	0.915669	99.9754
KEGG_PATHWAY	mmu05206:MicroRNAs in cancer	19	1.1276	0.473477	KIF23, E2F1, FGFR3, WNT3A, NFKB1, HMGA2, CDC25C, SIRT1, BRCA1, GLS2, CCNE2, CCNE1, MIRLET7B, MIRLET7I, ABCB1B, SOS1, SOS2, MARCKS, CDCA5	487	276	7720	1.09127	1	0.912625	99.9756
KEGG_PATHWAY	mmu04920:Adipocytokine signaling pathway	6	0.356083	0.477776	AKT1, RXRA, NFKB1, PRKAA2, CAMKK1, CAMKK2	487	72	7720	1.32101	1	0.912077	99.978
KEGG_PATHWAY	mmu04810:Regulation of actin cytoskeleton	15	0.890208	0.481013	GIT1, MYL7, FGFR3, ITGAE, PPP1R12B, PPP1R12C, GNA12, IQGAP3, FGF13, SOS1, ITGB7, SOS2, PIK3CA, GM5741, ITGA2B	487	214	7720	1.11113	1	0.910894	99.9797
KEGG_PATHWAY	mmu04660:T cell receptor signaling pathway	8	0.474777	0.484203	AKT1, SOS1, LCK, SOS2, PIK3CA, NFKB1, MAPK11, MAP3K14	487	104	7720	1.2194	1	0.909714	99.9813
KEGG_PATHWAY	mmu01100:Metabolic pathways	82	4.86647	0.485889	IMPA2, NT5C3B, DTYMK, SAT2, PTGS1, LSS, ALG8, PRIM1, ST6GALNAC4, ST3GAL6, PRIM2, PIGC, ENOPH1, POLG2, PCYT2, COX17, DCTPP1, NANP, ATP5K, DHCR24, HYAL1, CRLS1, POLR1E, POLG, POLE, POLR1A, MOGS, POLR1B, NME6, PANK4, NME4, ATP6V1C2, CTH, UMPS, NME3, RRM2, CHSY1, PRODH, XYLB, CYP2U1, CHKA, SRM, POLR2L, CHKB, COX7C, POLA2, PPCDC, PFAS, ADA, TK1, GLS2, TYMS, GALK1, LPCAT1, POLE2, ATIC, PEMT, DHODH, PRP…	487	1278	7720	1.01712	1	0.907601	99.9821
KEGG_PATHWAY	mmu05162:Measles	10	0.593472	0.48848	CCNE2, CSNK2A2, AKT1, CCNE1, TNFRSF10B, PIK3CA, NFKB1, IL2RG, FAS, TRP73	487	136	7720	1.1656	1	0.906092	99.9832
KEGG_PATHWAY	mmu05321:Inflammatory bowel disease (IBD)	5	0.296736	0.514193	IL18R1, NOD2, H2-DMB1, NFKB1, IL2RG	487	59	7720	1.3434	1	0.918858	99.9914
KEGG_PATHWAY	mmu04150:mTOR signaling pathway	5	0.296736	0.514193	AKT1, RPS6KA6, RPS6KB2, PIK3CA, PRKAA2	487	59	7720	1.3434	1	0.918858	99.9914
KEGG_PATHWAY	mmu03022:Basal transcription factors	4	0.237389	0.52988	TAF5, TAF4B, TAF9, TBP	487	44	7720	1.44111	1	0.924925	99.9944
KEGG_PATHWAY	mmu04120:Ubiquitin mediated proteolysis	10	0.593472	0.541516	RFWD2, CUL3, ERCC8, SIAH1B, UBR5, DDB2, SKP2, MID1, UBE2C, BRCA1	487	142	7720	1.11635	1	0.928539	99.9959
KEGG_PATHWAY	mmu04380:Osteoclast differentiation	9	0.534125	0.542847	AKT1, CAMK4, CSF1, LCK, PIK3CA, NFKB1, MAPK11, MAP3K14, FOSL1	487	126	7720	1.1323	1	0.92666	99.9961
KEGG_PATHWAY	mmu04931:Insulin resistance	8	0.474777	0.544541	PPP1R3E, AKT1, RPS6KA6, TBC1D4, RPS6KB2, PIK3CA, NFKB1, PRKAA2	487	110	7720	1.15288	1	0.924983	99.9963
KEGG_PATHWAY	mmu05216:Thyroid cancer	3	0.178042	0.553088	CCDC6, TCF7, RXRA	487	29	7720	1.63988	1	0.927017	99.9971
KEGG_PATHWAY	mmu04630:Jak-STAT signaling pathway	10	0.593472	0.567259	CSF3, AKT1, IL20RB, SOS1, SOS2, PIK3CA, IL2RG, SOCS4, CSF2RA, IL11	487	145	7720	1.09325	1	0.931908	99.9981
KEGG_PATHWAY	mmu04919:Thyroid hormone signaling pathway	8	0.474777	0.573595	KAT2A, AKT1, WNT4, NCOA1, RXRA, TBC1D4, PIK3CA, MED13	487	113	7720	1.12228	1	0.932738	99.9984
KEGG_PATHWAY	mmu04623:Cytosolic DNA-sensing pathway	5	0.296736	0.57949	POLR2L, MB21D1, RIPK3, NFKB1, POLR3D	487	64	7720	1.23845	1	0.933365	99.9987
KEGG_PATHWAY	mmu01130:Biosynthesis of antibiotics	14	0.830861	0.594951	NME4, CTH, ACY1, NME3, ATIC, PRPS1L3, LSS, RPIA, UAP1L1, AMPD2, ACAA1B, PFAS, PRODH, NME6	487	214	7720	1.03706	1	0.938598	99.9992
KEGG_PATHWAY	mmu05169:Epstein-Barr virus infection	14	0.830861	0.601822	USP7, ICAM1, CDK1, POLR2L, SKP2, NFKB1, TBP, MAPK11, POLR3D, AKT1, CSNK2A2, PIK3CA, MAP3K14, CCNA2	487	215	7720	1.03223	1	0.939677	99.9993
KEGG_PATHWAY	mmu00510:N-Glycan biosynthesis	4	0.237389	0.603938	B4GALT2, MOGS, ALG8, ALG13	487	49	7720	1.29405	1	0.938569	99.9994
KEGG_PATHWAY	mmu00970:Aminoacyl-tRNA biosynthesis	5	0.296736	0.604165	VARS2, CARS2, YARS2, MTFMT, SARS2	487	66	7720	1.20092	1	0.936578	99.9994
KEGG_PATHWAY	mmu00052:Galactose metabolism	3	0.178042	0.607317	GALK1, B4GALT2, GALT	487	32	7720	1.48614	1	0.935984	99.9995
KEGG_PATHWAY	mmu05231:Choline metabolism in cancer	7	0.41543	0.617999	AKT1, CHKA, CHKB, SOS1, SOS2, RPS6KB2, PIK3CA	487	101	7720	1.09866	1	0.938972	99.9996
KEGG_PATHWAY	mmu04664:Fc epsilon RI signaling pathway	5	0.296736	0.627942	AKT1, SOS1, SOS2, PIK3CA, MAPK11	487	68	7720	1.1656	1	0.941554	99.9997
KEGG_PATHWAY	mmu05142:Chagas disease (American trypanosomiasis)	7	0.41543	0.63716	AKT1, CCL2, PPP2CB, PIK3CA, NFKB1, MAPK11, FAS	487	103	7720	1.07733	1	0.943766	99.9998
KEGG_PATHWAY	mmu05164:Influenza A	11	0.652819	0.642197	PABPN1, AKT1, ICAM1, TNFRSF10B, CCL2, H2-DMB1, PIK3CA, NFKB1, MAPK11, CPSF4, FAS	487	171	7720	1.01973	1	0.944132	99.9998
KEGG_PATHWAY	mmu04066:HIF-1 signaling pathway	7	0.41543	0.646524	AKT1, CAMK2G, RPS6KB2, PIK3CA, NFKB1, EGLN1, TIMP1	487	104	7720	1.06697	1	0.944208	99.9999
KEGG_PATHWAY	mmu04530:Tight junction	9	0.534125	0.655093	CSNK2A2, AKT1, MYL7, MAGI3, MPDZ, PPP2CB, YBX3, CASK, MYH10	487	139	7720	1.0264	1	0.946142	99.9999
KEGG_PATHWAY	mmu04650:Natural killer cell mediated cytotoxicity	7	0.41543	0.655742	ICAM1, TNFRSF10B, SOS1, LCK, SOS2, PIK3CA, FAS	487	105	7720	1.05681	1	0.944669	99.9999
KEGG_PATHWAY	mmu05143:African trypanosomiasis	3	0.178042	0.656403	ICAM1, LAMA4, FAS	487	35	7720	1.35876	1	0.943194	99.9999
KEGG_PATHWAY	mmu05168:Herpes simplex infection	13	0.771513	0.666037	USP7, CDK1, CCL2, TAF5, TAF4B, SKP2, H2-DMB1, NFKB1, TBP, SRPK1, CSNK2A2, CFP, FAS	487	208	7720	0.99076	1	0.945677	99.9999
KEGG_PATHWAY	mmu04921:Oxytocin signaling pathway	10	0.593472	0.670652	ADCY7, CAMK4, PPP1R12B, CAMK2G, PPP1R12C, PIK3CA, CAMK1, PRKAA2, CAMKK1, CAMKK2	487	158	7720	1.0033	1	0.945979	99.9999
KEGG_PATHWAY	mmu04071:Sphingolipid signaling pathway	8	0.474777	0.671787	AKT1, PPP2R5A, PPP2CB, GNA12, PIK3CA, NFKB1, MAPK11, PPP2R3D	487	124	7720	1.02272	1	0.944792	99.9999
KEGG_PATHWAY	mmu04015:Rap1 signaling pathway	13	0.771513	0.70375	MAGI3, FGFR3, ADCY7, CSF1, FGF13, MAPK11, LPAR1, AKT1, PIK3CA, RAPGEF3, RAPGEF1, NGF, ITGA2B	487	214	7720	0.962981	1	0.956286	100
KEGG_PATHWAY	mmu05032:Morphine addiction	6	0.356083	0.705048	ARRB2, ADCY7, PDE7A, PDE4D, GM5741, CACNA1A	487	93	7720	1.02272	1	0.955354	100
KEGG_PATHWAY	mmu04923:Regulation of lipolysis in adipocytes	4	0.237389	0.70539	AKT1, ADCY7, PTGS1, PIK3CA	487	57	7720	1.11243	1	0.95405	100
KEGG_PATHWAY	mmu00564:Glycerophospholipid metabolism	6	0.356083	0.713941	CHKA, CRLS1, LPCAT1, CHKB, PEMT, PCYT2	487	94	7720	1.01184	1	0.955956	100
KEGG_PATHWAY	mmu04725:Cholinergic synapse	7	0.41543	0.723986	AKT1, ADCY7, CAMK4, CAMK2G, PIK3CA, GM5741, CACNA1A	487	113	7720	0.981992	1	0.958399	100
KEGG_PATHWAY	mmu00270:Cysteine and methionine metabolism	3	0.178042	0.727158	CTH, SRM, ENOPH1	487	40	7720	1.18891	1	0.958265	100
KEGG_PATHWAY	mmu04140:Regulation of autophagy	3	0.178042	0.727158	PRKAA2, ATG16L1, ATG16L2	487	40	7720	1.18891	1	0.958265	100
KEGG_PATHWAY	mmu04064:NF-kappa B signaling pathway	6	0.356083	0.739477	CSNK2A2, ICAM1, LCK, NFKB1, PIDD1, MAP3K14	487	97	7720	0.980546	1	0.961503	100
KEGG_PATHWAY	mmu05219:Bladder cancer	3	0.178042	0.739734	E2F1, FGFR3, DAPK2	487	41	7720	1.15991	1	0.96036	100
KEGG_PATHWAY	mmu05410:Hypertrophic cardiomyopathy (HCM)	5	0.296736	0.741712	TNNT2, ITGB7, PRKAA2, TNNI3, ITGA2B	487	79	7720	1.0033	1	0.959844	100
KEGG_PATHWAY	mmu04728:Dopaminergic synapse	8	0.474777	0.747807	AKT1, PPP2R5A, CAMK2G, PPP2CB, MAPK11, GM5741, CACNA1A, PPP2R3D	487	134	7720	0.946397	1	0.960858	100
KEGG_PATHWAY	mmu04672:Intestinal immune network for IgA production	3	0.178042	0.751811	ITGB7, H2-DMB1, MAP3K14	487	42	7720	1.1323	1	0.96112	100
KEGG_PATHWAY	mmu04721:Synaptic vesicle cycle	4	0.237389	0.75798	TCIRG1, ATP6V1C2, STX1A, CACNA1A	487	62	7720	1.02272	1	0.962184	100
KEGG_PATHWAY	mmu05160:Hepatitis C	8	0.474777	0.761404	AKT1, SOS1, RXRA, PPP2CB, SOS2, PIK3CA, NFKB1, MAPK11	487	136	7720	0.93248	1	0.962269	100
KEGG_PATHWAY	mmu04510:Focal adhesion	12	0.712166	0.762905	AKT1, MYL7, LAMA4, SOS1, COL27A1, PPP1R12B, ITGB7, SOS2, PPP1R12C, PIK3CA, RAPGEF1, ITGA2B	487	207	7720	0.918966	1	0.96167	100
KEGG_PATHWAY	mmu04922:Glucagon signaling pathway	6	0.356083	0.763307	AKT1, PHKG2, CAMK2G, PFKFB1, PRKAA2, SIRT1	487	100	7720	0.951129	1	0.960666	100
KEGG_PATHWAY	mmu05414:Dilated cardiomyopathy	5	0.296736	0.775894	TNNT2, ADCY7, ITGB7, TNNI3, ITGA2B	487	83	7720	0.954949	1	0.96414	100
KEGG_PATHWAY	mmu05230:Central carbon metabolism in cancer	4	0.237389	0.776786	GLS2, AKT1, FGFR3, PIK3CA	487	64	7720	0.99076	1	0.963382	100
KEGG_PATHWAY	mmu04350:TGF-beta signaling pathway	5	0.296736	0.791599	E2F5, GDF5, PPP2CB, SMAD4, RPS6KB2	487	85	7720	0.93248	1	0.96755	100
KEGG_PATHWAY	mmu04720:Long-term potentiation	4	0.237389	0.794376	RPS6KA6, CAMK4, CAMK2G, RAPGEF3	487	66	7720	0.960737	1	0.967517	100
KEGG_PATHWAY	mmu04540:Gap junction	5	0.296736	0.799116	CDK1, ADCY7, SOS1, SOS2, LPAR1	487	86	7720	0.921637	1	0.968169	100
KEGG_PATHWAY	mmu05031:Amphetamine addiction	4	0.237389	0.80273	STX1A, CAMK4, CAMK2G, SIRT1	487	67	7720	0.946397	1	0.968452	100
KEGG_PATHWAY	mmu04512:ECM-receptor interaction	5	0.296736	0.813491	LAMA4, COL27A1, ITGB7, HMMR, ITGA2B	487	88	7720	0.900691	1	0.971135	100
KEGG_PATHWAY	mmu04912:GnRH signaling pathway	5	0.296736	0.813491	ADCY7, SOS1, CAMK2G, SOS2, MAPK11	487	88	7720	0.900691	1	0.971135	100
KEGG_PATHWAY	mmu05144:Malaria	3	0.178042	0.814552	CSF3, ICAM1, CCL2	487	48	7720	0.99076	1	0.970608	100
KEGG_PATHWAY	mmu00330:Arginine and proline metabolism	3	0.178042	0.823514	SRM, SAT2, PRODH	487	49	7720	0.97054	1	0.972682	100
KEGG_PATHWAY	mmu04330:Notch signaling pathway	3	0.178042	0.823514	KAT2A, JAG2, DVL1	487	49	7720	0.97054	1	0.972682	100
KEGG_PATHWAY	mmu04930:Type II diabetes mellitus	3	0.178042	0.832086	PIK3CA, SOCS4, CACNA1A	487	50	7720	0.951129	1	0.974592	100
KEGG_PATHWAY	mmu05218:Melanoma	4	0.237389	0.833343	E2F1, AKT1, PIK3CA, FGF13	487	71	7720	0.893079	1	0.974208	100
KEGG_PATHWAY	mmu05014:Amyotrophic lateral sclerosis (ALS)	3	0.178042	0.840281	TOMM40L, TOMM40, MAPK11	487	51	7720	0.93248	1	0.975615	100
KEGG_PATHWAY	mmu04611:Platelet activation	7	0.41543	0.841335	AKT1, ADCY7, COL27A1, PTGS1, PIK3CA, MAPK11, ITGA2B	487	131	7720	0.847062	1	0.975199	100
KEGG_PATHWAY	mmu05145:Toxoplasmosis	6	0.356083	0.847784	AKT1, LAMA4, H2-DMB1, PIK3CA, NFKB1, MAPK11	487	113	7720	0.841707	1	0.976476	100
KEGG_PATHWAY	mmu04060:Cytokine-cytokine receptor interaction	13	0.771513	0.854299	CSF3, IL18R1, CCL2, IL20RB, CLCF1, CSF1, GDF5, CCL27A, IL2RG, FAS, TNFRSF4, CSF2RA, IL11	487	245	7720	0.841135	1	0.977767	100
KEGG_PATHWAY	mmu04014:Ras signaling pathway	12	0.712166	0.862446	AKT1, FGFR3, CSF1, SOS1, SOS2, RIN1, PIK3CA, NFKB1, FGF13, RASA3, GM5741, NGF	487	229	7720	0.830681	1	0.979529	100
KEGG_PATHWAY	mmu00480:Glutathione metabolism	3	0.178042	0.869554	GGCT, SRM, RRM2	487	55	7720	0.864663	1	0.980962	100
KEGG_PATHWAY	mmu04932:Non-alcoholic fatty liver disease (NAFLD)	8	0.474777	0.873151	AKT1, NDUFA5, RXRA, COX7C, PIK3CA, NFKB1, FAS, PRKAA2	487	157	7720	0.807753	1	0.981395	100
KEGG_PATHWAY	mmu04915:Estrogen signaling pathway	5	0.296736	0.873212	AKT1, ADCY7, SOS1, SOS2, PIK3CA	487	98	7720	0.808783	1	0.980829	100
KEGG_PATHWAY	mmu01230:Biosynthesis of amino acids	4	0.237389	0.877133	CTH, ACY1, PRPS1L3, RPIA	487	78	7720	0.812931	1	0.981382	100
KEGG_PATHWAY	mmu05132:Salmonella infection	4	0.237389	0.877133	PLEKHM2, PKN3, NFKB1, MAPK11	487	78	7720	0.812931	1	0.981382	100
KEGG_PATHWAY	mmu04062:Chemokine signaling pathway	10	0.593472	0.877244	AKT1, CCL2, ARRB2, ADCY7, SOS1, SOS2, CCL27A, PIK3CA, NFKB1, GM5741	487	196	7720	0.808783	1	0.98084	100
KEGG_PATHWAY	mmu00190:Oxidative phosphorylation	7	0.41543	0.878682	TCIRG1, NDUFA5, ATP6V1C2, COX7C, COX17, ATP5K, PPA1	487	139	7720	0.79831	1	0.980688	100
KEGG_PATHWAY	mmu04024:cAMP signaling pathway	10	0.593472	0.880796	AKT1, HCN2, ADCY7, CAMK4, CAMK2G, PIK3CA, NFKB1, PDE4D, RAPGEF3, TNNI3	487	197	7720	0.804678	1	0.980745	100
KEGG_PATHWAY	mmu03320:PPAR signaling pathway	4	0.237389	0.887617	PPARD, RXRA, ACAA1B, FABP6	487	80	7720	0.792608	1	0.98221	100
KEGG_PATHWAY	mmu04370:VEGF signaling pathway	3	0.178042	0.899202	AKT1, PIK3CA, MAPK11	487	60	7720	0.792608	1	0.98498	100
KEGG_PATHWAY	mmu04730:Long-term depression	3	0.178042	0.904324	PPP2CB, GNA12, CACNA1A	487	61	7720	0.779614	1	0.985909	100
KEGG_PATHWAY	mmu04750:Inflammatory mediator regulation of TRP channels	6	0.356083	0.905682	HRH1, ADCY7, CAMK2G, PIK3CA, MAPK11, NGF	487	126	7720	0.754865	1	0.985833	100
KEGG_PATHWAY	mmu04666:Fc gamma R-mediated phagocytosis	4	0.237389	0.906217	AKT1, RPS6KB2, PIK3CA, MARCKS	487	84	7720	0.754865	1	0.985537	100
KEGG_PATHWAY	mmu04911:Insulin secretion	4	0.237389	0.914433	KCNN4, STX1A, ADCY7, CAMK2G	487	86	7720	0.73731	1	0.987331	100
KEGG_PATHWAY	mmu04925:Aldosterone synthesis and secretion	4	0.237389	0.914433	ADCY7, CAMK4, CAMK2G, CAMK1	487	86	7720	0.73731	1	0.987331	100
KEGG_PATHWAY	mmu05140:Leishmaniasis	3	0.178042	0.918268	H2-DMB1, NFKB1, MAPK11	487	64	7720	0.74307	1	0.987946	100
KEGG_PATHWAY	mmu04727:GABAergic synapse	4	0.237389	0.918291	GLS2, ADCY7, GM5741, CACNA1A	487	87	7720	0.728835	1	0.987568	100
KEGG_PATHWAY	mmu05152:Tuberculosis	8	0.474777	0.933188	TCIRG1, AKT1, NOD2, CEBPB, CAMK2G, H2-DMB1, NFKB1, MAPK11	487	176	7720	0.720553	1	0.990965	100
KEGG_PATHWAY	mmu04622:RIG-I-like receptor signaling pathway	3	0.178042	0.933908	NFKB1, MAPK11, DHX58	487	68	7720	0.69936	1	0.990836	100
KEGG_PATHWAY	mmu04724:Glutamatergic synapse	5	0.296736	0.93735	GLS2, ADCY7, HOMER3, GM5741, CACNA1A	487	115	7720	0.689224	1	0.991363	100
KEGG_PATHWAY	mmu00562:Inositol phosphate metabolism	3	0.178042	0.940622	IMPA2, PIK3CA, MTMR7	487	70	7720	0.679378	1	0.991854	100
KEGG_PATHWAY	mmu05412:Arrhythmogenic right ventricular cardiomyopathy (ARVC)	3	0.178042	0.943732	TCF7, ITGB7, ITGA2B	487	71	7720	0.669809	1	0.992314	100
KEGG_PATHWAY	mmu04976:Bile secretion	3	0.178042	0.943732	ADCY7, ABCB1B, RXRA	487	71	7720	0.669809	1	0.992314	100
KEGG_PATHWAY	mmu04520:Adherens junction	3	0.178042	0.946686	CSNK2A2, TCF7, SMAD4	487	72	7720	0.660507	1	0.992743	100
KEGG_PATHWAY	mmu04670:Leukocyte transendothelial migration	5	0.296736	0.95176	MYL7, ICAM1, PIK3CA, MAPK11, RAPGEF3	487	121	7720	0.655048	1	0.993651	100
KEGG_PATHWAY	mmu04620:Toll-like receptor signaling pathway	4	0.237389	0.957957	AKT1, PIK3CA, NFKB1, MAPK11	487	101	7720	0.627808	1	0.99477	100
KEGG_PATHWAY	mmu04260:Cardiac muscle contraction	3	0.178042	0.959372	TNNT2, COX7C, TNNI3	487	77	7720	0.617616	1	0.994881	100
KEGG_PATHWAY	mmu04723:Retrograde endocannabinoid signaling	4	0.237389	0.961863	ADCY7, MAPK11, GM5741, CACNA1A	487	103	7720	0.615618	1	0.99522	100
KEGG_PATHWAY	mmu04270:Vascular smooth muscle contraction	5	0.296736	0.963068	ADCY7, ACTA2, PPP1R12B, GNA12, PPP1R12C	487	127	7720	0.624101	1	0.995301	100
KEGG_PATHWAY	mmu04146:Peroxisome	3	0.178042	0.970799	PXMP2, ACAA1B, PEX10	487	83	7720	0.572969	1	0.996669	100
KEGG_PATHWAY	mmu04020:Calcium signaling pathway	7	0.41543	0.974215	HRH1, ADCY7, CAMK4, PHKG2, CAMK2G, P2RX2, CACNA1A	487	180	7720	0.616473	1	0.997169	100
KEGG_PATHWAY	mmu04974:Protein digestion and absorption	3	0.178042	0.977894	KCNN4, COL9A3, COL27A1	487	88	7720	0.540414	1	0.997699	100
KEGG_PATHWAY	mmu04514:Cell adhesion molecules (CAMs)	6	0.356083	0.978503	TIGIT, ICAM1, CD34, ITGB7, H2-DMB1, NLGN2	487	162	7720	0.587117	1	0.997711	100
KEGG_PATHWAY	mmu05146:Amoebiasis	4	0.237389	0.981025	LAMA4, COL27A1, PIK3CA, NFKB1	487	117	7720	0.541954	1	0.998045	100
KEGG_PATHWAY	mmu04142:Lysosome	4	0.237389	0.9853	TCIRG1, AP1G2, AP4M1, GGA3	487	122	7720	0.519743	1	0.998635	100
KEGG_PATHWAY	mmu04070:Phosphatidylinositol signaling system	3	0.178042	0.986691	IMPA2, PIK3CA, MTMR7	487	97	7720	0.490273	1	0.998781	100
KEGG_PATHWAY	mmu04713:Circadian entrainment	3	0.178042	0.987426	ADCY7, CAMK2G, GM5741	487	98	7720	0.48527	1	0.998836	100
KEGG_PATHWAY	mmu04726:Serotonergic synapse	4	0.237389	0.99125	PTGS1, RAPGEF3, GM5741, CACNA1A	487	132	7720	0.480368	1	0.999304	100
KEGG_PATHWAY	mmu04141:Protein processing in endoplasmic reticulum	5	0.296736	0.994752	SEC31B, MBTPS2, MOGS, SEC61G, SEC61A2	487	168	7720	0.47179	1	0.999666	100
KEGG_PATHWAY	mmu04022:cGMP-PKG signaling pathway	5	0.296736	0.995483	AKT1, ADCY7, GNA12, PIK3CA, SRF	487	171	7720	0.463513	1	0.999721	100
KEGG_PATHWAY	mmu05016:Huntington's disease	6	0.356083	0.995862	NDUFA5, POLR2L, TAF4B, RCOR1, COX7C, TBP	487	198	7720	0.480368	1	0.999743	100
KEGG_PATHWAY	mmu04145:Phagosome	5	0.296736	0.996115	TCIRG1, ATP6V1C2, H2-DMB1, SEC61G, SEC61A2	487	174	7720	0.455522	1	0.999754	100
KEGG_PATHWAY	mmu05010:Alzheimer's disease	4	0.237389	0.99924	NDUFA5, APOE, COX7C, FAS	487	177	7720	0.358241	1	0.999977	100
KEGG_PATHWAY	mmu05012:Parkinson's disease	3	0.178042	0.999369	NDUFA5, HTRA2, COX7C	487	149	7720	0.319171	1	0.999981	100
KEGG_PATHWAY	mmu04144:Endocytosis	5	0.296736	0.999986	GIT1, FGFR3, ARRB2, IL2RG, SH3GL2	487	278	7720	0.285111	1	1	100
KEGG_PATHWAY	mmu04080:Neuroactive ligand-receptor interaction	5	0.296736	0.999991	HRH1, LTB4R1, P2RX2, CHRNB1, LPAR1	487	285	7720	0.278108	1
