# Supplementary material for: Transcriptome analyses of taste organoids reveal multiple pathways involved in taste cell generation
Source: Sci Rep. 2017 Jun 21;7:4004. doi: 10.1038/s41598-017-04099-5 (PMC5479815; doi:10.1038/s41598-017-04099-5)
Supplement: Supplementary file 8 — Supplementary file 5 [file 41598_2017_4099_MOESM8_ESM.csv]

rname	kclust.cluster
Krt17	Krt17	3
Krt14	Krt14	3
mt-Atp6	mt-Atp6	3
Gsto1	Gsto1	3
Krt15	Krt15	2
mt-Co3	mt-Co3	3
Ftl1	Ftl1	3
Fth1	Fth1	3
S100a11	S100a11	3
Cbr2	Cbr2	3
Krt5	Krt5	3
Ly6d	Ly6d	3
Krt6a	Krt6a	3
Cyp2f2	Cyp2f2	2
Gpx2	Gpx2	3
Lyz2	Lyz2	2
Gsta4	Gsta4	3
Ifitm3	Ifitm3	3
Sprr2a2	Sprr2a2	3
mt-Co2	mt-Co2	3
mt-Cytb	mt-Cytb	3
Aldh3a1	Aldh3a1	3
Anxa1	Anxa1	3
Rn18s-rs5	Rn18s-rs5	3
Pkm	Pkm	3
Ubb	Ubb	3
mt-Co1	mt-Co1	3
Gm12895	Gm12895	3
mt-Nd1	mt-Nd1	3
Wfdc2	Wfdc2	3
Mir6236	Mir6236	3
mt-Rnr2	mt-Rnr2	3
Mt1	Mt1	3
Ces1d	Ces1d	3
Itm2b	Itm2b	3
Gstp1	Gstp1	3
Pfn1	Pfn1	3
Ubc	Ubc	3
Malat1	Malat1	3
Ecm1	Ecm1	3
Sfn	Sfn	3
Cfl1	Cfl1	3
Ptma	Ptma	3
Actg1	Actg1	3
Hspb1	Hspb1	3
Sprr2a3	Sprr2a3	3
Eef1a1	Eef1a1	3
Adh7	Adh7	3
mt-Atp8	mt-Atp8	3
Cd9	Cd9	3
Ctsd	Ctsd	3
Perp	Perp	3
S100a6	S100a6	3
Rpl32	Rpl32	3
Tmsb4x	Tmsb4x	3
Rps11	Rps11	3
Ltf	Ltf	2
H3f3b	H3f3b	3
Krt8	Krt8	3
Gm12896	Gm12896	3
Eif5a	Eif5a	3
Mif	Mif	3
Rplp0	Rplp0	3
Mt2	Mt2	3
Ifitm2	Ifitm2	3
Ndufa4	Ndufa4	3
Gpx1	Gpx1	3
Ldha	Ldha	3
Nqo1	Nqo1	3
Rpl4	Rpl4	3
Cat	Cat	3
Rpl37a	Rpl37a	3
Krt19	Krt19	3
Prdx1	Prdx1	3
Anxa2	Anxa2	3
Hsp90ab1	Hsp90ab1	3
Ly6e	Ly6e	3
Krt13	Krt13	2
Spint2	Spint2	3
Krt4	Krt4	2
Krt18	Krt18	3
Epcam	Epcam	3
Rplp1	Rplp1	3
B2m	B2m	3
Cox6b1	Cox6b1	3
Hspa8	Hspa8	3
Sdc1	Sdc1	3
Cox8a	Cox8a	3
Ppia	Ppia	3
Myl6	Myl6	3
Rps3a1	Rps3a1	3
Rpl18a	Rpl18a	3
Gm26917	Gm26917	3
H2-D1	H2-D1	3
Eno1	Eno1	3
Actb	Actb	3
Ctsl	Ctsl	3
Atp5b	Atp5b	3
Rps26	Rps26	3
Cox6a1	Cox6a1	3
Ywhaz	Ywhaz	3
Cstb	Cstb	3
P4hb	P4hb	3
Atox1	Atox1	3
Bsg	Bsg	3
Aplp2	Aplp2	3
Tceb2	Tceb2	3
Tmed2	Tmed2	3
Tuba1a	Tuba1a	3
Arf1	Arf1	3
Slc25a5	Slc25a5	3
Aes	Aes	3
Rps25	Rps25	3
Rpl41	Rpl41	3
Ppp1ca	Ppp1ca	3
Dstn	Dstn	3
Hes6	Hes6	3
mt-Nd4	mt-Nd4	3
S100a16	S100a16	3
Klf5	Klf5	3
Pdia3	Pdia3	3
Lamp1	Lamp1	3
Msln	Msln	3
Atp5a1	Atp5a1	3
Usmg5	Usmg5	3
Calr	Calr	3
Rpl8	Rpl8	3
Tubb4b	Tubb4b	3
mt-Nd2	mt-Nd2	3
Cnbp	Cnbp	3
2300002M23Rik	2300002M23Rik	3
Prelid1	Prelid1	3
Xbp1	Xbp1	3
Rpl14	Rpl14	3
Tuba1b	Tuba1b	3
Hnrnpab	Hnrnpab	3
Pgam1	Pgam1	3
Ybx3	Ybx3	3
Calm2	Calm2	3
mt-Nd3	mt-Nd3	3
Tmprss4	Tmprss4	3
Txn1	Txn1	3
Lamb3	Lamb3	3
Eef2	Eef2	3
Ppp1r14b	Ppp1r14b	3
Atp5l	Atp5l	3
Htra1	Htra1	3
Tagln2	Tagln2	3
Pcbp1	Pcbp1	3
Cox5a	Cox5a	3
Skp1a	Skp1a	3
Rpl36	Rpl36	3
H2afz	H2afz	3
Laptm4a	Laptm4a	3
Arhgdia	Arhgdia	3
App	App	3
Aldoa	Aldoa	3
Krt16	Krt16	3
Scd2	Scd2	3
Hspa5	Hspa5	3
Eif1	Eif1	3
Wfdc18	Wfdc18	2
Rps29	Rps29	3
Sepw1	Sepw1	3
Cd63	Cd63	3
Ly6a	Ly6a	3
Il33	Il33	3
Neat1	Neat1	3
Thbs1	Thbs1	4
Actn4	Actn4	3
Mdh2	Mdh2	3
Lamc2	Lamc2	4
H3f3a	H3f3a	3
Psma2	Psma2	3
Cdh1	Cdh1	3
Dynlt1f	Dynlt1f	3
Rps15	Rps15	3
Tpm4	Tpm4	3
Dazap2	Dazap2	3
Itgb1	Itgb1	3
Pthlh	Pthlh	3
Akr1a1	Akr1a1	3
Psap	Psap	3
Tmem176a	Tmem176a	3
Gclc	Gclc	3
Tecr	Tecr	3
Eif4g2	Eif4g2	3
Tmem176b	Tmem176b	3
Ppib	Ppib	3
Psmb5	Psmb5	3
Rpsa	Rpsa	3
Tuba1c	Tuba1c	3
Esd	Esd	3
Oaz1	Oaz1	3
Ywhae	Ywhae	3
Itgb4	Itgb4	3
Sprr1a	Sprr1a	3
Taldo1	Taldo1	3
Hnrnpk	Hnrnpk	3
Serpine2	Serpine2	3
Gsr	Gsr	3
Rps13	Rps13	3
Anxa5	Anxa5	3
Rps27l	Rps27l	3
Erh	Erh	3
Ndufb9	Ndufb9	3
Mlf2	Mlf2	3
Tmem59	Tmem59	3
Rpl19	Rpl19	3
Snrpg	Snrpg	3
Mrfap1	Mrfap1	3
Ctnnb1	Ctnnb1	3
Vcp	Vcp	3
Ybx1	Ybx1	3
Hist1h2ap	Hist1h2ap	3
Enpp2	Enpp2	2
Nedd8	Nedd8	3
Cdkn1a	Cdkn1a	3
Col17a1	Col17a1	3
Uqcr11	Uqcr11	3
Tmed9	Tmed9	3
Clic1	Clic1	3
Hnrnpf	Hnrnpf	3
Hnrnpa2b1	Hnrnpa2b1	3
Phlda3	Phlda3	3
Cpe	Cpe	3
Atp6v1e1	Atp6v1e1	3
Arpc2	Arpc2	3
Psmb1	Psmb1	3
Rps14	Rps14	3
Uqcr10	Uqcr10	3
H2-K1	H2-K1	3
Serinc2	Serinc2	3
Banf1	Banf1	3
Clu	Clu	4
S100a10	S100a10	3
Trim29	Trim29	3
Dsc2	Dsc2	3
Lmna	Lmna	3
Phlda1	Phlda1	3
Krt6b	Krt6b	3
Atp6v1g1	Atp6v1g1	3
Emp1	Emp1	3
Junb	Junb	3
Krtdap	Krtdap	3
Tnfrsf12a	Tnfrsf12a	3
Gstm1	Gstm1	3
Hsp90b1	Hsp90b1	3
Slc12a2	Slc12a2	3
Arf5	Arf5	3
G6pdx	G6pdx	3
Cyc1	Cyc1	3
Hmga1	Hmga1	3
Arpc5	Arpc5	3
Calm1	Calm1	3
Rpl35	Rpl35	3
mt-Nd6	mt-Nd6	3
Dcxr	Dcxr	3
Rpl37	Rpl37	3
Cdc42	Cdc42	3
mt-Nd5	mt-Nd5	3
Tpi1	Tpi1	3
Rpl29	Rpl29	3
Sfr1	Sfr1	3
Rpl3	Rpl3	3
2010107E04Rik	2010107E04Rik	3
Col18a1	Col18a1	3
Ddb1	Ddb1	3
Ddost	Ddost	3
Cox4i1	Cox4i1	3
Eif4a1	Eif4a1	3
Hint1	Hint1	3
Por	Por	3
Ran	Ran	3
Tspo	Tspo	3
Rps16	Rps16	3
Bcap31	Bcap31	3
Fau	Fau	3
Ces1f	Ces1f	3
Cox7a2	Cox7a2	3
Cct7	Cct7	3
Jup	Jup	3
Tmsb10	Tmsb10	3
Chchd2	Chchd2	3
Rps2	Rps2	3
Rps23	Rps23	3
Erdr1	Erdr1	3
Rps9	Rps9	3
Rps7	Rps7	3
Ezr	Ezr	3
Rnh1	Rnh1	3
Rps6	Rps6	3
Nme2	Nme2	3
Ephx1	Ephx1	3
Smoc2	Smoc2	2
Flna	Flna	3
Fam162a	Fam162a	3
Pebp1	Pebp1	3
Aqp3	Aqp3	3
Sprr2a1	Sprr2a1	3
Elf3	Elf3	3
Ndfip1	Ndfip1	3
Gja1	Gja1	3
Psmc1	Psmc1	3
Psmb2	Psmb2	3
Fgfbp1	Fgfbp1	3
Cs	Cs	3
Rps24	Rps24	3
Lrrc59	Lrrc59	3
Bax	Bax	3
Tubb6	Tubb6	3
Clstn1	Clstn1	3
Uqcrb	Uqcrb	3
Eif3b	Eif3b	3
Ywhaq	Ywhaq	3
Rpl38	Rpl38	3
Yam1_1	Yam1_1	3
Ndufa2	Ndufa2	3
Ctnna1	Ctnna1	3
Bag1	Bag1	3
Psmc5	Psmc5	3
Tpm1	Tpm1	3
Got2	Got2	3
Fam129b	Fam129b	3
Cd81	Cd81	3
Mat2a	Mat2a	3
Ranbp1	Ranbp1	3
Cxcl14	Cxcl14	2
Fdps	Fdps	3
Hdgf	Hdgf	3
Btf3	Btf3	3
Cebpb	Cebpb	3
H1f0	H1f0	3
Vapa	Vapa	3
Dynlrb1	Dynlrb1	3
Atp5g3	Atp5g3	3
mt-Rnr1	mt-Rnr1	3
S100a14	S100a14	3
Gltp	Gltp	3
Lad1	Lad1	3
Sptssb	Sptssb	2
Atpif1	Atpif1	3
Marcksl1	Marcksl1	3
Rcc2	Rcc2	3
Pdia4	Pdia4	3
Pdia6	Pdia6	3
Rrp1	Rrp1	3
Tnc	Tnc	3
15-Sep	15-Sep	3
Tapbp	Tapbp	3
Ndufa1	Ndufa1	3
Atp1a1	Atp1a1	3
Arf4	Arf4	3
Hspd1	Hspd1	3
Rpl7	Rpl7	3
Gpx4	Gpx4	3
Tbca	Tbca	3
Hs6st1	Hs6st1	3
Emp2	Emp2	3
Rps8	Rps8	3
Prdx6	Prdx6	3
Cct5	Cct5	3
Fscn1	Fscn1	3
Capg	Capg	3
Canx	Canx	3
Ctsb	Ctsb	3
Psmd2	Psmd2	3
Srsf5	Srsf5	3
Prkar1a	Prkar1a	3
Eif4h	Eif4h	3
Pgk1	Pgk1	3
Ndufa8	Ndufa8	3
Psma6	Psma6	3
Lce3a	Lce3a	3
Polr2f	Polr2f	3
Itm2c	Itm2c	3
Cbr3	Cbr3	3
Rab10	Rab10	3
Ier3	Ier3	3
Snrpb	Snrpb	3
Lgals3	Lgals3	3
Bzw1	Bzw1	3
Eef1g	Eef1g	3
Eif3k	Eif3k	3
Rpl17	Rpl17	3
Hes1	Hes1	3
Rps5	Rps5	3
Psmd7	Psmd7	3
Cd24a	Cd24a	3
Lsr	Lsr	3
F11r	F11r	3
Atp5d	Atp5d	3
Rab2a	Rab2a	3
Rpn1	Rpn1	3
Pkp1	Pkp1	3
n-R5-8s1	n-R5-8s1	3
Sh3bgrl3	Sh3bgrl3	3
Stip1	Stip1	3
Glrx3	Glrx3	3
Psmd8	Psmd8	3
Higd2a	Higd2a	3
Serpinh1	Serpinh1	3
Gipc1	Gipc1	3
Ces1h	Ces1h	3
Cct6a	Cct6a	3
Rnf187	Rnf187	3
Pls3	Pls3	3
Ndufb6	Ndufb6	3
Tspan3	Tspan3	3
Mfge8	Mfge8	3
Eif3g	Eif3g	3
Tpt1	Tpt1	3
Rps4x	Rps4x	3
Rabac1	Rabac1	3
Nars	Nars	3
Litaf	Litaf	3
Dusp7	Dusp7	3
Mmp14	Mmp14	3
Mdh1	Mdh1	3
Psmb6	Psmb6	3
Slc25a4	Slc25a4	3
Ghitm	Ghitm	3
Akt1	Akt1	3
Rab1b	Rab1b	3
Surf4	Surf4	3
Psca	Psca	2
Vdac3	Vdac3	3
Rpl26	Rpl26	3
Rsrp1	Rsrp1	3
Hspa9	Hspa9	3
Nadk	Nadk	3
Rac1	Rac1	3
Hspa1b	Hspa1b	3
Eif3l	Eif3l	3
Rraga	Rraga	3
Npm1	Npm1	3
Cdk4	Cdk4	3
Uqcrc1	Uqcrc1	3
Chmp2a	Chmp2a	3
Cxcl5	Cxcl5	3
Fkbp4	Fkbp4	3
Glo1	Glo1	3
Nudc	Nudc	3
Kpna2	Kpna2	3
Morf4l2	Morf4l2	3
Cd14	Cd14	2
Atp5c1	Atp5c1	3
Anxa8	Anxa8	3
Snx3	Snx3	3
Eif6	Eif6	3
Bhlhe40	Bhlhe40	3
Slc3a2	Slc3a2	3
Ppp4c	Ppp4c	3
Idh1	Idh1	3
Puf60	Puf60	3
Sdc4	Sdc4	3
Capzb	Capzb	3
Psma5	Psma5	3
Cct8	Cct8	3
Eif3h	Eif3h	3
Sec61a1	Sec61a1	3
Gdi2	Gdi2	3
Hsbp1	Hsbp1	3
Arl6ip1	Arl6ip1	3
Sae1	Sae1	3
Ucp2	Ucp2	3
Stra6	Stra6	3
Cyb5r3	Cyb5r3	3
Tm9sf2	Tm9sf2	3
Cct2	Cct2	3
Cttn	Cttn	3
Spp1	Spp1	3
Wbp5	Wbp5	3
Foxq1	Foxq1	3
Lgals1	Lgals1	4
Anp32b	Anp32b	3
Serpinb5	Serpinb5	3
Ndufc2	Ndufc2	3
Hmgn1	Hmgn1	3
Cast	Cast	3
Spop	Spop	3
Gm15500	Gm15500	3
Rab7	Rab7	3
Ndufs6	Ndufs6	3
Uba1	Uba1	3
Sox4	Sox4	3
Spint1	Spint1	3
Mrpl42	Mrpl42	3
Rpl36al	Rpl36al	3
Srsf9	Srsf9	3
Slc39a7	Slc39a7	3
Igfbp3	Igfbp3	3
Sqstm1	Sqstm1	3
mt-Nd4l	mt-Nd4l	3
Rps18	Rps18	3
Rpl6	Rpl6	3
Cyb5b	Cyb5b	3
Hnrnpu	Hnrnpu	3
Gclm	Gclm	3
Tomm6	Tomm6	3
Tfdp1	Tfdp1	3
Grasp	Grasp	2
Set	Set	3
Sdhd	Sdhd	3
Ubqln1	Ubqln1	3
9530068E07Rik	9530068E07Rik	3
Ier2	Ier2	3
Atp5h	Atp5h	3
Atp2a2	Atp2a2	3
Rpl27	Rpl27	3
Hn1	Hn1	3
Ppic	Ppic	3
Ahsa1	Ahsa1	3
Hmgcs1	Hmgcs1	3
Gnai2	Gnai2	3
Fetub	Fetub	3
Rhoa	Rhoa	3
Stom	Stom	3
Ddit4	Ddit4	3
1110004F10Rik	1110004F10Rik	3
Slc9a3r1	Slc9a3r1	3
Uqcrfs1	Uqcrfs1	3
Cnn3	Cnn3	3
Jund	Jund	3
Syngr2	Syngr2	3
Srsf2	Srsf2	3
Ndufs8	Ndufs8	3
Rpl19-ps11	Rpl19-ps11	3
Rpl23	Rpl23	3
Ccng1	Ccng1	3
Sox21	Sox21	3
Rbbp7	Rbbp7	3
Dynll1	Dynll1	3
Csnk1g2	Csnk1g2	3
Tmod3	Tmod3	3
Avpi1	Avpi1	3
Polr2m	Polr2m	3
Mlec	Mlec	3
Txndc17	Txndc17	3
Tmem14c	Tmem14c	3
Slc16a11	Slc16a11	3
Tmem147	Tmem147	3
Edf1	Edf1	3
Mcl1	Mcl1	3
Eya2	Eya2	3
Dbi	Dbi	3
Gsn	Gsn	3
Pgrmc1	Pgrmc1	3
C1qbp	C1qbp	3
Stub1	Stub1	3
Ap2m1	Ap2m1	3
Cyp1b1	Cyp1b1	3
Nfe2l2	Nfe2l2	3
Atp6v0c	Atp6v0c	3
Txnrd1	Txnrd1	3
Nfkbia	Nfkbia	3
Rps17	Rps17	3
Atp6ap1	Atp6ap1	3
Sf3b4	Sf3b4	3
Cdc37	Cdc37	3
Hprt	Hprt	3
Prss23	Prss23	3
Snrpd2	Snrpd2	3
Hnrnpa1	Hnrnpa1	3
Cyb5a	Cyb5a	3
Psmc4	Psmc4	3
Odc1	Odc1	3
Dmkn	Dmkn	3
Ppp2r1a	Ppp2r1a	3
Ostc	Ostc	3
U2af1	U2af1	3
Tmem43	Tmem43	3
Chmp2b	Chmp2b	3
Atp6v1f	Atp6v1f	3
Tubb5	Tubb5	3
Rap1b	Rap1b	3
2310036O22Rik	2310036O22Rik	3
Ssr3	Ssr3	3
Anxa7	Anxa7	3
Sumo1	Sumo1	3
Ceacam1	Ceacam1	3
Gm28037	Gm28037	3
Plxnb2	Plxnb2	3
Prdx2	Prdx2	3
Cnpy2	Cnpy2	3
Rab18	Rab18	3
Pgd	Pgd	3
Ccdc124	Ccdc124	3
Nckap1	Nckap1	3
R3hdm4	R3hdm4	3
Atp5j2	Atp5j2	3
Ajuba	Ajuba	3
Rplp2	Rplp2	3
Sec13	Sec13	3
Sf3b2	Sf3b2	3
Ywhah	Ywhah	3
Ptprf	Ptprf	3
Aldh1a1	Aldh1a1	2
Dsc3	Dsc3	3
Rpl28	Rpl28	3
mt-Te	mt-Te	3
Lars2	Lars2	3
Tpm3	Tpm3	3
Cd164	Cd164	3
Hnrnpc	Hnrnpc	3
Vdac1	Vdac1	3
Glrx5	Glrx5	3
Eif3e	Eif3e	3
D8Ertd738e	D8Ertd738e	3
Ptges3	Ptges3	3
Dctn2	Dctn2	3
Abhd17c	Abhd17c	3
Ewsr1	Ewsr1	3
Msn	Msn	4
Dsg3	Dsg3	3
Ndufa6	Ndufa6	3
Rpl15	Rpl15	3
Rbx1	Rbx1	3
Cox14	Cox14	3
Shfm1	Shfm1	3
Serp1	Serp1	3
BC031181	BC031181	3
Idi1	Idi1	3
Abhd17a	Abhd17a	3
Atp1b3	Atp1b3	3
Dctn3	Dctn3	3
Tomm22	Tomm22	3
Rpn2	Rpn2	3
Klf10	Klf10	3
Ube2m	Ube2m	3
Eif5	Eif5	3
Copz1	Copz1	3
Rps3	Rps3	3
Eif3d	Eif3d	3
Fads2	Fads2	3
Gars	Gars	3
Cp	Cp	2
4833439L19Rik	4833439L19Rik	3
Nhp2	Nhp2	3
Btg2	Btg2	3
Nono	Nono	3
Psma1	Psma1	3
Stmn1	Stmn1	3
Saraf	Saraf	3
Dpp3	Dpp3	3
Eif3c	Eif3c	3
Gabarap	Gabarap	3
Ubxn1	Ubxn1	3
Rps21	Rps21	3
Wdr1	Wdr1	3
Pitx1	Pitx1	3
Atxn10	Atxn10	3
Rab1	Rab1	3
Golph3	Golph3	3
Psmb4	Psmb4	3
Ccnd2	Ccnd2	3
Cdc34	Cdc34	3
Lgals7	Lgals7	3
Atp6v1d	Atp6v1d	3
Hif1a	Hif1a	3
Psenen	Psenen	3
Fzd1	Fzd1	3
Pttg1ip	Pttg1ip	3
Basp1	Basp1	3
Brk1	Brk1	3
Inhba	Inhba	4
Lsm4	Lsm4	3
Sgta	Sgta	3
Tmem123	Tmem123	3
Prr13	Prr13	3
Gnb1	Gnb1	3
Lman2	Lman2	3
Dnaja2	Dnaja2	3
Dgka	Dgka	3
7-Sep	7-Sep	3
Cox7b	Cox7b	3
Srsf7	Srsf7	3
Mpzl2	Mpzl2	3
Slc25a17	Slc25a17	3
Id4	Id4	3
Sec61b	Sec61b	3
Gm11808	Gm11808	3
Ppp2cb	Ppp2cb	3
Ywhab	Ywhab	3
Gnas	Gnas	3
Eif4ebp1	Eif4ebp1	3
Phgdh	Phgdh	3
Tspan31	Tspan31	3
Ctsc	Ctsc	3
Selk	Selk	3
Mtpn	Mtpn	3
Tmed10	Tmed10	3
Rps10	Rps10	3
Flnb	Flnb	4
Slc48a1	Slc48a1	3
Rpl13a	Rpl13a	3
Actr1a	Actr1a	3
Iqgap1	Iqgap1	3
Cldn7	Cldn7	3
Ece1	Ece1	3
Tm9sf3	Tm9sf3	3
Tram1	Tram1	3
Sox15	Sox15	3
Aco2	Aco2	3
Ly6g6c	Ly6g6c	3
Hmgn2	Hmgn2	3
Rab11a	Rab11a	3
Arpc4	Arpc4	3
Cbr1	Cbr1	3
Slc38a2	Slc38a2	3
Rpl31	Rpl31	3
Nap1l4	Nap1l4	3
Slc25a39	Slc25a39	3
Acadl	Acadl	3
Mknk2	Mknk2	3
Plk2	Plk2	3
Acly	Acly	3
Ncstn	Ncstn	3
Tfcp2l1	Tfcp2l1	2
Psmc3	Psmc3	3
Spcs1	Spcs1	3
Coro1b	Coro1b	3
Rnf10	Rnf10	3
St14	St14	3
Nutf2	Nutf2	3
1810037I17Rik	1810037I17Rik	3
Il1a	Il1a	4
Prep	Prep	3
Psmb7	Psmb7	3
Amfr	Amfr	3
Psmb3	Psmb3	3
Rexo2	Rexo2	3
Mta2	Mta2	3
Hist1h2bc	Hist1h2bc	3
Bcam	Bcam	3
Vps35	Vps35	3
Timm13	Timm13	3
Lrp10	Lrp10	3
Uqcrh	Uqcrh	3
Tars	Tars	3
Rab6a	Rab6a	3
Arf3	Arf3	3
Nedd4	Nedd4	3
Cdc20	Cdc20	3
Fst	Fst	4
Ssr2	Ssr2	3
Krt20	Krt20	3
Pdhb	Pdhb	3
Psme3	Psme3	3
Ces2g	Ces2g	3
Snrnp70	Snrnp70	3
Ak3	Ak3	3
Klk10	Klk10	3
Cav2	Cav2	3
Maged1	Maged1	3
Eif4g1	Eif4g1	3
Map1lc3a	Map1lc3a	3
Psma7	Psma7	3
Fbl	Fbl	3
Aldh2	Aldh2	3
Sarnp	Sarnp	3
Idh3a	Idh3a	3
Tst	Tst	2
Ddx1	Ddx1	3
Actr3	Actr3	3
Krt7	Krt7	3
Sf3b6	Sf3b6	3
Arpc1b	Arpc1b	3
Ckap4	Ckap4	3
Atp5j	Atp5j	3
Pard6g	Pard6g	3
Ptbp1	Ptbp1	3
Plp2	Plp2	3
Car12	Car12	3
Psmc6	Psmc6	3
Clns1a	Clns1a	3
Net1	Net1	3
Arl2bp	Arl2bp	3
Mrpl36	Mrpl36	3
Rer1	Rer1	3
Capza1	Capza1	3
Cuta	Cuta	3
Ywhag	Ywhag	3
Mtch1	Mtch1	3
Spcs2	Spcs2	3
Sdha	Sdha	3
Cox5b	Cox5b	3
Tmem50a	Tmem50a	3
Timm8b	Timm8b	3
Mrps21	Mrps21	3
Clptm1l	Clptm1l	3
Snx6	Snx6	3
Lama3	Lama3	4
Ssrp1	Ssrp1	3
Oaz1-ps	Oaz1-ps	3
Cdipt	Cdipt	3
Chmp5	Chmp5	3
Ssb	Ssb	3
Eif4a3	Eif4a3	3
Aamp	Aamp	3
Srp14	Srp14	3
Romo1	Romo1	3
Mien1	Mien1	3
Ndufb11	Ndufb11	3
Ppdpf	Ppdpf	3
Foxa1	Foxa1	3
Clta	Clta	3
Dag1	Dag1	3
Rsl1d1	Rsl1d1	3
Ddx5	Ddx5	3
Pkp3	Pkp3	3
Calu	Calu	3
Myadm	Myadm	3
Hspe1	Hspe1	3
Myc	Myc	3
Atp5k	Atp5k	3
Endod1	Endod1	3
Anxa3	Anxa3	3
Cltc	Cltc	3
Kcnk1	Kcnk1	3
H2afj	H2afj	3
Coa3	Coa3	3
Thoc7	Thoc7	3
Arl1	Arl1	3
Cldn4	Cldn4	3
Dynlt3	Dynlt3	3
Cops7a	Cops7a	3
Susd6	Susd6	3
Emc4	Emc4	3
Psmd12	Psmd12	3
Rbp1	Rbp1	3
Fam101b	Fam101b	3
Samm50	Samm50	3
Cyr61	Cyr61	4
Ldlr	Ldlr	3
Sar1a	Sar1a	3
Mid1ip1	Mid1ip1	3
Shisa5	Shisa5	3
Nop10	Nop10	3
Txndc5	Txndc5	3
Lrrc26	Lrrc26	2
Cdk2ap1	Cdk2ap1	3
Uba52	Uba52	3
Arf6	Arf6	3
Vimp	Vimp	3
H2afx	H2afx	3
Cnfn	Cnfn	4
Tnfaip2	Tnfaip2	3
Lin7c	Lin7c	3
Fam32a	Fam32a	3
Tmc4	Tmc4	3
Tcp1	Tcp1	3
Aup1	Aup1	3
Gnai3	Gnai3	3
Vars	Vars	3
Ndufa3	Ndufa3	3
Ccl2	Ccl2	4
Ndufs2	Ndufs2	3
Tgfbr2	Tgfbr2	3
Pitpna	Pitpna	3
Etfb	Etfb	3
Atf4	Atf4	3
Trim8	Trim8	3
Rps28	Rps28	3
Mbtps1	Mbtps1	3
Zfp706	Zfp706	3
Ripk4	Ripk4	3
Myl12b	Myl12b	3
Csde1	Csde1	3
Gm20388	Gm20388	3
Stt3b	Stt3b	3
Itga6	Itga6	3
Uqcc2	Uqcc2	3
Hsp90aa1	Hsp90aa1	3
Srsf3	Srsf3	3
Abcf2	Abcf2	3
Hn1l	Hn1l	3
Psmd3	Psmd3	3
2410015M20Rik	2410015M20Rik	3
Tmem30b	Tmem30b	3
Tmem132a	Tmem132a	3
Uqcrc2	Uqcrc2	3
Lsm7	Lsm7	3
Cct3	Cct3	3
Dbnl	Dbnl	3
Strap	Strap	3
Cdc42se1	Cdc42se1	3
Ube2s	Ube2s	3
Fam173a	Fam173a	3
Itgb5	Itgb5	3
Rnps1	Rnps1	3
Prmt1	Prmt1	3
Slpi	Slpi	3
Crip2	Crip2	3
Polr2g	Polr2g	3
Gm20431	Gm20431	3
Pnrc1	Pnrc1	3
M6pr	M6pr	3
Srm	Srm	3
Kansl2	Kansl2	3
Mapk13	Mapk13	3
Cwc15	Cwc15	3
Ganab	Ganab	3
Fam83h	Fam83h	3
Nbl1	Nbl1	3
Hnrnpm	Hnrnpm	3
Rab5a	Rab5a	3
2700060E02Rik	2700060E02Rik	3
Myl12a	Myl12a	3
Snrpd1	Snrpd1	3
Tfg	Tfg	3
Psmd1	Psmd1	3
Sar1b	Sar1b	3
Uchl3	Uchl3	3
Tuba4a	Tuba4a	3
Hmgb2	Hmgb2	3
Clptm1	Clptm1	3
Ndufb3	Ndufb3	3
Srp9	Srp9	3
Ap2s1	Ap2s1	3
Ptprs	Ptprs	3
Fdft1	Fdft1	3
Gpi1	Gpi1	3
Uqcrq	Uqcrq	3
Atp6v0b	Atp6v0b	3
Ngfrap1	Ngfrap1	3
Ddr1	Ddr1	3
Rps19	Rps19	3
Ost4	Ost4	3
G3bp1	G3bp1	3
Nme1	Nme1	3
Marcks	Marcks	3
Srpr	Srpr	3
Psmd4	Psmd4	3
Map2k3	Map2k3	3
Sf3b3	Sf3b3	3
Prkcsh	Prkcsh	3
Supt5	Supt5	3
Dcun1d5	Dcun1d5	3
Gnb2	Gnb2	3
Glyr1	Glyr1	3
Ctbp1	Ctbp1	3
Prnp	Prnp	3
Rab25	Rab25	3
Cetn3	Cetn3	3
Fkbp1a	Fkbp1a	3
Abce1	Abce1	3
Tspan1	Tspan1	2
Ndufs5	Ndufs5	3
Mapkapk2	Mapkapk2	3
Cks1b	Cks1b	3
Cycs	Cycs	3
Mrpl28	Mrpl28	3
Cisd1	Cisd1	3
Cnih1	Cnih1	3
Mfsd5	Mfsd5	3
Zdhhc5	Zdhhc5	3
Cxcl1	Cxcl1	3
Herpud1	Herpud1	3
Bmp7	Bmp7	3
Moxd1	Moxd1	3
Arl6ip5	Arl6ip5	3
Igfbp7	Igfbp7	4
Bod1	Bod1	3
Bmp2	Bmp2	2
Rpl9	Rpl9	3
Bzw2	Bzw2	3
Cd44	Cd44	3
Mycl	Mycl	2
Sec24c	Sec24c	3
Fkbp3	Fkbp3	3
Slc25a11	Slc25a11	3
Rnaset2a	Rnaset2a	3
Nt5dc2	Nt5dc2	3
Dusp6	Dusp6	3
Psmd6	Psmd6	3
Rpl18	Rpl18	3
Tpm2	Tpm2	3
Gm21988	Gm21988	3
Etfa	Etfa	3
Trappc4	Trappc4	3
Fopnl	Fopnl	3
Pfdn1	Pfdn1	3
Noc2l	Noc2l	3
Irf2bpl	Irf2bpl	3
Ndufa13	Ndufa13	3
Gm26809	Gm26809	4
Cops6	Cops6	3
Lce3e	Lce3e	2
Ergic3	Ergic3	3
Ppp6r1	Ppp6r1	3
Park7	Park7	3
Ube2d3	Ube2d3	3
Tspan14	Tspan14	3
Cyp51	Cyp51	3
Atp5o	Atp5o	3
Rpl39	Rpl39	3
Lypd3	Lypd3	3
Fasn	Fasn	3
Copb1	Copb1	3
Fam195b	Fam195b	3
Reep5	Reep5	3
Slc1a5	Slc1a5	3
Grn	Grn	3
Hacd3	Hacd3	3
Lasp1	Lasp1	3
Gnb2l1	Gnb2l1	3
Api5	Api5	3
Gps1	Gps1	3
Pdcd6	Pdcd6	3
Anxa6	Anxa6	3
Srxn1	Srxn1	3
Serinc3	Serinc3	3
Sdhb	Sdhb	3
Rtcb	Rtcb	3
Nhp2l1	Nhp2l1	3
Sgk1	Sgk1	3
Hsd17b12	Hsd17b12	3
Apoa1bp	Apoa1bp	3
Lamtor5	Lamtor5	3
Acat2	Acat2	3
Lgr6	Lgr6	3
Ptp4a2	Ptp4a2	3
Usp22	Usp22	3
Ndufv1	Ndufv1	3
Btg1	Btg1	3
Atp5g2	Atp5g2	3
Rbm42	Rbm42	3
Ist1	Ist1	3
Tkt	Tkt	3
Ube2d2a	Ube2d2a	3
Tmprss11d	Tmprss11d	3
Ankrd13a	Ankrd13a	3
Acsl5	Acsl5	3
Nt5c	Nt5c	3
Zfand6	Zfand6	3
Smdt1	Smdt1	3
Lxn	Lxn	4
Snx2	Snx2	3
Slc25a3	Slc25a3	3
Fam84a	Fam84a	3
Pcyox1	Pcyox1	3
Dhrs3	Dhrs3	2
Smarcd2	Smarcd2	3
Snrpa	Snrpa	3
Slc39a4	Slc39a4	3
Abracl	Abracl	3
Ndufa9	Ndufa9	3
Tsg101	Tsg101	3
Tufm	Tufm	3
Mslnl	Mslnl	3
2510039O18Rik	2510039O18Rik	3
Psme2	Psme2	3
Bok	Bok	3
Eif2s1	Eif2s1	3
Ndufv2	Ndufv2	3
Dynlt1a	Dynlt1a	3
Mea1	Mea1	3
Golga7	Golga7	3
Adam10	Adam10	3
Ap1s1	Ap1s1	3
Rpl7l1	Rpl7l1	3
Ndufb10	Ndufb10	3
Adipor1	Adipor1	3
Mgat2	Mgat2	3
Mbd3	Mbd3	3
Ppbp	Ppbp	3
Nop56	Nop56	3
Srsf6	Srsf6	3
Snrpe	Snrpe	3
Rpl23a	Rpl23a	3
F3	F3	4
Arcn1	Arcn1	3
Scamp4	Scamp4	3
Sult2b1	Sult2b1	3
Lamtor1	Lamtor1	3
Qsox1	Qsox1	3
Elof1	Elof1	3
Sdcbp	Sdcbp	3
Hdac1	Hdac1	3
Mgst1	Mgst1	3
Mrpl23-ps1	Mrpl23-ps1	3
Wls	Wls	3
Atg101	Atg101	3
Asah1	Asah1	3
Alas1	Alas1	3
Vasp	Vasp	3
Cep170b	Cep170b	3
Sh3gl1	Sh3gl1	3
Csnk1d	Csnk1d	3
Sptssa	Sptssa	3
Tm2d2	Tm2d2	3
Aacs	Aacs	3
Mybbp1a	Mybbp1a	3
Timm23	Timm23	3
Mmadhc	Mmadhc	3
Furin	Furin	3
Stx7	Stx7	3
Rnf7	Rnf7	3
Pax1	Pax1	3
Foxe1	Foxe1	3
Phf5a	Phf5a	3
Mark3	Mark3	3
Carhsp1	Carhsp1	3
Cdkn2b	Cdkn2b	3
Ak2	Ak2	3
Nomo1	Nomo1	3
Pafah1b2	Pafah1b2	3
Atp5f1	Atp5f1	3
Tmem165	Tmem165	3
Nupr1	Nupr1	3
Rab15	Rab15	3
Snai2	Snai2	3
Srsf1	Srsf1	3
Atp6ap2	Atp6ap2	3
Rrm2	Rrm2	3
Gpc1	Gpc1	3
Lamp2	Lamp2	3
Cmtm6	Cmtm6	3
Cdk2ap2	Cdk2ap2	3
Krt75	Krt75	4
Napa	Napa	3
Rpl10a	Rpl10a	3
Pmepa1	Pmepa1	3
Slc35b1	Slc35b1	3
Psma4	Psma4	3
Rnpep	Rnpep	3
Tma7	Tma7	3
Pdha1	Pdha1	3
Emc10	Emc10	3
Rbmxl1	Rbmxl1	3
Rpl34	Rpl34	3
Pdcd6ip	Pdcd6ip	3
Lce3c	Lce3c	3
Cdk16	Cdk16	3
Pef1	Pef1	3
Ssna1	Ssna1	3
Cacybp	Cacybp	3
Hopx	Hopx	2
Cib1	Cib1	3
Irf6	Irf6	3
Plin3	Plin3	3
Sat1	Sat1	3
Cox7a2l	Cox7a2l	3
Tmbim6	Tmbim6	3
Bspry	Bspry	3
Slc35a4	Slc35a4	3
Rrs1	Rrs1	3
Amd1	Amd1	3
Lypla2	Lypla2	3
Tns4	Tns4	3
Atp6v0e	Atp6v0e	3
Ckmt1	Ckmt1	3
2900097C17Rik	2900097C17Rik	3
Aprt	Aprt	3
Gjb4	Gjb4	4
Os9	Os9	3
Pik3r2	Pik3r2	3
Mrpl32	Mrpl32	3
Ddx39b	Ddx39b	3
Mvb12a	Mvb12a	3
Ddx3x	Ddx3x	3
Copa	Copa	3
Pglyrp1	Pglyrp1	2
Ifitm1	Ifitm1	2
Id2	Id2	3
Grina	Grina	3
Scand1	Scand1	3
Urah	Urah	3
Ncl	Ncl	3
Mapk6	Mapk6	3
Cst3	Cst3	3
Rrm1	Rrm1	3
Dpy30	Dpy30	3
Timp2	Timp2	3
Paics	Paics	3
Csnk1a1	Csnk1a1	3
Med10	Med10	3
RP23-110C17.2	RP23-110C17.2	3
Tomm5	Tomm5	3
Wdr6	Wdr6	3
Ube2i	Ube2i	3
Mars	Mars	3
Rps13-ps1	Rps13-ps1	3
Dnajb1	Dnajb1	3
Cldnd1	Cldnd1	3
Slc25a1	Slc25a1	3
Phb2	Phb2	3
Pawr	Pawr	3
Acadvl	Acadvl	3
Wbp2	Wbp2	3
Mrpl52	Mrpl52	3
Eif3m	Eif3m	3
Ube2b	Ube2b	3
Srebf2	Srebf2	3
Crct1	Crct1	3
Pitpnb	Pitpnb	3
Ogdh	Ogdh	3
Hmgb1	Hmgb1	3
Mbnl2	Mbnl2	3
Psmd14	Psmd14	3
Sc5d	Sc5d	3
Mgst3	Mgst3	3
Shmt2	Shmt2	3
Fam210b	Fam210b	3
Ndufs7	Ndufs7	3
Sidt2	Sidt2	3
Hdac2	Hdac2	3
Cisd3	Cisd3	3
Nudt4	Nudt4	3
Slc2a1	Slc2a1	3
Adrm1	Adrm1	3
Comt	Comt	3
Tsen34	Tsen34	3
Capns1	Capns1	3
Rpl11	Rpl11	3
1110007C09Rik	1110007C09Rik	3
Mrpl12	Mrpl12	3
Crabp2	Crabp2	3
Prdx3	Prdx3	3
Eif4b	Eif4b	3
Sqle	Sqle	3
Gorasp2	Gorasp2	3
Scp2	Scp2	3
Col7a1	Col7a1	3
Ddx24	Ddx24	3
Csrp1	Csrp1	3
Gsta3	Gsta3	3
Lpcat4	Lpcat4	3
Fam120a	Fam120a	3
Emc3	Emc3	3
Txnl1	Txnl1	3
Ifi27	Ifi27	3
Cx3cl1	Cx3cl1	3
Bag3	Bag3	3
Maea	Maea	3
Tbx3	Tbx3	3
Upf1	Upf1	3
Adam28	Adam28	2
Nedd9	Nedd9	3
Ivns1abp	Ivns1abp	3
Kif5b	Kif5b	3
Ndufa7	Ndufa7	3
Ndufb4	Ndufb4	3
Rnf126	Rnf126	3
Ubald2	Ubald2	3
Spcs3	Spcs3	3
Nudt14	Nudt14	3
Fkbp2	Fkbp2	3
Bnip3l	Bnip3l	3
Dld	Dld	3
Prdx5	Prdx5	3
Reep4	Reep4	3
Cfdp1	Cfdp1	3
1110008F13Rik	1110008F13Rik	3
Ppp1cc	Ppp1cc	3
Ndufa12	Ndufa12	3
Cope	Cope	3
Gm28438	Gm28438	3
Rnf4	Rnf4	3
Jag1	Jag1	4
Tmem184b	Tmem184b	3
Hgs	Hgs	3
Nup93	Nup93	3
Mal2	Mal2	3
Tax1bp3	Tax1bp3	3
Paip2	Paip2	3
Dnajb11	Dnajb11	3
Agr2	Agr2	2
Pabpc1	Pabpc1	3
Tbcb	Tbcb	3
Rras	Rras	3
Nkd2	Nkd2	3
Nfe2l1	Nfe2l1	3
Cct4	Cct4	3
Fndc1	Fndc1	2
Sppl3	Sppl3	3
Hk1	Hk1	3
Pigs	Pigs	3
Bag2	Bag2	3
B4galnt1	B4galnt1	3
Mfsd1	Mfsd1	3
Wdr83os	Wdr83os	3
2010111I01Rik	2010111I01Rik	3
Sap30	Sap30	3
Jun	Jun	3
Anp32e	Anp32e	3
Tomm7	Tomm7	3
Eif1a	Eif1a	3
Kxd1	Kxd1	3
Mrpl54	Mrpl54	3
Caprin1	Caprin1	3
Srebf1	Srebf1	3
Ccni	Ccni	3
Cox6c	Cox6c	3
Btbd1	Btbd1	3
Tmed3	Tmed3	3
Mvp	Mvp	3
Tmem50b	Tmem50b	3
Ik	Ik	3
Snw1	Snw1	3
Cdcp1	Cdcp1	3
Mrpl4	Mrpl4	3
Mtap	Mtap	3
Naa50	Naa50	3
Asns	Asns	3
Hdlbp	Hdlbp	3
Fkbp8	Fkbp8	3
Trp53	Trp53	3
Apex1	Apex1	3
Cotl1	Cotl1	4
Rin2	Rin2	3
Sec31a	Sec31a	3
Setd8	Setd8	3
Slc44a2	Slc44a2	3
Rnf5	Rnf5	3
Cab39	Cab39	3
Mboat1	Mboat1	3
Itga3	Itga3	3
Bop1	Bop1	3
Rhoc	Rhoc	3
Gng5	Gng5	3
Cers2	Cers2	3
Tcf3	Tcf3	3
Tspan9	Tspan9	3
Trim28	Trim28	3
Ube2n	Ube2n	3
Rwdd1	Rwdd1	3
Mgea5	Mgea5	3
Sod1	Sod1	3
Ei24	Ei24	3
Kars	Kars	3
Rab24	Rab24	3
Arpc3	Arpc3	3
Hspa4	Hspa4	3
Trp63	Trp63	3
Cks2	Cks2	3
Maf1	Maf1	3
Vamp8	Vamp8	3
Atp5e	Atp5e	3
Vcl	Vcl	3
Gjb3	Gjb3	4
Ubap2	Ubap2	3
Phb	Phb	3
Eif3a	Eif3a	3
Drap1	Drap1	3
Vmp1	Vmp1	3
E2f4	E2f4	3
Zfp36l1	Zfp36l1	3
Mrps16	Mrps16	3
Rad23a	Rad23a	3
Tmx1	Tmx1	3
Tsnax	Tsnax	3
Pink1	Pink1	3
Rangap1	Rangap1	3
Nop2	Nop2	3
Mrpl34	Mrpl34	3
Smu1	Smu1	3
Siva1	Siva1	3
Anapc2	Anapc2	3
Zfand5	Zfand5	3
Fdx1	Fdx1	3
Atf6b	Atf6b	3
Cirh1a	Cirh1a	3
Ap1m2	Ap1m2	3
Alyref	Alyref	3
Cyb561	Cyb561	3
Isyna1	Isyna1	3
Chordc1	Chordc1	3
Fam83f	Fam83f	3
Hmgcr	Hmgcr	3
Prkaca	Prkaca	3
Uba2	Uba2	3
Lamtor2	Lamtor2	3
Ehf	Ehf	3
Cav1	Cav1	4
Trappc6a	Trappc6a	3
Fam103a1	Fam103a1	3
Anxa4	Anxa4	3
Yif1a	Yif1a	3
Ndufc1	Ndufc1	3
Pfkl	Pfkl	3
Tmed4	Tmed4	3
Pdlim1	Pdlim1	3
Rtn3	Rtn3	3
Bloc1s2	Bloc1s2	3
Papola	Papola	3
F2r	F2r	3
Fam20c	Fam20c	3
Slc6a6	Slc6a6	3
Jtb	Jtb	3
Leprot	Leprot	3
Txndc15	Txndc15	3
Xrn2	Xrn2	3
Ppap2c	Ppap2c	3
Tubb2a	Tubb2a	3
Hspbp1	Hspbp1	3
Spag7	Spag7	3
Creld2	Creld2	3
Tmx2	Tmx2	3
Minos1	Minos1	3
Nudt3	Nudt3	3
Utp3	Utp3	3
Rnf130	Rnf130	3
Bub3	Bub3	3
Tpp1	Tpp1	3
Degs1	Degs1	3
Smarca4	Smarca4	3
Pgp	Pgp	3
Usp5	Usp5	3
Capza2	Capza2	3
Rela	Rela	3
Tra2b	Tra2b	3
Rnf11	Rnf11	3
Tmem205	Tmem205	3
Polr2d	Polr2d	3
Polr2c	Polr2c	3
Smad4	Smad4	3
Hcfc1r1	Hcfc1r1	3
Artn	Artn	3
Slmo2	Slmo2	3
Cmtm7	Cmtm7	3
Rpl37rt	Rpl37rt	3
Rab14	Rab14	3
Dnm2	Dnm2	3
Itfg1	Itfg1	3
Larp1	Larp1	3
Crk	Crk	3
Elp2	Elp2	3
Plin2	Plin2	3
Mrpl18	Mrpl18	3
Kdelr1	Kdelr1	3
Magoh	Magoh	3
Adh5	Adh5	3
Fabp5	Fabp5	3
Ift43	Ift43	3
Col8a1	Col8a1	3
Lars	Lars	3
Arl8a	Arl8a	3
Smim20	Smim20	3
Map7d1	Map7d1	3
Pabpn1	Pabpn1	3
Mrps24	Mrps24	3
Actr1b	Actr1b	3
Cyp4f39	Cyp4f39	3
Pmpca	Pmpca	3
Trappc3	Trappc3	3
Stt3a	Stt3a	3
Memo1	Memo1	3
Yrdc	Yrdc	3
Cmas	Cmas	3
Rgs4	Rgs4	3
Htatip2	Htatip2	3
Pisd-ps1	Pisd-ps1	3
Lypd6b	Lypd6b	3
Crabp1	Crabp1	4
Chp1	Chp1	3
Atp6v1c1	Atp6v1c1	3
Gm12057_2	Gm12057_2	3
Farsb	Farsb	3
Gdpd5	Gdpd5	3
Ykt6	Ykt6	3
Tmem158	Tmem158	3
Vps25	Vps25	3
Ttc9	Ttc9	3
Snrpf	Snrpf	3
Atp13a1	Atp13a1	3
Babam1	Babam1	3
Adk	Adk	3
Ppp3ca	Ppp3ca	3
Gatad2a	Gatad2a	3
Top2b	Top2b	3
Adgrg1	Adgrg1	3
Ndufa10	Ndufa10	3
Nudt16l1	Nudt16l1	3
Sars	Sars	3
Zc3h14	Zc3h14	3
Scamp2	Scamp2	3
Gdi1	Gdi1	3
Cherp	Cherp	3
Med22	Med22	3
Ptpra	Ptpra	3
Mal	Mal	3
Serbp1	Serbp1	3
Fis1	Fis1	3
Gtf2f1	Gtf2f1	3
Nsun2	Nsun2	3
Notum	Notum	2
Hras	Hras	3
Acaa2	Acaa2	3
Gde1	Gde1	3
Twsg1	Twsg1	3
Anapc5	Anapc5	3
Tmem9b	Tmem9b	3
Ppm1g	Ppm1g	3
Slc1a4	Slc1a4	3
Slc35b2	Slc35b2	3
Btg3	Btg3	3
Pja1	Pja1	3
Emg1	Emg1	3
Colgalt1	Colgalt1	3
Atp6v1a	Atp6v1a	3
Tcn2	Tcn2	3
Micu2	Micu2	3
Cnn2	Cnn2	4
Emc6	Emc6	3
Tomm40	Tomm40	3
Csnk2b	Csnk2b	3
Usp19	Usp19	3
Ncaph2	Ncaph2	3
Jagn1	Jagn1	3
Asna1	Asna1	3
Rab21	Rab21	3
Eef1e1	Eef1e1	3
Eif2b5	Eif2b5	3
Pxdn	Pxdn	3
Ano1	Ano1	4
Zbtb7c	Zbtb7c	3
Sacm1l	Sacm1l	3
Galnt1	Galnt1	3
Vbp1	Vbp1	3
Phc2	Phc2	3
Lta4h	Lta4h	3
Tmem238	Tmem238	3
Gas1	Gas1	3
Gsk3a	Gsk3a	3
Adprh	Adprh	3
Dda1	Dda1	3
Imp3	Imp3	3
Fcf1	Fcf1	3
Sf3b1	Sf3b1	3
Arl8b	Arl8b	3
Trmt112	Trmt112	3
Rps6ka4	Rps6ka4	3
Bnip2	Bnip2	3
Cul1	Cul1	3
Commd3	Commd3	3
Snx4	Snx4	3
Rbm7	Rbm7	3
Trp53inp2	Trp53inp2	3
Sox9	Sox9	3
Nucb1	Nucb1	3
Elovl1	Elovl1	3
Plekhs1	Plekhs1	2
Akirin2	Akirin2	3
Hook2	Hook2	3
Ppp1r2	Ppp1r2	3
Tm2d1	Tm2d1	3
Wnt7b	Wnt7b	3
Hnrnpl	Hnrnpl	3
Llph	Llph	3
Apobec1	Apobec1	3
Limk2	Limk2	3
Brix1	Brix1	3
H2afv	H2afv	3
Frg1	Frg1	3
Yipf4	Yipf4	3
Slc7a11	Slc7a11	3
Gabrp	Gabrp	2
Pcnp	Pcnp	3
Rpl5	Rpl5	3
Get4	Get4	3
Mrpl20	Mrpl20	3
Mcm2	Mcm2	3
Mbd2	Mbd2	3
Scap	Scap	3
Commd4	Commd4	3
Gm37194	Gm37194	3
Clpp	Clpp	3
Snap47	Snap47	3
Clic4	Clic4	4
Ptk7	Ptk7	3
Mthfd1	Mthfd1	3
Mob1a	Mob1a	3
Gm16136	Gm16136	2
2700094K13Rik	2700094K13Rik	3
Mmp15	Mmp15	2
Pfn2	Pfn2	2
Tmem109	Tmem109	3
Serinc1	Serinc1	3
Abhd4	Abhd4	3
Ahnak	Ahnak	3
Ugt1a7c	Ugt1a7c	3
Gpc4	Gpc4	3
Nr2f6	Nr2f6	3
Cmpk1	Cmpk1	3
Myo1e	Myo1e	3
Bud31	Bud31	3
0610009B22Rik	0610009B22Rik	3
Tspan13	Tspan13	3
Adss	Adss	3
Kctd5	Kctd5	3
Unc50	Unc50	3
Ncln	Ncln	3
Psmd13	Psmd13	3
Tmem64	Tmem64	3
Socs2	Socs2	3
Ccnl2	Ccnl2	3
Polr2j	Polr2j	3
Wdr74	Wdr74	3
Hnrnpul1	Hnrnpul1	3
RP23-27H19.7	RP23-27H19.7	3
Bccip	Bccip	3
Ahcyl1	Ahcyl1	3
Ak6	Ak6	3
Sema4c	Sema4c	3
H2afy	H2afy	3
Nifk	Nifk	3
Rdh10	Rdh10	3
Csad	Csad	3
Ythdf1	Ythdf1	3
Cndp2	Cndp2	3
Tax1bp1	Tax1bp1	3
Hnrnph2	Hnrnph2	3
Ythdf2	Ythdf2	3
Sf1	Sf1	3
Tcea1	Tcea1	3
Mrpl10	Mrpl10	3
Ctps	Ctps	3
Exosc5	Exosc5	3
Mrps28	Mrps28	3
5-Mar	5-Mar	3
Nenf	Nenf	3
Oaz2	Oaz2	3
Ptgs2	Ptgs2	4
Ltv1	Ltv1	3
Khsrp	Khsrp	3
Sparc	Sparc	3
Tcf25	Tcf25	3
Tprgl	Tprgl	3
Actr2	Actr2	3
Arhgap1	Arhgap1	3
4833423E24Rik	4833423E24Rik	3
Krtcap3	Krtcap3	3
Fkbp9	Fkbp9	3
Sdhc	Sdhc	3
Clint1	Clint1	3
Zdhhc6	Zdhhc6	3
Tomm70a	Tomm70a	3
Idh3g	Idh3g	3
Rnf181	Rnf181	3
Ier5	Ier5	3
2610507B11Rik	2610507B11Rik	3
Gpr108	Gpr108	3
Pld3	Pld3	3
Idh2	Idh2	3
Sri	Sri	3
Gspt1	Gspt1	3
Chchd1	Chchd1	3
Mrpl14	Mrpl14	3
Gale	Gale	3
Tsta3	Tsta3	3
Nrbp1	Nrbp1	3
Hsd17b10	Hsd17b10	3
Fam96a	Fam96a	3
N6amt2	N6amt2	3
Fnta	Fnta	3
Frmd6	Frmd6	3
Fmo2	Fmo2	2
Eif2s3x	Eif2s3x	3
Entpd5	Entpd5	3
Prkag1	Prkag1	3
Elavl1	Elavl1	3
Lgals3bp	Lgals3bp	3
Rfk	Rfk	3
Srp54b	Srp54b	3
Suclg2	Suclg2	3
Gart	Gart	3
Srrm2	Srrm2	3
Capn2	Capn2	3
Efnb1	Efnb1	3
Dcaf7	Dcaf7	3
Actl6a	Actl6a	3
Mob2	Mob2	3
Ltbr	Ltbr	3
Vdac2	Vdac2	3
Mrps12	Mrps12	3
Six1	Six1	3
Tpd52	Tpd52	3
Tipin	Tipin	3
Pes1	Pes1	3
Pcna	Pcna	3
Eif3f	Eif3f	3
Mydgf	Mydgf	3
Laptm4b	Laptm4b	3
Tmem256	Tmem256	3
Aaas	Aaas	3
Pnrc2	Pnrc2	3
Dnajc15	Dnajc15	3
Plk1	Plk1	3
Nr1h2	Nr1h2	3
Jag2	Jag2	3
Tnfaip1	Tnfaip1	3
Derl1	Derl1	3
Bckdk	Bckdk	3
Tnfrsf1a	Tnfrsf1a	3
Polr2k	Polr2k	3
Nploc4	Nploc4	3
Nap1l1	Nap1l1	3
Seh1l	Seh1l	3
Sephs2	Sephs2	3
Arpp19	Arpp19	3
Etf1	Etf1	3
Ninj1	Ninj1	3
Gpaa1	Gpaa1	3
Ube2h	Ube2h	3
Ss18	Ss18	3
Nubp2	Nubp2	3
Gstm2	Gstm2	3
Hars	Hars	3
Stap2	Stap2	3
Gapdh	Gapdh	3
Mrpl27	Mrpl27	3
Kdelr2	Kdelr2	3
Vti1b	Vti1b	3
Wdr43	Wdr43	3
Ccnb2	Ccnb2	3
Hax1	Hax1	3
Ruvbl1	Ruvbl1	3
Map2k2	Map2k2	3
Psen1	Psen1	3
Metap2	Metap2	3
Ythdf3	Ythdf3	3
Iars	Iars	3
Afg3l2	Afg3l2	3
Dnajc8	Dnajc8	3
Plscr3	Plscr3	3
Ube2g2	Ube2g2	3
Necap2	Necap2	3
Erp44	Erp44	3
Ssu72	Ssu72	3
B230219D22Rik	B230219D22Rik	3
Mgat3	Mgat3	3
0610011F06Rik	0610011F06Rik	3
Rragc	Rragc	3
Rnd3	Rnd3	3
Tmem258	Tmem258	3
Mapk1ip1l	Mapk1ip1l	3
Slc4a7	Slc4a7	3
Snd1	Snd1	3
Dap	Dap	3
Txnip	Txnip	3
Snapin	Snapin	3
Ptov1	Ptov1	3
Eps8l2	Eps8l2	3
Dad1	Dad1	3
Fibp	Fibp	3
Axl	Axl	4
Rps27a	Rps27a	3
Tmem160	Tmem160	3
Ndufb8	Ndufb8	3
Ilk	Ilk	3
Fads1	Fads1	3
Trap1	Trap1	3
Papss1	Papss1	3
Eif2b2	Eif2b2	3
Cd276	Cd276	3
Nudcd2	Nudcd2	3
Eef1b2	Eef1b2	3
Rps6ka1	Rps6ka1	3
Cyfip1	Cyfip1	3
Mrpl43	Mrpl43	3
St13	St13	3
Strn3	Strn3	3
Chtop	Chtop	3
Pofut2	Pofut2	3
Tmem97	Tmem97	3
Mzt1	Mzt1	3
Srp68	Srp68	3
Pltp	Pltp	3
Esrp2	Esrp2	3
Rnf14	Rnf14	3
Myh9	Myh9	3
Msmo1	Msmo1	3
Ccl20	Ccl20	3
Fbxw11	Fbxw11	3
Blvrb	Blvrb	3
Tdg	Tdg	3
Efhd2	Efhd2	3
Cggbp1	Cggbp1	3
Dcaf13	Dcaf13	3
Mcm4	Mcm4	3
Kdm1a	Kdm1a	3
Stat6	Stat6	3
Cmip	Cmip	3
Prom1	Prom1	2
Rnf6	Rnf6	3
Icam1	Icam1	3
Ehd1	Ehd1	3
Gabarapl1	Gabarapl1	3
Myof	Myof	3
Dlst	Dlst	3
Lrrc41	Lrrc41	3
Rbm17	Rbm17	3
Chmp3	Chmp3	3
Abcd3	Abcd3	3
Ppp2ca	Ppp2ca	3
Plscr1	Plscr1	3
Add1	Add1	3
Hist1h4d	Hist1h4d	3
Tubg1	Tubg1	3
D15Ertd621e	D15Ertd621e	3
Mapk1	Mapk1	3
Hmgn3	Hmgn3	3
Hist1h1c	Hist1h1c	3
Ppp5c	Ppp5c	3
Ndufa5	Ndufa5	3
Cltb	Cltb	3
Sdr39u1	Sdr39u1	3
Aars	Aars	3
Atxn7l3b	Atxn7l3b	3
Atp6v0d1	Atp6v0d1	3
Ipo13	Ipo13	3
Dctpp1	Dctpp1	3
Ube2c	Ube2c	3
Krtcap2	Krtcap2	3
Sac3d1	Sac3d1	3
Cdca4	Cdca4	3
Lbr	Lbr	3
Ptrf	Ptrf	4
Ube2z	Ube2z	3
Slc44a1	Slc44a1	3
Immt	Immt	3
Copb2	Copb2	3
Smo	Smo	3
Brd2	Brd2	3
Poldip3	Poldip3	3
Sub1	Sub1	3
Sox13	Sox13	3
Atad1	Atad1	3
Plek2	Plek2	3
Rpl7a	Rpl7a	3
Smarcc2	Smarcc2	3
Ak1	Ak1	3
Tusc3	Tusc3	3
Supt4a	Supt4a	3
Fam136a	Fam136a	3
Psmc2	Psmc2	3
Stard10	Stard10	3
Pygb	Pygb	3
Nab1	Nab1	3
Sumo3	Sumo3	3
Higd1a	Higd1a	3
Rfng	Rfng	3
Gtf3c1	Gtf3c1	3
Mcm7	Mcm7	3
Dync1li1	Dync1li1	3
Pfdn5	Pfdn5	3
Tmem70	Tmem70	3
Naca	Naca	3
Ranbp3	Ranbp3	3
Aurkaip1	Aurkaip1	3
Hmbs	Hmbs	3
Mrpl2	Mrpl2	3
Ero1l	Ero1l	3
Trim35	Trim35	3
Rars	Rars	3
Tob1	Tob1	3
Glg1	Glg1	3
U2af2	U2af2	3
Klf3	Klf3	3
Dnajc3	Dnajc3	3
Plcb3	Plcb3	3
Sumo2	Sumo2	3
Fxyd3	Fxyd3	3
Brms1	Brms1	3
Calm3	Calm3	3
Mpnd	Mpnd	3
Ociad2	Ociad2	3
Tgif1	Tgif1	3
Pycr2	Pycr2	3
Vamp7-ps	Vamp7-ps	3
Arg1	Arg1	3
Scpep1	Scpep1	3
Grsf1	Grsf1	3
Ppp2r2a	Ppp2r2a	3
Myo1c	Myo1c	3
Xdh	Xdh	3
Ctsa	Ctsa	3
Smim7	Smim7	3
Ubl7	Ubl7	3
Lce3f	Lce3f	2
Dtnbp1	Dtnbp1	3
Manbal	Manbal	3
Pa2g4	Pa2g4	3
Tex261	Tex261	3
Ctnnd1	Ctnnd1	3
Rcn1	Rcn1	3
Dhrs1	Dhrs1	3
Arl6ip4	Arl6ip4	3
Lsm14a	Lsm14a	3
Erlin2	Erlin2	3
Scamp3	Scamp3	3
Gas6	Gas6	3
Ruvbl2	Ruvbl2	3
Coro1c	Coro1c	3
Cnot8	Cnot8	3
Atp11a	Atp11a	3
Fam168b	Fam168b	3
Lzts2	Lzts2	3
2410127L17Rik	2410127L17Rik	3
Nolc1	Nolc1	3
Traf4	Traf4	3
Sil1	Sil1	3
Dut	Dut	3
Naa38	Naa38	3
D19Bwg1357e	D19Bwg1357e	3
Zdhhc13	Zdhhc13	3
Gga1	Gga1	3
Gm4540	Gm4540	3
Txlna	Txlna	3
Cpsf3	Cpsf3	3
Cd47	Cd47	3
Tjp3	Tjp3	2
Lrig1	Lrig1	3
Fam192a	Fam192a	3
Gosr2	Gosr2	3
Med30	Med30	3
Kctd10	Kctd10	3
Vps26a	Vps26a	3
Pycard	Pycard	3
Areg	Areg	3
Casp3	Casp3	3
Lima1	Lima1	3
9-Sep	9-Sep	3
Impdh2	Impdh2	3
Bpnt1	Bpnt1	3
Dazap1	Dazap1	3
Mrps6	Mrps6	3
Hiatl1	Hiatl1	3
Acot13	Acot13	3
Gjb2	Gjb2	3
Tnks1bp1	Tnks1bp1	3
Carm1	Carm1	3
Irak1	Irak1	3
Rpl22l1	Rpl22l1	3
Sbds	Sbds	3
Akr7a5	Akr7a5	3
Gng12	Gng12	3
Isoc1	Isoc1	3
Egln2	Egln2	3
Faf2	Faf2	3
Polr1d	Polr1d	3
Dapk3	Dapk3	3
Dynlt1b	Dynlt1b	3
Ets2	Ets2	3
Emb	Emb	3
Lemd2	Lemd2	3
Gtf2e2	Gtf2e2	3
Lmf2	Lmf2	3
Dync1li2	Dync1li2	3
Casp6	Casp6	3
Tmem183a	Tmem183a	3
Gabarapl2	Gabarapl2	3
Ccnd1	Ccnd1	3
2410006H16Rik	2410006H16Rik	3
Ddx56	Ddx56	3
Cript	Cript	3
Tmem30a	Tmem30a	3
Map2k1	Map2k1	3
Rae1	Rae1	3
Fxr2	Fxr2	3
Uba3	Uba3	3
Bace1	Bace1	3
Minpp1	Minpp1	3
Mogs	Mogs	3
Rsl24d1	Rsl24d1	3
Glud1	Glud1	3
Tm9sf1	Tm9sf1	3
Mrpl41	Mrpl41	3
Eif1b	Eif1b	3
Usp47	Usp47	3
Rbbp4	Rbbp4	3
Leng8	Leng8	3
Tollip	Tollip	3
Mak16	Mak16	3
Ltbp3	Ltbp3	3
Dnajb6	Dnajb6	3
Slc27a1	Slc27a1	3
Inafm2	Inafm2	3
Fut8	Fut8	3
Slc16a13	Slc16a13	3
Mcm5	Mcm5	3
Robo1	Robo1	3
Dcn	Dcn	2
Mcm6	Mcm6	3
Vps41	Vps41	3
Psmg2	Psmg2	3
Sdf2	Sdf2	3
Sf3a3	Sf3a3	3
Ergic1	Ergic1	3
Agpat6	Agpat6	3
Hdgfrp2	Hdgfrp2	3
Pitrm1	Pitrm1	3
Nelfb	Nelfb	3
Gmfb	Gmfb	3
Csf3	Csf3	3
Adi1	Adi1	3
Bmp1	Bmp1	3
[truncated: 12,125 more rows]
