# Supplementary material for: Transcriptome analyses of taste organoids reveal multiple pathways involved in taste cell generation
Source: Sci Rep. 2017 Jun 21;7:4004. doi: 10.1038/s41598-017-04099-5 (PMC5479815; doi:10.1038/s41598-017-04099-5)
Supplement: Supplementary file 9 — Supplementary file 6 [file 41598_2017_4099_MOESM9_ESM.xls]

## Sheet: clusters1&2 datasets1&2 1523
	clusters 1.1-2.1
Dynlrb2
Cyp2a5
Foxj1
Calhm3
Serpina1e
Trpm5
Pkd1l3
Gpx3
Fcgbp
Car4
Tas2r126
Pcsk1
Tas2r118
Tmprss6
Tmem171
Ccno
Slc27a2
Chga
Abca13
Gzma
Nkx2-2
Rgs21
Gbp8
Ubxn10
Inpp5j
Amph
Morn5
Slc35d3
Tas2r105
Olfr461
Erich3
Cmpk2
Tas2r108
Scg5
Ighg1
Pifo
Gm14446
Stmn3
Tcerg1l
Sorbs2
Ugt8a
Tas2r137
Pik3ap1
Igsf21
Entpd8
Ppil6
Tnfsf10
Ltc4s
Dab1
Ccdc65
Fam183b
Gsg1l
Gm26641
Nsg2
Bco2
Kcnip3
4930415O20Rik
Lrrc10b
Pkib
Rragd
Vipr1
Pcdh20
Muc1
Cryba2
Snap25
Tff2
Mctp1
Cd200r3
Tmem132e
Tas1r1
Gm2830
Pnmal2
Rgl3
Syn1
Rpe65
Rab37
Pla2g10os
Ddc
Pik3cg
Lrrc6
Gdap1l1
Lipc
Slc38a11
Trav13-2
Car11
Abcc8
Muc20
Kcnmb2
Calml4
Cd200r4
Scn3a
Diras2
Tmprss5
Syn2
2610016A17Rik
Calhm1
Gm24561
Gm27734
Stox1
Tas2r104
Tdrp
P4htm
Tas2r135
Prss32
Car7
Fank1
Igtp
Pclo
Gpr37
Chgb
Muc4
RP23-132D7.4
Trav14-2
Arhgef38
Gkn3
Kcnc1
Gm25442
2900011O08Rik
Elavl4
Scg3
Bcas1
Tas2r113
Disp2
St6gal2
Slc7a14
Atcay
Gm14207
Sez6l2
Fras1
Serpinb9b
Jakmip1
Fgf9
Sarm1
Itgam
Runx1t1
Cdkl4
Tas2r102
Hecw1
Gm13030
Tsga10ip
D130043K22Rik
Gprasp2
Trcg1
B230359F08Rik
Ace
Ptprt
Gdap1
Gm11629
Syp
Crym
Rgs8
Mapk8ip2
Gm16432
AW551984
C030010L15Rik
Kcnq3
Gabrb3
Tas2r138
Ppp4r4
Ankrd33b
Serpinb9e
Col28a1
Atp8a2
Vav1
Hsd17b11
Gm17538
Ighv6-3
Kcnh7
Prss40
Arfgef3
2810459M11Rik
Ap3b2
Col20a1
Rgs9
Gm10193
Gad1
Gm11444
Scml4
Kcnh8
Tdrkh
Efcab9
Cd300a
Shd
Sult1a1
Hs3st5
Plekhd1
Ocm
Car15
Ctss
Lonrf2
6430571L13Rik
Ccdc160
Col9a2
Snca
Cacna2d1
C030048H21Rik
Gm4952
Sh2d7
Edn2
Lrrc16b
RP23-339I6.3
Myrfl
Nos2
Clca3a2
Cntn4
Gpr162
RP24-334B8.20
Insrr
Gm15631
Tas2r115
Acbd7
Crtac1
Gm28905
Tex33
Clca3a1
Gm9989
Gm26829
Soga3
Pnmal1
Lrrn2
Rcan2
Gm16244
Gm14558
Trav3-4
BC048546
Frem2
Zfyve28
Agbl2
Myo7b
Mir8116
Gm996
Gm14069
Pip5kl1
Hes5
1700031A10Rik
Vgf
Diras1
Crb1
Amer3
Kcna4
Gata6
Zmat4
4930539E08Rik
Gm22540
Bglap2
Irg1
Tas2r116
Gm4889
Entpd1
Plcxd3
1700086P04Rik
Tas1r2
Gm28856
Efhd1
Sucnr1
Syt14
Sox8
Lhfpl5
5830473C10Rik
Trav13-1
Gm11830
Tnfrsf8
Gm12000
Magel2
Gm37296
Foxe3
Il25
	clusters 1.1-2.2
Ifi27l2a
Lcn2
Slfn2
Tnfrsf11b
Pigr
AW112010
Enpp3
Tgm2
Shisa2
Vnn3
Isg15
Oasl2
Gng13
Slc5a8
Olfm4
Upk3a
AA467197
Reep1
Ifit1
Slco1a5
Ltb
Uba7
Prr15l
Tmc5
Slc4a4
Ankub1
Slc16a12
Camk2n1
Ppp2r2b
Apol9a
Gbp3
B3gat1
Sectm1b
Ccdc129
Hsd11b1
BC030870
Plce1
Tnfsfm13
Zbp1
Ifi44
Notch4
Adrb1
Mx1
Ifit3
Ccdc162
Adrbk2
Serpina9
Muc16
Tnfsf13os
Ifit3b
Rgn
Dgki
Atp5l-ps1
Gm27920
Col25a1
Ina
Oasl1
Slc25a23
Slco4c1
Mir27a
Cela1
Nwd1
Hsbp1l1
Tacr1
Zkscan4
Tas1r3
9530034E10Rik
Ccl5
Snx20
Itgbl1
Ncald
Sh3tc1
Mkrn2os
Gm37108
Eml6
Shc2
Pacrg
Cdh2
Pfn4
Panct2
Aif1
Dnajc28
Clip3
Gm38303
Nr6a1os
Phgr1
Duox2
Gm26797
St6galnac1
Tmprss3
Catsperd
Duoxa2
Slc35f3
G530012D18Rik
Nos1
Fgf21
Gm13529
Sptb
Cxcl10
Alox5
Gm15137
5830444B04Rik
1700024P16Rik
Parvaos
Gm16550
Ifi205
Igdcc4
Gm10581
Gm33533
Gm37090
Tet1
Gm5914
Gm26808
Ppapdc3
Adhfe1
Ccdc142os
Gm15454
Gjd3
Ebi3
Gm12059
Sox6os
Apbb1ip
Gbp6_1
Ighv6-4
Frmpd4
Sowaha
Map1a
H3f3aos
Gm22965
Gm14448
Gm27477
Zfp133-ps
Iigp1
Gm28731
Cacna1c
Amz1
Mir8101
Slfn4
Epm2a
Ikzf4
Rsad2
BC037032
4632428N05Rik
Alpl
Gm29156
Gm20782
Rimbp3
Gm2810
9130213A22Rik
Dpep2
Gm26744
Srd5a2
Gm16196
Ccdc158
Cd53
Prr36
Orm2
Gm38244
Nptx2
4930539J05Rik
Chrna5
Gm12474
Htr3a
2810468N07Rik
Prss53
Cd36
Gm22195
Mpz
Capn8
Pcdhb12
Gm15899
D230022J07Rik
Gm37867
Cybrd1
Gm22875
Efcc1
Ooep
Trim40
	cluster1.2-2.1
Gnat3
Cib3
Nov
Atp2a3
Shh
Gm8113
Gnb3
Hepacam2
Lrmp
Ovol3
Susd2
Fxyd2
Dkk2
Plcb2
Oit1
Dner
Prox1
Uchl1
Degs2
1810046K07Rik
Pkd2l1
Pou2f3
Hist3h2ba
Pex5l
Hcn1
Kcnj5
A4galt
Fam46c
Insm1
Pla2g10
Kcnh3
Vil1
Podxl2
Igf1
Mcf2l
Gng4
Slc9a4
Nkd1
Ret
Dll3
Adcy1
Fgf14
Cnpy1
Tmem163
Lrrc46
Sdk1
Dpysl5
Kcnh2
Gm7589
2210011C24Rik
Miat
Efhc1
Prox1os
Mylk
Zfr2
Tubb4a
Krt33b
Hcn4
Nxph4
Gli1
Syt5
Slc15a2
Bmx
5930412G12Rik
Neurl3
Wscd1
Cfap126
Gm33051
Noxa1
Hrh3
Nrcam
St18
Syt11
Gpr137c
Pde2a
Lrrc48
Hdc
Mfng
Esp6Esp5
Gng7
Kif19a
Kcnk16
Rasd2
Clstn3
Calca
Ahsg
Fbxo16
Kcnq4
Fstl4
Gck
Camk2b
Tesc
Nefh
Spib
Gpr6
Chst1
Ptch2
Serinc4
Matk
Extl1
Ankrd63
Mfsd6l
Pip5k1b
Kcnh6
Map3k13
Adamts17
Kif1a
Crmp1
Cd177
Tbc1d9
Rprml
Ano7
Wdr93
Zmynd12
Gpha2
Ttc25
Iqcg
Scn5a
Coro2b
Tmem220
Med9os
Ighm
Cfc1
Smpd3
Trim36
Rapgef4
Sv2a
Hist2h4
Kdm4d
Gm5479
Il10
1700018A04Rik
Plch1
Ttbk2
Gmfg
Lin7b
Galnt9
D430036J16Rik
Plxna4
1810012K16Rik
Gm13736
E230016K23Rik
Syt1
Usp2
Pde11a
Gm32391
Rassf4
Zfp773
Abat
Rab39b
Pde1c
Thsd7a
Oprd1
4430402I18Rik
Dll4
Fa2h
Snx22
Lingo3
Thrsp
Jakmip2
RP24-132L16.11
Celf3
Agt
Dzank1
Gm3807
C920021L13Rik
BC021767
Ablim2
Gm12888
Slc4a8
Casr
Kirrel2
Gm14703
Cd83
Capn9
Rxfp3
Ccser1
Cyp26a1
Arl14
Dgkg
F2
Serpini1
AV039307
Adcy8
Fgf22
Sez6l
Sybu
Frmd5
Gm12271
St8sia5
Nfasc
Pdzk1
4932418E24Rik
Rmst
Syt2
Rims2
Hspa12a
Art5
Dclk1
Atp4a
Fhad1
Col11a2
Fbxl16
Gm37711
Dio1
Gm27217
Gm29284
RP23-1B20.2
Kcnb2
RP24-140D11.1
Cacna1h
Gm12857
Pld5
2010110E17Rik
Gm12565
Fgf3
Nefl
RP23-446N16.6
Atp7b
Gm5607
Gm26594
Fam19a2
	clusters1.2-2.2
Cyp2f2
Lyz2
Ltf
Wfdc18
Cxcl14
Psca
Aldh1a1
Tfcp2l1
Lrrc26
Tspan1
Lce3e
Dhrs3
Hopx
Pglyrp1
Ifitm1
Fndc1
Plekhs1
Gabrp
Mmp15
Pfn2
Fmo2
Prom1
Lce3f
Tjp3
Reg3g
Cldn10
Tsc22d1
Pald1
Cxcl17
Mettl7a1
Alox15
Chil1
Fmo6
Calml3
Cryl1
Bace2
Kcnq1
Tspan8
Timp3
Atp6v0e2
Rtp4
Sostdc1
Fmo3
Gp2
Fxyd6
Crisp1
Vtcn1
Aldh1a7
Ascl1
Sema5a
Igfbp5
Tcp11l2
Gpd1l
Cadps2
Klk14
Atp1b1
Scgb3a1
Pik3r1
Cldn8
Apcdd1
Avil
Ccpg1
Scnn1a
Ces1e
Tgm3
Pdcd4
Pllp
Cmtm8
Aldh6a1
Ckb
Slco3a1
Gad2
Morn2
Ccpg1os
Lyz1
Rarb
Plat
Slc44a4
Tmem45b
Car2
Ppp1r1b
Gne
Rbm24
Rhoq
Tshz2
Rgs2
Sepp1
0610040J01Rik
Bdnf
Irf7
Nfe2l3
Abo
Fcgrt
Hs3st1
Slc5a1
Adamdec1
Sort1
Epas1
Lbp
Tmem38a
H2-Eb1
Gsdma
Il18
Cdh11
Otop1
Plcb4
Mob3b
Hid1
Noxo1
Cpeb4
Ttc30b
Srgn
Npas2
Dmpk
Cited4
Dtx4
Bcl2l11
Tmem212
Creb3l4
A2m
Rab3a
Klhdc7a
Kctd14
Pdk2
Gpa33
Trim2
Sel1l3
Gchfr
Itln1
Pde9a
Lsm14b
Pik3ip1
Cdkn1c
Bik
Fam129a
Enpp5
Dbp
Rab17
Tgif2-ps2
Sdr42e1
Gm20632
Trim17
Vnn1
Ptch1
Tgm5
Fam174b
Tle2
Adck3
Rasef
Cdc42ep2
Dnajc6
Aqp11
Rgs3
2610008E11Rik
Agpat4
Nat6
Abca1
Gfra4
Fam83e
Lyplal1
Upk2
Nrep
Itpr2
Cldn23
Mettl20
Slc46a3
Gm7694
Lgr5
Arc
Trf
Esrrg
Csta1
E330009J07Rik
Mpped2
Mpst
Frat2
Scamp5
Rsph1
Gm166
Fzd4
Kcnj2
Prss27
Arhgap24
Aqp4
Hp
Sp100
Gm20634
Gm684
Tspan2
AC125099.3
Fbxo44
Sptlc3
Adh1
2010001A14Rik
Sprr2d
Tmem211
Kif13b
Defb1
Cdc14a
Epha4
Cyp26b1
Pgap1
Gulp1
Ffar4
Ero1lb
Spa17
AI467606
Cd55
Mir22hg
Sun2
Tmem8
S1pr5
Peli3
Abcg1
Ndn
Ncoa7
Chit1
Rsph9
Cpq
Alox12b
Espn
Rabgap1l
Lcp1
Hddc3
Ndufa4l2
Foxi1
Tbc1d30
Fgf1
Gmnc
Kndc1
Rai2
Kdm7a
Ifitm6
Zkscan14
AC125099.1
Plagl1
Fam221a
Aox3
Rab11fip4
Entpd2
Crebrf
Neurl1a
Sv2b
Rab4a
Napepld
Maml3
Lppos
Fam117a
AC160122.1
Shpk
4931414P19Rik
Acss1
Tmem45a
Angpt1
Acy3
Zfp322a
Slc44a3
Chdh
Slain1
Cftr
Cdkn2a
2610306M01Rik
Zdhhc14
Ccdc28a
Scnn1g
Irgm2
Srr
Slc29a4
Fam120aos
Dtna
Mmp11
Arhgap26
Lrrc51
Frmd4a
Slc25a45
Zfp949
Ifih1
Fut2
Ptprd
Mapk8ip1
Oas1g
Slc8a1
Abhd3
Mttp
Wdpcp
Txndc16
Slc9a9
Gm10642
Mss51
Zc3h10
Mndal
Ptpn18
Pid1
4931406C07Rik
Hist2h3c2
Skint3
Liph
Tmem150c
Sytl3
Gm17251
Ptger1
Rem2
Tc2n
Mansc1
Cdk14
Msi2
Prrt3
Bmf
Ggt7
Gm20633
Hist2h2aa2
Tmem191c
Gm16124
1700096K18Rik
Nos1ap
Dnajc12
Gm5113
Nme5
Fggy
D630039A03Rik
Shisa9
Sprr2f
Naaladl2
Ar
Ablim3
Hdac11
Itga9
Amot
Wdr78
Mme
1810021B22Rik
3632451O06Rik
Bbs1
Nlrp10
Rerg
Il17rd
Zfp395
Lgals12
Fam187b
Rasgrp1
Fhit
Ccdc33
Kng2
Ralgps1
Faah
Phf11d
Ophn1
Tox3
Scnn1b
Xist
Galnt2
Tha1
BC039771
Cep97
Gm14236
Trim14
Zfp729a
Fut1
Prr15
Kcnj1
Nptx1
Nlk
Sidt1
Ttll10
Ugt1a10
Osbpl6
Insr
Enho
Elmo1
Fam179a
Gm11963
Pla2g16
Ypel2
Fermt3
Lrrc56
Hsd17b2
S100g
Dmrt2
Lrrc75a
1110034G24Rik
Trim34a
Nfatc2
Nxph3
Ganc
Slx4ip
0610040B10Rik
Fam131c
Rhpn2
Klhl34
Car5b
Adig
Letm2
Foxo3
Gm20703
Fam161a
Sdsl
Susd4
4933431E20Rik
Triqk
Gm11613
Jazf1
Gm9987
Hist1h2al
AI427809
Nrxn1
Ttc36
Gm37305
H3f3a-ps1
Pglyrp4
Snph
A330048O09Rik
Shc4
Rorc
Nyap1
BC051226
Tmem221
Dclk2
Map3k15
Bcl2l14
Dmrta2
Lhfpl2
Csgalnact1
2810414N06Rik
Pgm2l1
Acvr1b
Map2
Fgd2
Sp4
N4bp2l1
Ppm1h
Gstm7
Mpv17l
Ascl2
Zfp108
Zfp667
Ccdc28b
Ikzf2
Setbp1_1
Chn2
Bbs10
Acad10
A330040F15Rik
Gca
Xaf1
Ago4
Kat6b
Rwdd2a
Mir6538
Adgrb1
Gm11992
Dusp16
Sulf1
Dync2h1
Dmrta2os
Fam71e1
Ypel1
Rasd1
Ccdc106
Gm21974
4930481A15Rik
Akap17b
Casp4
Snx32
Gm13430
Wnk2
5730420D15Rik
Ly6g6d
Stk36
Mirlet7c-2
Apol7a
2810408A11Rik
Cdh4
Prob1
Gm25195
Cml1
Arsg
Gm24853
Nol4l
Tmie
Clmn
Gm4285
Trim12c
Rab40b
Pnpla3
1810010H24Rik
Thsd4
Adamts14
Zfp354c
Dyx1c1Ccpg1
1700029J07Rik
Kif9
Sh3rf3
Clec2d
Syn3
Ttc12
Iqsec2
Epha5
Ush1g
Hexim2
Rhpn1
Apoa2
Pgam2
Cyfip2
G6b
Pgf
Gda
RP24-255F19.5
Unc5a
Nxpe4
Gm15753
Cybb
Inca1
Kctd12b
Gm17690
Oas1c
Zfp750
Crebl2
Gm27927
Ppm1k
Sgpp2
Stamos
Morn1
Zfp128
Gpd1
Fam229b
2310040G24Rik
Zhx1
Padi1
Asic1
Prr16
Hivep3
Acot6
Zfp691
Wfdc12
Ulk4
Zc3h6
RP23-425N12.2
4833427G06Rik
Gm5069
Il15ra
Per3
Mfsd7a
Rora
Gm20554
Zfp712
Gm2619
Rnf225
6720427I07Rik
Zbtb10
Nipal3
Ttc28
Zfp174
Scai
Acad12
St3gal5
Syt3
Vmn2r-ps159
Syt16
Sema6c
Gm26723
Dennd3
4933431K14Rik
1700003E16Rik
Gm13690
Gm8213
Dmxl2
Cplx2
Taco1os
Cttnbp2
Nanos3
Rasip1
Rbfox1
Ggn
Me3
Gm16576
Cetn4
Ppm1n
Zfp462
Gse1
Sync
Reps2
Tmtc1
Crip3
Kiss1r
Prex1
C8g
Il1f8
A430018G15Rik
Acot2
Lrba
Enc1
Ppp1r18os
Arhgef9
Cables1
Gm10643
Rasal1
D130020L05Rik
Nr3c2
Sh3bgr
Gm28198
Dixdc1
Calr3
Ubxn11
Tmem56
Sh2d3c
Best2
Gm4938
2810032G03Rik
4632428C04Rik
Tcp11
Gfod1
F8a
Abhd11os
Agbl3
A330035P11Rik
Stc1
Gm16675
Plcd4
Zfp30
Sox2ot
Nupr1l
RP23-381I16.6
Airn
Ccdc96
Gm27042
Mecom
Gm14719
Dennd1c
Tprg
Mapt
Mia2
Efcab12
Vps13d
Mturn
Gm5879
1700088E04Rik
Trp53cor1
Gm13203
Ces2b
RP23-9D24.2
Agmo
Slc38a1
Uty
Fbxo47
1810008I18Rik
Pdlim3
C030039L03Rik
Chrnd
Gm13594
Skida1
Tsga10
Gm17518
1500015L24Rik
Hsd17b14
Abcb9
Mgat5b
Sox5
Btbd17
Gabbr1
Chst10
4930451G09Rik
Cdkl5
Rab36
Nefm
2900041M22Rik
Gm25055
9430065F17Rik
Cacna2d3
Ndp
Rtn4rl1
Grk4
2310015A10Rik
Cpxm2
Adgrb2
Dennd4b
1700019D03Rik
Adamtsl1
Cpsf4l
Slc3a1
2016-03-03
Fam222a
Plb1
Filip1l
Bend5
E230025N22Rik
Junos
Kcnab3
Neu2
Trpm6
5930403N24Rik
Abcc6
Rnf150
RP24-142B15.11
Cdk5r1
Mgll
Ccdc177
Trim12a
Adam11
Lrrc73
Gm11771
Tspan33
Fam13a
Fam101a
Pard3b
Fam13c
AA415398
Gm37276
Mapk4
Klk9
9330104G04Rik
Plk5
Cldn34c1
A730056A06Rik
Gm26881
Tmem150cos
A530072M11Rik
Krt83
Lrrc3b
Gm26637
Gm16938
AC123920.1
Cpeb3
Pbld2
Tmem74b
Celf2
Psors1c2
Etohd2
5033417F24Rik
E230013L22Rik
Gm37607
Gm15972
Serpinb6c
Ccdc73
Gm24111
Gm7461
Slc6a13
Ceacam10
Zfp879
Cfb
Tspyl5
Arid3b
Phyhipl
Ypel4
Oas3
Gm8741
Exd1
E330011M16Rik
RP23-2C16.2
Chrm3
Cmya5
Lrriq3
Grin1
Naip1
Sh3gl3
Chrnb2
Megf11
Tnfsf13
Tmem108
Gm9903
Unc13a
Gm9770
Cul9
Gm960
Tox
Cage1
Sbk2
Zbtb39
Aox4
Rundc3b
Rab44
RP23-34P11.2
Cpne5
Msx2
Cbfa2t3
Cdnf
Dok7
Cxcr4
4930519P11Rik
Irx4
Dlec1
Gm10617
Ttll13
Gm26616
Efcab5
Begain_1
Abca8b
Vmn2r121
Gm13648
Mesp2
9030622O22Rik
Amy1
C130026I21Rik
Meiob
Myl6b
A330023F24Rik
Pag1
Gm37935
Fgf20
4930516B21Rik
Gm11273
BC021891
Gm17178
Syt17
Eno2
Gm20684
Adrb3
Fam43b
Muc15
Mtag2
Mir1945
Slc10a6
Cd274
Abhd15
Vwf
Ppfia4
Plekha4
Gm6822
Qpct
A230065N10Rik
Pde8b
Gm5103
RP24-317M4.6
Kcnip2
Arrb1
Hes7
Msi1
Ankmy1
Mitf
Dact1
Gm12866
P2rx3
Mamstr
Aph1c
Ly6g6f
Gm2546
Gm27404
Grid2ip
E430024P14Rik
Gm28046
Ceacam2
Lce1l
Gm14811
Lmo2
Cabp1
Adam22
RP24-503L4.2
Gm2445
Tbr1
Cited1
Gm12990
Adgrl3
2810030D12Rik
Gm21960
RP24-142B15.5
Gm13440
Rab3b

## Sheet: KEGG of clusters1&2 1523
Category	Term	Count	%	PValue	Genes	List Total	Pop Hits	Pop Total	Fold Enrichment	Bonferroni	Benjamini	FDR
KEGG_PATHWAY	mmu04742:Taste transduction	22	1.54712	8.07229e-13	TRPM5, ADCY8, TAS2R138, GNG13, TAS2R104, TAS2R113, TAS1R3, TAS2R115, TAS2R102, TAS1R1, TAS1R2, TAS2R108, TAS2R116, TAS2R118, TAS2R105, TAS2R137, TAS2R126, TAS2R135, SCNN1G, GNB3, SCNN1B, SCNN1A	446	55	7720	6.92377	2.04233e-10	2.04233e-10	1.05066e-09
KEGG_PATHWAY	mmu04971:Gastric acid secretion	17	1.1955	2.33798e-06	ADCY1, ATP1B1, ATP4A, SLC9A4, ADCY8, CFTR, KCNJ2, KCNJ1, ITPR2, PLCB4, CHRM3, CALML3, CAMK2B, KCNQ1, PLCB2, CAR2, MYLK	446	72	7720	4.08695	0.000591334	0.00029571	0.00304291
KEGG_PATHWAY	mmu04911:Insulin secretion	18	1.26582	6.23313e-06	FXYD2, RAB3A, ADCY1, ATP1B1, ADCY8, RIMS2, PCLO, KCNMB2, PLCB4, GCK, CHRM3, CREB3L4, CAMK2B, RAPGEF4, CACNA1C, ABCC8, SNAP25, PLCB2	446	86	7720	3.6229	0.00157574	0.000525524	0.00811232
KEGG_PATHWAY	mmu04725:Cholinergic synapse	20	1.40647	2.10013e-05	PIK3CG, ADCY1, ADCY8, GNG13, KCNJ2, ITPR2, KCNQ4, KCNQ3, PLCB4, CHRM3, CREB3L4, CAMK2B, CHRNB2, GNB3, GNG4, CACNA1C, KCNQ1, PLCB2, PIK3R1, GNG7	446	113	7720	3.06361	0.0052993	0.00132747	0.0273305
KEGG_PATHWAY	mmu04713:Circadian entrainment	18	1.26582	3.76658e-05	ADCY1, NOS1, NOS1AP, ADCY8, GRIN1, GNG13, KCNJ5, PLCB4, CALML3, CACNA1H, CAMK2B, PER3, GNB3, CACNA1C, GNG4, RASD1, PLCB2, GNG7	446	98	7720	3.17928	0.00948437	0.00190411	0.0490123
KEGG_PATHWAY	mmu04960:Aldosterone-regulated sodium reabsorption	11	0.773558	6.48185e-05	PIK3CG, FXYD2, ATP1B1, NR3C2, IGF1, SCNN1G, SCNN1B, SCNN1A, INSR, PIK3R1, KCNJ1	446	40	7720	4.76009	0.0162659	0.00272954	0.0843306
KEGG_PATHWAY	mmu04970:Salivary secretion	15	1.05485	0.000107335	FXYD2, LYZ2, ADCY1, ATP1B1, LYZ1, NOS1, ADCY8, ITPR2, BEST2, ADRB3, ADRB1, PLCB4, CHRM3, CALML3, PLCB2	446	77	7720	3.37196	0.0267919	0.0038721	0.139611
KEGG_PATHWAY	mmu05032:Morphine addiction	16	1.12518	0.000248617	ADCY1, GABRB3, ADCY8, GNG13, GABBR1, PDE11A, KCNJ5, PDE2A, ARRB1, PDE1C, GRK4, PDE8B, GNB3, GNG4, GABRP, GNG7	446	93	7720	2.97796	0.06097	0.00783264	0.3231
KEGG_PATHWAY	mmu04020:Calcium signaling pathway	24	1.68776	0.000252167	PTGER1, SLC8A1, ADCY1, NOS1, ADCY8, TACR1, GRIN1, ITPR2, ADRB3, PLCE1, PLCB4, ADRB1, CHRM3, PDE1C, CALML3, ATP2A3, P2RX3, PLCD4, CACNA1H, CAMK2B, NOS2, CACNA1C, PLCB2, MYLK	446	180	7720	2.30792	0.0618133	0.00706452	0.327707
KEGG_PATHWAY	mmu04022:cGMP-PKG signaling pathway	23	1.61744	0.000310343	PIK3CG, FXYD2, SLC8A1, ADCY1, ATP1B1, ADCY8, KCNMB2, ITPR2, ADRB3, PLCB4, ADRB1, RGS2, PDE2A, CALML3, ATP2A3, CREB3L4, CACNA1C, NFATC2, INSR, PLCB2, PIK3R1, MYLK, OPRD1	446	171	7720	2.32817	0.0755247	0.00782215	0.40317
KEGG_PATHWAY	mmu04972:Pancreatic secretion	16	1.12518	0.000556341	FXYD2, ADCY1, ATP1B1, CLCA3A1, PLA2G10, CLCA3A2, ADCY8, CFTR, ITPR2, PLCB4, CHRM3, ATP2A3, SLC4A4, KCNQ1, PLCB2, CAR2	446	100	7720	2.76951	0.131331	0.0127178	0.721681
KEGG_PATHWAY	mmu04924:Renin secretion	13	0.914205	0.000662239	ADRB3, ACE, PLCB4, ADRB1, CLCA3A1, PDE1C, CALML3, CLCA3A2, AGT, KCNJ2, CACNA1C, PLCB2, ITPR2	446	71	7720	3.16933	0.15431	0.0138697	0.858505
KEGG_PATHWAY	mmu04723:Retrograde endocannabinoid signaling	16	1.12518	0.000764936	KCNJ5, ADCY1, PLCB4, NAPEPLD, GABRB3, ADCY8, FAAH, GNG13, MGLL, GNB3, GNG4, CACNA1C, PLCB2, GNG7, ITPR2, GABRP	446	103	7720	2.68884	0.176015	0.0147822	0.991027
KEGG_PATHWAY	mmu04015:Rap1 signaling pathway	25	1.75809	0.0012655	ADCY1, FGF9, ADCY8, PGF, FGF14, APBB1IP, ITGAM, PFN2, PLCB4, PFN4, CALML3, RAPGEF4, ANGPT1, FGF1, PLCB2, INSR, FGF3, PIK3R1, PIK3CG, GRIN1, IGF1, FGF22, FGF21, FGF20, PLCE1	446	214	7720	2.02213	0.274122	0.022624	1.63462
KEGG_PATHWAY	mmu04727:GABAergic synapse	14	0.984529	0.00132809	ADCY1, GABRB3, ADCY8, GNG13, GABBR1, GAD2, ABAT, GNB3, SLC38A1, CACNA1C, GNG4, GAD1, GABRP, GNG7	446	87	7720	2.78542	0.285542	0.022166	1.71483
KEGG_PATHWAY	mmu04014:Ras signaling pathway	26	1.82841	0.00148205	FGF9, PGF, FGF14, GNG13, RASAL1, CALML3, RASGRP1, ANGPT1, FGF1, GNG4, SHC2, INSR, FGF3, PIK3R1, GNG7, SHC4, PIK3CG, PLA2G16, PLA2G10, GRIN1, IGF1, FGF22, FGF21, FGF20, PLCE1, GNB3	446	229	7720	1.96526	0.312873	0.0231794	1.91186
KEGG_PATHWAY	mmu04024:cAMP signaling pathway	23	1.61744	0.00210198	PIK3CG, FXYD2, ADCY1, ATP1B1, ADCY8, GRIN1, GABBR1, CFTR, VAV1, GLI1, BDNF, PLCE1, ADRB1, PPP1R1B, CALML3, SUCNR1, CREB3L4, CAMK2B, RAPGEF4, PTCH1, CACNA1C, HCN4, PIK3R1	446	197	7720	2.0209	0.412783	0.0308301	2.70152
KEGG_PATHWAY	mmu05218:Melanoma	12	0.843882	0.0022826	PIK3CG, CDKN2A, FGF9, FGF14, MITF, IGF1, FGF22, FGF21, FGF1, FGF20, FGF3, PIK3R1	446	71	7720	2.92554	0.439069	0.0316095	2.93047
KEGG_PATHWAY	mmu04261:Adrenergic signaling in cardiomyocytes	19	1.33615	0.00237764	PIK3CG, FXYD2, ADCY1, CACNA2D1, ATP1B1, ADCY8, CACNA2D3, PLCB4, ADRB1, CALML3, CREB3L4, CAMK2B, RAPGEF4, CACNA1C, PPP2R2B, KCNQ1, SCN5A, PLCB2, PIK3R1	446	150	7720	2.19253	0.452427	0.0312007	3.05076
KEGG_PATHWAY	mmu05200:Pathways in cancer	37	2.60197	0.00423426	ADCY1, FGF9, ADCY8, PGF, FGF14, STK36, MITF, GNG13, SHH, GLI1, PLCB4, CDKN2A, CXCR4, RASGRP1, NOS2, RARB, FGF1, GNG4, PLCB2, FGF3, PIK3R1, GNG7, PIK3CG, PTGER1, RET, AR, EPAS1, RUNX1T1, IGF1, FGF22, FGF21, MECOM, FGF20, FZD4, PTCH1, PTCH2, GNB3	446	397	7720	1.61322	0.658204	0.0522619	5.37299
KEGG_PATHWAY	mmu04062:Chemokine signaling pathway	22	1.54712	0.0043129	PIK3CG, ADCY1, ADCY8, PREX1, GNG13, FOXO3, CCL5, VAV1, ELMO1, CXCL10, PLCB4, CXCL14, ARRB1, CXCR4, GRK4, GNB3, GNG4, SHC2, PLCB2, PIK3R1, SHC4, GNG7	446	196	7720	1.94289	0.664966	0.05074	5.47022
KEGG_PATHWAY	mmu04921:Oxytocin signaling pathway	18	1.26582	0.0093257	PIK3CG, ADCY1, CACNA2D1, ADCY8, CACNA2D3, KCNJ2, ITPR2, KCNJ5, PLCB4, RGS2, MYL6B, CALML3, CAMK2B, CACNA1C, NFATC2, PLCB2, PIK3R1, MYLK	446	158	7720	1.97196	0.906564	0.102147	11.4804
KEGG_PATHWAY	mmu04973:Carbohydrate digestion and absorption	8	0.562588	0.00939792	PIK3CG, AMY1, FXYD2, ATP1B1, SLC5A1, TAS1R3, TAS1R2, PIK3R1	446	42	7720	3.29703	0.908271	0.0986539	11.5644
KEGG_PATHWAY	mmu04915:Estrogen signaling pathway	13	0.914205	0.0103145	KCNJ5, PIK3CG, ADCY1, PLCB4, ADCY8, CALML3, GABBR1, CREB3L4, SHC2, PLCB2, PIK3R1, SHC4, ITPR2	446	98	7720	2.29615	0.927424	0.103536	12.6235
KEGG_PATHWAY	mmu00910:Nitrogen metabolism	5	0.351617	0.0142225	CAR15, CAR5B, CAR4, CAR2, CAR7	446	17	7720	5.09101	0.973327	0.134947	17.0091
KEGG_PATHWAY	mmu02010:ABC transporters	8	0.562588	0.0153081	ABCB9, ABCA8B, CFTR, ABCA1, ABCC8, ABCA13, ABCG1, ABCC6	446	46	7720	3.01033	0.979817	0.139388	18.1909
KEGG_PATHWAY	mmu04923:Regulation of lipolysis in adipocytes	9	0.632911	0.0157032	PIK3CG, ADRB3, ADCY1, PLA2G16, ADRB1, ADCY8, MGLL, INSR, PIK3R1	446	57	7720	2.73307	0.981765	0.137838	18.617
KEGG_PATHWAY	mmu00562:Inositol phosphate metabolism	10	0.703235	0.0184231	PIK3CG, ALDH6A1, PLCE1, PLCB4, PIP5KL1, INPP5J, PLCH1, PIP5K1B, PLCD4, PLCB2	446	70	7720	2.47277	0.990946	0.154662	21.4959
KEGG_PATHWAY	mmu04918:Thyroid hormone synthesis	10	0.703235	0.0184231	FXYD2, ATP1B1, ADCY1, PLCB4, DUOXA2, ADCY8, GPX3, CREB3L4, PLCB2, ITPR2	446	70	7720	2.47277	0.990946	0.154662	21.4959
KEGG_PATHWAY	mmu04726:Serotonergic synapse	15	1.05485	0.0194841	DDC, GABRB3, GNG13, ITPR2, KCNJ5, ALOX15, PLCB4, ALOX12B, GNB3, ALOX5, HTR3A, CACNA1C, GNG4, PLCB2, GNG7	446	132	7720	1.96698	0.993113	0.157735	22.5932
KEGG_PATHWAY	mmu04976:Bile secretion	10	0.703235	0.0200626	FXYD2, ATP1B1, ADCY1, ADCY8, SLC5A1, AQP4, CFTR, SLC4A4, SLCO1A5, CAR2	446	71	7720	2.43795	0.994068	0.157107	23.1855
KEGG_PATHWAY	mmu04330:Notch signaling pathway	8	0.562588	0.0212022	DTX4, MFNG, HES5, DLL4, APH1C, NOTCH4, DLL3, MAML3	446	49	7720	2.82603	0.995581	0.160458	24.3401
KEGG_PATHWAY	mmu04728:Dopaminergic synapse	15	1.05485	0.0219186	DDC, GNG13, ITPR2, KCNJ5, PLCB4, PPP1R1B, CALML3, CREB3L4, CAMK2B, GNB3, CACNA1C, GNG4, PPP2R2B, PLCB2, GNG7	446	134	7720	1.93762	0.996328	0.160728	25.0576
KEGG_PATHWAY	mmu04070:Phosphatidylinositol signaling system	12	0.843882	0.0232808	PIK3CG, PLCE1, PLCB4, INPP5J, CALML3, DGKG, PIP5K1B, PLCD4, DGKI, PLCB2, PIK3R1, ITPR2	446	97	7720	2.14137	0.997419	0.165228	26.4048
KEGG_PATHWAY	mmu04925:Aldosterone synthesis and secretion	11	0.773558	0.0254866	ADCY1, PLCB4, PDE2A, ADCY8, CALML3, CACNA1H, CAMK2B, CREB3L4, CACNA1C, PLCB2, ITPR2	446	86	7720	2.214	0.998543	0.174783	28.5389
KEGG_PATHWAY	mmu04978:Mineral absorption	7	0.492264	0.0286837	FXYD2, ATP1B1, TRPM6, SLC5A1, CYBRD1, S100G, TRF	446	41	7720	2.95527	0.999366	0.189719	31.5309
KEGG_PATHWAY	mmu00830:Retinol metabolism	11	0.773558	0.0314516	ALDH1A1, UGT1A10, DHRS3, ADH1, CYP26B1, CYP2A5, CYP26A1, AOX3, AOX4, ALDH1A7, RPE65	446	89	7720	2.13937	0.999692	0.201153	34.0273
KEGG_PATHWAY	mmu04964:Proximal tubule bicarbonate reclamation	5	0.351617	0.0348475	FXYD2, ATP1B1, SLC4A4, CAR4, CAR2	446	22	7720	3.93396	0.999873	0.215362	36.9753
KEGG_PATHWAY	mmu04720:Long-term potentiation	9	0.632911	0.0349191	ADCY1, PLCB4, ADCY8, CALML3, GRIN1, CAMK2B, CACNA1C, PLCB2, ITPR2	446	66	7720	2.36038	0.999876	0.210728	37.0361
KEGG_PATHWAY	mmu05146:Amoebiasis	13	0.914205	0.0366448	PIK3CG, SERPINB9B, ADCY1, PLCB4, SERPINB6C, NOS2, COL11A2, PLCB2, ITGAM, IL10, PIK3R1, SERPINB9E, C8G	446	117	7720	1.92327	0.999921	0.21509	38.4858
KEGG_PATHWAY	mmu04810:Regulation of actin cytoskeleton	20	1.40647	0.0395428	PIK3CG, FGF9, FGF14, PIP5K1B, FGF22, FGF21, FGF20, VAV1, ITGAM, INSRR, ITGA9, PFN2, CHRM3, PFN4, F2, CYFIP2, FGF1, FGF3, MYLK, PIK3R1	446	214	7720	1.6177	0.999963	0.225229	40.8513
KEGG_PATHWAY	mmu05034:Alcoholism	19	1.33615	0.042994	HIST2H2AA2, DDC, GRIN1, GNG13, HIST2H3C2, HDAC11, HIST2H4, BDNF, PPP1R1B, CALML3, CREB3L4, GNB3, GNG4, SHC2, HIST1H2AL, GM12271, HIST3H2BA, SHC4, GNG7	446	202	7720	1.62811	0.999985	0.237518	43.5586
KEGG_PATHWAY	mmu05030:Cocaine addiction	7	0.492264	0.060916	DDC, BDNF, CDK5R1, PPP1R1B, GRIN1, CREB3L4, RGS9	446	49	7720	2.47277	1	0.31518	55.8695
KEGG_PATHWAY	mmu04724:Glutamatergic synapse	12	0.843882	0.066859	ADCY1, PLCB4, ADCY8, GRIN1, GNG13, SLC38A1, GNB3, GNG4, CACNA1C, PLCB2, GNG7, ITPR2	446	115	7720	1.8062	1	0.334454	59.3694
KEGG_PATHWAY	mmu04610:Complement and coagulation cascades	9	0.632911	0.0701384	PLAT, VWF, A2M, CD55, KNG2, CFB, F2, SERPINA1E, C8G	446	76	7720	2.0498	1	0.341728	61.1891
KEGG_PATHWAY	mmu04611:Platelet activation	13	0.914205	0.0744168	PIK3CG, VWF, ADCY1, PLCB4, ADCY8, FERMT3, RASGRP1, COL11A2, APBB1IP, PLCB2, PIK3R1, MYLK, ITPR2	446	131	7720	1.71773	1	0.352589	63.4501
KEGG_PATHWAY	mmu05214:Glioma	8	0.562588	0.0790409	PIK3CG, CDKN2A, CALML3, IGF1, CAMK2B, SHC2, PIK3R1, SHC4	446	65	7720	2.13039	1	0.364198	65.7567
KEGG_PATHWAY	mmu00982:Drug metabolism - cytochrome P450	8	0.562588	0.0842757	UGT1A10, FMO6, ADH1, FMO2, FMO3, AOX3, AOX4, GSTM7	446	66	7720	2.09811	1	0.377441	68.2053
KEGG_PATHWAY	mmu05031:Amphetamine addiction	8	0.562588	0.0897044	DDC, ARC, PPP1R1B, CALML3, GRIN1, CAMK2B, CREB3L4, CACNA1C	446	67	7720	2.0668	1	0.390663	70.573
KEGG_PATHWAY	mmu04672:Intestinal immune network for IgA production	6	0.421941	0.091927	CXCR4, H2-EB1, IL15RA, TNFSF13, PIGR, IL10	446	42	7720	2.47277	1	0.392192	71.4945
KEGG_PATHWAY	mmu04010:MAPK signaling pathway	21	1.47679	0.09258	CACNA2D1, FGF9, FGF14, NLK, FGF22, FGF21, MECOM, FGF20, CACNA2D3, BDNF, ARRB1, MAPT, RASGRP1, DUSP16, MAPK8IP2, CACNA1H, MAPK8IP1, CACNA1C, FGF1, MAP3K13, FGF3	446	253	7720	1.43675	1	0.38834	71.7602
KEGG_PATHWAY	mmu00514:Other types of O-glycan biosynthesis	5	0.351617	0.100368	B3GAT1, MFNG, MGAT5B, ST6GAL2, CHST10	446	31	7720	2.79184	1	0.408267	74.7572
KEGG_PATHWAY	mmu00500:Starch and sucrose metabolism	5	0.351617	0.10977	AMY1, GANC, GCK, ENPP3, PGM2L1	446	32	7720	2.7046	1	0.432052	77.9832
KEGG_PATHWAY	mmu04919:Thyroid hormone signaling pathway	11	0.773558	0.115768	PIK3CG, FXYD2, ATP1B1, PLCE1, PLCB4, NOTCH4, PLCD4, DIO1, RCAN2, PLCB2, PIK3R1	446	113	7720	1.68499	1	0.444186	79.8377
KEGG_PATHWAY	mmu04360:Axon guidance	12	0.843882	0.124029	SEMA5A, EPHA5, ABLIM2, EPHA4, SEMA6C, PLXNA4, UNC5A, RGS3, CXCR4, ABLIM3, DPYSL5, NFATC2	446	129	7720	1.61018	1	0.462283	82.1563
KEGG_PATHWAY	mmu00430:Taurine and hypotaurine metabolism	3	0.21097	0.129275	GAD2, GGT7, GAD1	446	11	7720	4.72075	1	0.471003	83.4981
KEGG_PATHWAY	mmu05142:Chagas disease (American trypanosomiasis)	10	0.703235	0.138641	PIK3CG, ACE, ADCY1, PLCB4, NOS2, CCL5, PPP2R2B, PLCB2, IL10, PIK3R1	446	103	7720	1.68053	1	0.490469	85.665
KEGG_PATHWAY	mmu00600:Sphingolipid metabolism	6	0.421941	0.140845	SPTLC3, UGT8A, SGPP2, NEU2, SMPD3, DEGS2	446	48	7720	2.16368	1	0.490234	86.135
KEGG_PATHWAY	mmu04514:Cell adhesion molecules (CAMs)	14	0.984529	0.14142	CLDN8, MPZ, VTCN1, NFASC, CLDN10, CDH2, NRXN1, CDH4, CLDN23, ITGAM, NRCAM, ITGA9, CD274, H2-EB1	446	162	7720	1.49588	1	0.485781	86.2552
KEGG_PATHWAY	mmu05010:Alzheimer's disease	15	1.05485	0.141726	CDK5R1, NOS1, NDUFA4L2, APH1C, GRIN1, SNCA, MME, ITPR2, PLCB4, CALML3, ATP2A3, MAPT, BACE2, CACNA1C, PLCB2	446	177	7720	1.4669	1	0.480747	86.3189
KEGG_PATHWAY	mmu04066:HIF-1 signaling pathway	10	0.703235	0.144569	PIK3CG, CYBB, ENO2, IGF1, ANGPT1, CAMK2B, NOS2, INSR, PIK3R1, TRF	446	104	7720	1.66437	1	0.482339	86.8973
KEGG_PATHWAY	mmu01100:Metabolic pathways	83	5.83685	0.149926	GDA, THA1, PIP5K1B, ACOT2, PGAM2, LTC4S, CKB, CRYL1, ACSS1, PLCB4, PIP5KL1, ST3GAL5, HDC, MGLL, RGN, ALOX12B, NOS2, CES1E, AGPAT4, PLCB2, ALDH6A1, DDC, AMY1, SPTLC3, UGT8A, PGAP1, CYP26A1, PNPLA3, ST6GALNAC1, NME5, UGT1A10, ALOX15, PLCE1, DHRS3, HSD11B1, CYP2A5, ABAT, DEGS2, MPST, ALPL, GALNT2, ME3, MGAT5B, HSD17B2, GNE, ENPP3, EXTL1, CMPK2, ALDH1A1, GAD2, INPP5J, ADH1, DGKG, CYP26B1, PLCH1, ENO2…	446	1278	7720	1.12416	1	0.490178	87.9259
KEGG_PATHWAY	mmu00230:Purine metabolism	15	1.05485	0.15083	FHIT, ADCY1, GDA, ADCY8, ENPP3, PDE11A, HDDC3, NME5, PDE2A, PDE1C, ENTPD8, PDE9A, PDE8B, ENTPD1, ENTPD2	446	179	7720	1.45051	1	0.48684	88.0919
KEGG_PATHWAY	mmu04340:Hedgehog signaling pathway	4	0.281294	0.157705	PTCH1, PTCH2, SHH, GLI1	446	24	7720	2.8849	1	0.498033	89.2874
KEGG_PATHWAY	mmu04930:Type II diabetes mellitus	6	0.421941	0.15925	PIK3CG, GCK, CACNA1C, ABCC8, INSR, PIK3R1	446	50	7720	2.07713	1	0.49627	89.5405
KEGG_PATHWAY	mmu04750:Inflammatory mediator regulation of TRP channels	11	0.773558	0.189815	PIK3CG, ADCY1, PLCB4, ADCY8, CALML3, IGF1, CAMK2B, ASIC1, PLCB2, PIK3R1, ITPR2	446	126	7720	1.51114	1	0.55926	93.5406
KEGG_PATHWAY	mmu04270:Vascular smooth muscle contraction	11	0.773558	0.196246	ADCY1, PLCB4, PLA2G10, MYL6B, ADCY8, CALML3, CACNA1C, PLCB2, MYLK, KCNMB2, ITPR2	446	127	7720	1.49924	1	0.567183	94.1771
KEGG_PATHWAY	mmu00260:Glycine, serine and threonine metabolism	5	0.351617	0.197077	CHDH, THA1, SRR, SDSL, PGAM2	446	40	7720	2.16368	1	0.563446	94.2549
KEGG_PATHWAY	mmu05414:Dilated cardiomyopathy	8	0.562588	0.200901	ITGA9, ADCY1, CACNA2D1, ADRB1, ADCY8, IGF1, CACNA2D3, CACNA1C	446	83	7720	1.66838	1	0.565872	94.601
KEGG_PATHWAY	mmu04080:Neuroactive ligand-receptor interaction	21	1.47679	0.206355	PTGER1, GABRB3, GZMA, RXFP3, TACR1, GRIN1, GABBR1, VIPR1, ADRB3, KISS1R, ADRB1, HRH3, CHRM3, P2RX3, S1PR5, F2, CHRNA5, CHRNB2, CHRND, OPRD1, GABRP	446	285	7720	1.27543	1	0.571488	95.0614
KEGG_PATHWAY	mmu05217:Basal cell carcinoma	6	0.421941	0.209079	STK36, PTCH1, PTCH2, FZD4, SHH, GLI1	446	55	7720	1.8883	1	0.571624	95.2775
KEGG_PATHWAY	mmu04916:Melanogenesis	9	0.632911	0.210461	ADCY1, PLCB4, ADCY8, CALML3, MITF, CAMK2B, CREB3L4, FZD4, PLCB2	446	99	7720	1.57358	1	0.569172	95.3838
KEGG_PATHWAY	mmu00603:Glycosphingolipid biosynthesis - globo series	3	0.21097	0.212926	A4GALT, FUT1, FUT2	446	15	7720	3.46188	1	0.568869	95.5679
KEGG_PATHWAY	mmu04151:PI3K-Akt signaling pathway	25	1.75809	0.217368	FGF9, PGF, FGF14, GNG13, FOXO3, PIK3AP1, ANGPT1, CREB3L4, FGF1, COL11A2, PPP2R2B, GNG4, INSR, PIK3R1, FGF3, GNG7, PIK3CG, IGF1, FGF22, FGF21, FGF20, BCL2L11, ITGA9, VWF, GNB3	446	351	7720	1.23286	1	0.572342	95.8827
KEGG_PATHWAY	mmu05223:Non-small cell lung cancer	6	0.421941	0.219605	PIK3CG, FHIT, CDKN2A, FOXO3, RARB, PIK3R1	446	56	7720	1.85458	1	0.571618	96.0333
KEGG_PATHWAY	mmu04913:Ovarian steroidogenesis	6	0.421941	0.230291	ADCY1, HSD17B2, ADCY8, IGF1, ALOX5, INSR	446	57	7720	1.82204	1	0.586437	96.6849
KEGG_PATHWAY	mmu00561:Glycerolipid metabolism	6	0.421941	0.241124	DGKG, MGLL, DGKI, AGPAT4, LIPC, PNPLA3	446	58	7720	1.79063	1	0.600887	97.2433
KEGG_PATHWAY	mmu04912:GnRH signaling pathway	8	0.562588	0.243454	ADCY1, PLCB4, ADCY8, CALML3, CAMK2B, CACNA1C, PLCB2, ITPR2	446	88	7720	1.57358	1	0.600158	97.3515
KEGG_PATHWAY	mmu04974:Protein digestion and absorption	8	0.562588	0.243454	FXYD2, COL9A2, ATP1B1, SLC8A1, MME, SLC3A1, COL11A2, KCNQ1	446	88	7720	1.57358	1	0.600158	97.3515
KEGG_PATHWAY	mmu00590:Arachidonic acid metabolism	8	0.562588	0.252292	PLA2G16, ALOX15, PLB1, PLA2G10, GPX3, ALOX12B, LTC4S, ALOX5	446	89	7720	1.5559	1	0.610562	97.7271
KEGG_PATHWAY	mmu04670:Leukocyte transendothelial migration	10	0.703235	0.26243	CLDN8, PIK3CG, CYBB, CXCR4, CLDN10, RAPGEF4, VAV1, ITGAM, CLDN23, PIK3R1	446	121	7720	1.43053	1	0.622745	98.0971
KEGG_PATHWAY	mmu04710:Circadian rhythm	4	0.281294	0.263923	NPAS2, RORC, RORA, PER3	446	31	7720	2.23347	1	0.620559	98.1466
KEGG_PATHWAY	mmu04722:Neurotrophin signaling pathway	10	0.703235	0.270184	PIK3CG, BDNF, CALML3, SORT1, CAMK2B, FOXO3, SHC2, PIK3R1, SHC4, MATK	446	122	7720	1.4188	1	0.626102	98.3417
KEGG_PATHWAY	mmu00770:Pantothenate and CoA biosynthesis	3	0.21097	0.27836	ENPP3, VNN1, VNN3	446	18	7720	2.8849	1	0.634517	98.5678
KEGG_PATHWAY	mmu04721:Synaptic vesicle cycle	6	0.421941	0.285672	SYT1, RAB3A, CPLX2, ATP6V0E2, SNAP25, UNC13A	446	62	7720	1.6751	1	0.641366	98.7456
KEGG_PATHWAY	mmu04071:Sphingolipid signaling pathway	10	0.703235	0.285892	PIK3CG, PLCB4, SPTLC3, SGPP2, S1PR5, PPP2R2B, PLCB2, PIK3R1, DEGS2, OPRD1	446	124	7720	1.39592	1	0.637297	98.7506
KEGG_PATHWAY	mmu00410:beta-Alanine metabolism	4	0.281294	0.295902	ALDH6A1, GAD2, ABAT, GAD1	446	33	7720	2.09811	1	0.648047	98.9603
KEGG_PATHWAY	mmu00564:Glycerophospholipid metabolism	8	0.562588	0.297783	GPD1L, GPD1, PLA2G16, PLB1, PLA2G10, DGKG, DGKI, AGPAT4	446	94	7720	1.47314	1	0.64654	98.9959
KEGG_PATHWAY	mmu04114:Oocyte meiosis	9	0.632911	0.300428	ADCY1, AR, ADCY8, CPEB3, CALML3, CPEB4, IGF1, CAMK2B, ITPR2	446	110	7720	1.41623	1	0.646194	99.044
KEGG_PATHWAY	mmu05143:African trypanosomiasis	4	0.281294	0.328095	PLCB4, IL18, PLCB2, IL10	446	35	7720	1.97822	1	0.681205	99.4346
KEGG_PATHWAY	mmu05323:Rheumatoid arthritis	7	0.492264	0.334397	ATP6V0E2, IL18, H2-EB1, TNFSF13, ANGPT1, CCL5, LTB	446	82	7720	1.47763	1	0.68562	99.4999
KEGG_PATHWAY	mmu05014:Amyotrophic lateral sclerosis (ALS)	5	0.351617	0.338712	NOS1, GRIN1, NEFH, NEFL, NEFM	446	51	7720	1.697	1	0.687321	99.5405
KEGG_PATHWAY	mmu04922:Glucagon signaling pathway	8	0.562588	0.354388	PLCB4, GCK, CALML3, PGAM2, CAMK2B, CREB3L4, PLCB2, ITPR2	446	100	7720	1.38475	1	0.703735	99.6637
KEGG_PATHWAY	mmu04540:Gap junction	7	0.492264	0.376158	ADCY1, PLCB4, ADRB1, ADCY8, PLCB2, TUBB4A, ITPR2	446	86	7720	1.40891	1	0.726816	99.7848
KEGG_PATHWAY	mmu04975:Fat digestion and absorption	4	0.281294	0.376272	CD36, PLA2G10, ABCA1, MTTP	446	38	7720	1.82204	1	0.723116	99.7853
KEGG_PATHWAY	mmu05160:Hepatitis C	10	0.703235	0.384045	CLDN8, PIK3CG, IFIT1, IRF7, OAS3, CLDN10, PPP2R2B, OAS1G, CLDN23, PIK3R1	446	136	7720	1.27275	1	0.728623	99.8176
KEGG_PATHWAY	mmu04914:Progesterone-mediated oocyte maturation	7	0.492264	0.386635	PIK3CG, ADCY1, ADCY8, CPEB3, CPEB4, IGF1, PIK3R1	446	87	7720	1.39271	1	0.727941	99.8274
KEGG_PATHWAY	mmu00350:Tyrosine metabolism	4	0.281294	0.392198	DDC, ADH1, AOX3, AOX4	446	39	7720	1.77532	1	0.73077	99.8467
KEGG_PATHWAY	mmu05215:Prostate cancer	7	0.492264	0.397112	PIK3CG, AR, IGF1, CREB3L4, SRD5A2, PIK3R1, INSRR	446	88	7720	1.37689	1	0.73282	99.8621
KEGG_PATHWAY	mmu05164:Influenza A	12	0.843882	0.398187	PIK3CG, TNFSF10, IFIH1, IRF7, IL18, H2-EB1, OAS3, RSAD2, CCL5, OAS1G, PIK3R1, CXCL10	446	171	7720	1.2147	1	0.730443	99.8652
KEGG_PATHWAY	mmu05220:Chronic myeloid leukemia	6	0.421941	0.401404	PIK3CG, CDKN2A, MECOM, SHC2, PIK3R1, SHC4	446	72	7720	1.44245	1	0.730566	99.8743
KEGG_PATHWAY	mmu00534:Glycosaminoglycan biosynthesis - heparan sulfate / heparin	3	0.21097	0.406534	HS3ST5, HS3ST1, EXTL1	446	24	7720	2.16368	1	0.732889	99.8876
KEGG_PATHWAY	mmu05033:Nicotine addiction	4	0.281294	0.408019	GABRB3, GRIN1, CHRNB2, GABRP	446	40	7720	1.73094	1	0.731068	99.8912
KEGG_PATHWAY	mmu04917:Prolactin signaling pathway	6	0.421941	0.413014	PIK3CG, GCK, FOXO3, SHC2, PIK3R1, SHC4	446	73	7720	1.42269	1	0.733249	99.9026
KEGG_PATHWAY	mmu00592:alpha-Linolenic acid metabolism	3	0.21097	0.426926	PLA2G16, PLB1, PLA2G10	446	25	7720	2.07713	1	0.745264	99.9287
KEGG_PATHWAY	mmu04320:Dorso-ventral axis formation	3	0.21097	0.426926	CPEB3, CPEB4, NOTCH4	446	25	7720	2.07713	1	0.745264	99.9287
KEGG_PATHWAY	mmu05321:Inflammatory bowel disease (IBD)	5	0.351617	0.444719	IL18, H2-EB1, RORC, RORA, IL10	446	59	7720	1.4669	1	0.760955	99.9527
KEGG_PATHWAY	mmu00601:Glycosphingolipid biosynthesis - lacto and neolacto series	3	0.21097	0.446944	FUT1, FUT2, ABO	446	26	7720	1.99724	1	0.760009	99.9551
KEGG_PATHWAY	mmu04744:Phototransduction	3	0.21097	0.446944	CALML3, RGS9, GNAT3	446	26	7720	1.99724	1	0.760009	99.9551
KEGG_PATHWAY	mmu04152:AMPK signaling pathway	9	0.632911	0.45066	PIK3CG, CD36, IGF1, CFTR, CREB3L4, FOXO3, PPP2R2B, INSR, PIK3R1	446	127	7720	1.22665	1	0.760638	99.9589
KEGG_PATHWAY	mmu00640:Propanoate metabolism	3	0.21097	0.466565	ALDH6A1, ACSS1, ABAT	446	27	7720	1.92327	1	0.773698	99.972
KEGG_PATHWAY	mmu00650:Butanoate metabolism	3	0.21097	0.466565	GAD2, ABAT, GAD1	446	27	7720	1.92327	1	0.773698	99.972
KEGG_PATHWAY	mmu04966:Collecting duct acid secretion	3	0.21097	0.466565	ATP6V0E2, ATP4A, CAR2	446	27	7720	1.92327	1	0.773698	99.972
KEGG_PATHWAY	mmu00565:Ether lipid metabolism	4	0.281294	0.46986	PLA2G16, PLB1, PLA2G10, UGT8A	446	44	7720	1.57358	1	0.773869	99.9741
KEGG_PATHWAY	mmu05132:Salmonella infection	6	0.421941	0.47038	PFN2, PFN4, IL18, DYNC2H1, LBP, NOS2	446	78	7720	1.33149	1	0.771285	99.9745
KEGG_PATHWAY	mmu04730:Long-term depression	5	0.351617	0.470549	PLCB4, NOS1, IGF1, PLCB2, ITPR2	446	61	7720	1.4188	1	0.768368	99.9746
KEGG_PATHWAY	mmu05410:Hypertrophic cardiomyopathy (HCM)	6	0.421941	0.481658	ITGA9, ACE, CACNA2D1, IGF1, CACNA2D3, CACNA1C	446	79	7720	1.31464	1	0.77637	99.9807
KEGG_PATHWAY	mmu01200:Carbon metabolism	8	0.562588	0.506536	ALDH6A1, ME3, ACSS1, GCK, ENO2, SDSL, RGN, PGAM2	446	116	7720	1.19375	1	0.797192	99.9898
KEGG_PATHWAY	mmu00980:Metabolism of xenobiotics by cytochrome P450	5	0.351617	0.508421	UGT1A10, CYP2F2, ADH1, HSD11B1, GSTM7	446	64	7720	1.3523	1	0.796063	99.9903
KEGG_PATHWAY	mmu05230:Central carbon metabolism in cancer	5	0.351617	0.508421	PIK3CG, RET, GCK, PGAM2, PIK3R1	446	64	7720	1.3523	1	0.796063	99.9903
KEGG_PATHWAY	mmu04623:Cytosolic DNA-sensing pathway	5	0.351617	0.508421	IRF7, IL18, CCL5, ZBP1, CXCL10	446	64	7720	1.3523	1	0.796063	99.9903
KEGG_PATHWAY	mmu04068:FoxO signaling pathway	9	0.632911	0.511872	PIK3CG, TNFSF10, NLK, IGF1, FOXO3, INSR, IL10, BCL2L11, PIK3R1	446	134	7720	1.16257	1	0.796407	99.9912
KEGG_PATHWAY	mmu05231:Choline metabolism in cancer	7	0.492264	0.530199	PIK3CG, SLC44A3, SLC44A4, DGKG, PIP5K1B, DGKI, PIK3R1	446	101	7720	1.19966	1	0.810237	99.9946
KEGG_PATHWAY	mmu00010:Glycolysis / Gluconeogenesis	5	0.351617	0.532981	ACSS1, GCK, ADH1, ENO2, PGAM2	446	66	7720	1.31132	1	0.809976	99.995
KEGG_PATHWAY	mmu00591:Linoleic acid metabolism	4	0.281294	0.556634	PLA2G16, ALOX15, PLB1, PLA2G10	446	50	7720	1.38475	1	0.827749	99.9975
KEGG_PATHWAY	mmu05150:Staphylococcus aureus infection	4	0.281294	0.556634	CFB, H2-EB1, ITGAM, IL10	446	50	7720	1.38475	1	0.827749	99.9975
KEGG_PATHWAY	mmu04650:Natural killer cell mediated cytotoxicity	7	0.492264	0.568819	PIK3CG, TNFSF10, NFATC2, SHC2, VAV1, PIK3R1, SHC4	446	105	7720	1.15396	1	0.835303	99.9982
KEGG_PATHWAY	mmu04310:Wnt signaling pathway	9	0.632911	0.570713	DKK2, NKD1, PLCB4, NLK, FRAT2, CAMK2B, NFATC2, FZD4, PLCB2	446	141	7720	1.10486	1	0.834345	99.9983
KEGG_PATHWAY	mmu00760:Nicotinate and nicotinamide metabolism	3	0.21097	0.575012	ENPP3, AOX3, AOX4	446	33	7720	1.57358	1	0.835376	99.9985
KEGG_PATHWAY	mmu04512:ECM-receptor interaction	6	0.421941	0.578699	VWF, ITGA9, CD36, SV2B, SV2A, COL11A2	446	88	7720	1.18019	1	0.83592	99.9987
KEGG_PATHWAY	mmu04662:B cell receptor signaling pathway	5	0.351617	0.580185	PIK3CG, PIK3AP1, NFATC2, VAV1, PIK3R1	446	70	7720	1.23639	1	0.834687	99.9988
KEGG_PATHWAY	mmu04961:Endocrine and other factor-regulated calcium reabsorption	4	0.281294	0.583613	FXYD2, ATP1B1, PLCB4, PLCB2	446	52	7720	1.33149	1	0.835055	99.9989
KEGG_PATHWAY	mmu05412:Arrhythmogenic right ventricular cardiomyopathy (ARVC)	5	0.351617	0.591553	ITGA9, CACNA2D1, CDH2, CACNA2D3, CACNA1C	446	71	7720	1.21897	1	0.839087	99.9991
KEGG_PATHWAY	mmu04614:Renin-angiotensin system	3	0.21097	0.607412	ACE, AGT, MME	446	35	7720	1.48366	1	0.849295	99.9995
KEGG_PATHWAY	mmu05322:Systemic lupus erythematosus	9	0.632911	0.618493	HIST2H2AA2, H2-EB1, HIST2H3C2, HIST1H2AL, HIST3H2BA, GM12271, IL10, C8G, HIST2H4	446	147	7720	1.05976	1	0.855561	99.9996
KEGG_PATHWAY	mmu00280:Valine, leucine and isoleucine degradation	4	0.281294	0.622075	ALDH6A1, AOX3, ABAT, AOX4	446	55	7720	1.25887	1	0.856074	99.9997
KEGG_PATHWAY	mmu05202:Transcriptional misregulation in cancer	10	0.703235	0.624345	PROM1, PLAT, LMO2, UTY, RUNX1T1, HIST2H3C2, IGF1, GM12271, CDK14, ITGAM	446	166	7720	1.04274	1	0.855607	99.9997
KEGG_PATHWAY	mmu00250:Alanine, aspartate and glutamate metabolism	3	0.21097	0.637903	GAD2, ABAT, GAD1	446	37	7720	1.40347	1	0.863621	99.9998
KEGG_PATHWAY	mmu05145:Toxoplasmosis	7	0.492264	0.641065	PIK3CG, IGTP, H2-EB1, NOS2, ALOX5, IL10, PIK3R1	446	113	7720	1.07226	1	0.863858	99.9998
KEGG_PATHWAY	mmu04260:Cardiac muscle contraction	5	0.351617	0.655803	FXYD2, ATP1B1, CACNA2D1, CACNA2D3, CACNA1C	446	77	7720	1.12399	1	0.872522	99.9999
KEGG_PATHWAY	mmu04060:Cytokine-cytokine receptor interaction	14	0.984529	0.662914	ACVR1B, TNFSF10, TNFRSF11B, CXCL14, CXCR4, IL18, IL25, IL15RA, TNFRSF8, TNFSF13, CCL5, LTB, IL10, CXCL10	446	245	7720	0.98911	1	0.875596	99.9999
KEGG_PATHWAY	mmu05100:Bacterial invasion of epithelial cells	5	0.351617	0.665826	PIK3CG, SHC2, PIK3R1, ELMO1, SHC4	446	78	7720	1.10958	1	0.875699	99.9999
KEGG_PATHWAY	mmu04150:mTOR signaling pathway	4	0.281294	0.669473	PIK3CG, IGF1, RRAGD, PIK3R1	446	59	7720	1.17352	1	0.876338	99.9999
KEGG_PATHWAY	mmu05162:Measles	8	0.562588	0.675633	PIK3CG, TNFSF10, IFIH1, TACR1, IRF7, OAS3, OAS1G, PIK3R1	446	136	7720	1.0182	1	0.87876	100
KEGG_PATHWAY	mmu04370:VEGF signaling pathway	4	0.281294	0.680619	PIK3CG, NFATC2, SHC2, PIK3R1	446	60	7720	1.15396	1	0.880362	100
KEGG_PATHWAY	mmu04620:Toll-like receptor signaling pathway	6	0.421941	0.699756	PIK3CG, IRF7, LBP, CCL5, PIK3R1, CXCL10	446	101	7720	1.02828	1	0.891596	100
KEGG_PATHWAY	mmu04910:Insulin signaling pathway	8	0.562588	0.704741	PIK3CG, GCK, CALML3, RHOQ, SHC2, INSR, PIK3R1, SHC4	446	140	7720	0.98911	1	0.893167	100
KEGG_PATHWAY	mmu04962:Vasopressin-regulated water reabsorption	3	0.21097	0.718217	DYNC2H1, AQP4, CREB3L4	446	43	7720	1.20763	1	0.900284	100
KEGG_PATHWAY	mmu05222:Small cell lung cancer	5	0.351617	0.72173	PIK3CG, FHIT, NOS2, RARB, PIK3R1	446	84	7720	1.03032	1	0.9009	100
KEGG_PATHWAY	mmu04666:Fc gamma R-mediated phagocytosis	5	0.351617	0.72173	PIK3CG, PIP5K1B, VAV1, PIK3R1, AMPH	446	84	7720	1.03032	1	0.9009	100
KEGG_PATHWAY	mmu04640:Hematopoietic cell lineage	5	0.351617	0.72173	CD55, CD36, H2-EB1, MME, ITGAM	446	84	7720	1.03032	1	0.9009	100
KEGG_PATHWAY	mmu05140:Leishmaniasis	4	0.281294	0.722408	H2-EB1, NOS2, ITGAM, IL10	446	64	7720	1.08184	1	0.899703	100
KEGG_PATHWAY	mmu04660:T cell receptor signaling pathway	6	0.421941	0.723985	PIK3CG, RASGRP1, NFATC2, VAV1, IL10, PIK3R1	446	104	7720	0.99862	1	0.899095	100
KEGG_PATHWAY	mmu04144:Endocytosis	15	1.05485	0.739276	SH3GL3, RET, RAB4A, PIP5K1B, AMPH, RAB11FIP4, ADRB3, ADRB1, PIP5KL1, ARRB1, CXCR4, DNAJC6, GRK4, SNX32, IQSEC2	446	278	7720	0.933961	1	0.907298	100
KEGG_PATHWAY	mmu04012:ErbB signaling pathway	5	0.351617	0.74696	PIK3CG, CAMK2B, SHC2, PIK3R1, SHC4	446	87	7720	0.994794	1	0.91058	100
KEGG_PATHWAY	mmu04622:RIG-I-like receptor signaling pathway	4	0.281294	0.759818	IFIH1, ISG15, IRF7, CXCL10	446	68	7720	1.0182	1	0.916986	100
KEGG_PATHWAY	mmu04510:Focal adhesion	11	0.773558	0.762876	PIK3CG, VWF, ITGA9, PGF, IGF1, COL11A2, SHC2, VAV1, PIK3R1, MYLK, SHC4	446	207	7720	0.919824	1	0.917413	100
KEGG_PATHWAY	mmu00380:Tryptophan metabolism	3	0.21097	0.763021	DDC, AOX3, AOX4	446	47	7720	1.10486	1	0.916089	100
KEGG_PATHWAY	mmu04931:Insulin resistance	6	0.421941	0.768164	PIK3CG, CD36, CREB3L4, SLC27A2, INSR, PIK3R1	446	110	7720	0.94415	1	0.917813	100
KEGG_PATHWAY	mmu05144:Malaria	3	0.21097	0.773211	CD36, IL18, IL10	446	48	7720	1.08184	1	0.919489	100
KEGG_PATHWAY	mmu00330:Arginine and proline metabolism	3	0.21097	0.783018	NOS1, NOS2, CKB	446	49	7720	1.05976	1	0.924008	100
KEGG_PATHWAY	mmu00520:Amino sugar and nucleotide sugar metabolism	3	0.21097	0.783018	GCK, GNE, CHIT1	446	49	7720	1.05976	1	0.924008	100
KEGG_PATHWAY	mmu05204:Chemical carcinogenesis	5	0.351617	0.785076	UGT1A10, ADH1, SULT1A1, HSD11B1, GSTM7	446	92	7720	0.940729	1	0.923924	100
KEGG_PATHWAY	mmu04145:Phagosome	9	0.632911	0.793514	CYBB, NOS1, CD36, ATP6V0E2, H2-EB1, DYNC2H1, CTSS, ITGAM, TUBB4A	446	174	7720	0.895315	1	0.927614	100
KEGG_PATHWAY	mmu00983:Drug metabolism - other enzymes	3	0.21097	0.80152	UGT1A10, CES2B, CES1E	446	51	7720	1.0182	1	0.931022	100
KEGG_PATHWAY	mmu05152:Tuberculosis	9	0.632911	0.803675	CALML3, IL18, H2-EB1, CAMK2B, LBP, NOS2, CTSS, ITGAM, IL10	446	176	7720	0.885141	1	0.931062	100
KEGG_PATHWAY	mmu05133:Pertussis	4	0.281294	0.808178	CALML3, NOS2, ITGAM, IL10	446	74	7720	0.935644	1	0.932469	100
KEGG_PATHWAY	mmu05213:Endometrial cancer	3	0.21097	0.810236	PIK3CG, FOXO3, PIK3R1	446	52	7720	0.99862	1	0.932483	100
KEGG_PATHWAY	mmu00480:Glutathione metabolism	3	0.21097	0.834371	GGT7, GPX3, GSTM7	446	55	7720	0.94415	1	0.944835	100
KEGG_PATHWAY	mmu01230:Biosynthesis of amino acids	4	0.281294	0.835649	THA1, ENO2, SDSL, PGAM2	446	78	7720	0.887662	1	0.944506	100
KEGG_PATHWAY	mmu05205:Proteoglycans in cancer	10	0.703235	0.835812	PIK3CG, PLCE1, IGF1, PTCH1, CAMK2B, FZD4, TIMP3, PDCD4, PIK3R1, ITPR2	446	203	7720	0.852681	1	0.943577	100
KEGG_PATHWAY	mmu05221:Acute myeloid leukemia	3	0.21097	0.84178	PIK3CG, RUNX1T1, PIK3R1	446	56	7720	0.92729	1	0.945821	100
KEGG_PATHWAY	mmu04621:NOD-like receptor signaling pathway	3	0.21097	0.84178	IL18, NAIP1, CCL5	446	56	7720	0.92729	1	0.945821	100
KEGG_PATHWAY	mmu05134:Legionellosis	3	0.21097	0.848887	IL18, NAIP1, ITGAM	446	57	7720	0.911022	1	0.948675	100
KEGG_PATHWAY	mmu04380:Osteoclast differentiation	6	0.421941	0.859594	PIK3CG, TNFRSF11B, CYBB, MITF, NFATC2, PIK3R1	446	126	7720	0.824258	1	0.953394	100
KEGG_PATHWAY	mmu04146:Peroxisome	4	0.281294	0.865171	MPV17L, NOS2, PEX5L, SLC27A2	446	83	7720	0.834189	1	0.955404	100
KEGG_PATHWAY	mmu04210:Apoptosis	3	0.21097	0.8685	PIK3CG, TNFSF10, PIK3R1	446	60	7720	0.865471	1	0.95627	100
KEGG_PATHWAY	mmu04940:Type I diabetes mellitus	3	0.21097	0.880248	GAD2, H2-EB1, GAD1	446	62	7720	0.837552	1	0.96139	100
KEGG_PATHWAY	mmu04668:TNF signaling pathway	5	0.351617	0.881488	PIK3CG, CREB3L4, CCL5, PIK3R1, CXCL10	446	109	7720	0.79401	1	0.961245	100
KEGG_PATHWAY	mmu00140:Steroid hormone biosynthesis	4	0.281294	0.885329	UGT1A10, HSD17B2, HSD11B1, SRD5A2	446	87	7720	0.795835	1	0.962408	100
KEGG_PATHWAY	mmu05212:Pancreatic cancer	3	0.21097	0.896064	PIK3CG, CDKN2A, PIK3R1	446	65	7720	0.798896	1	0.96694	100
KEGG_PATHWAY	mmu04115:p53 signaling pathway	3	0.21097	0.905506	CDKN2A, IGF1, ADGRB1	446	67	7720	0.775049	1	0.970749	100
KEGG_PATHWAY	mmu05211:Renal cell carcinoma	3	0.21097	0.905506	PIK3CG, EPAS1, PIK3R1	446	67	7720	0.775049	1	0.970749	100
KEGG_PATHWAY	mmu04530:Tight junction	6	0.421941	0.909719	CLDN8, RAB3B, CLDN10, PPP2R2B, TJP3, CLDN23	446	139	7720	0.747169	1	0.972095	100
KEGG_PATHWAY	mmu04664:Fc epsilon RI signaling pathway	3	0.21097	0.90992	PIK3CG, VAV1, PIK3R1	446	68	7720	0.763651	1	0.971599	100
KEGG_PATHWAY	mmu05168:Herpes simplex infection	9	0.632911	0.919281	IFIT1, IFIH1, SP100, IRF7, H2-EB1, OAS3, PER3, CCL5, OAS1G	446	208	7720	0.748965	1	0.975326	100
KEGG_PATHWAY	mmu04142:Lysosome	5	0.351617	0.927462	ABCB9, ARSG, AP3B2, SORT1, CTSS	446	122	7720	0.709402	1	0.978439	100
KEGG_PATHWAY	mmu05161:Hepatitis B	6	0.421941	0.929612	PIK3CG, IFIH1, IRF7, CREB3L4, NFATC2, PIK3R1	446	146	7720	0.711346	1	0.978902	100
KEGG_PATHWAY	mmu00240:Pyrimidine metabolism	4	0.281294	0.941623	NME5, ENTPD8, ENTPD1, CMPK2	446	103	7720	0.67221	1	0.983544	100
KEGG_PATHWAY	mmu03320:PPAR signaling pathway	3	0.21097	0.94981	APOA2, CD36, SLC27A2	446	80	7720	0.649103	1	0.986444	100
KEGG_PATHWAY	mmu05203:Viral carcinogenesis	9	0.632911	0.960793	PIK3CG, SP100, CDKN2A, IRF7, CREB3L4, HDAC11, HIST3H2BA, PIK3R1, HIST2H4	446	231	7720	0.674393	1	0.990242	100
KEGG_PATHWAY	mmu04550:Signaling pathways regulating pluripotency of stem cells	5	0.351617	0.961715	PIK3CG, ACVR1B, IGF1, FZD4, PIK3R1	446	138	7720	0.627153	1	0.990317	100
KEGG_PATHWAY	mmu01130:Biosynthesis of antibiotics	8	0.562588	0.967703	NME5, THA1, ACSS1, GCK, ENO2, SDSL, RGN, PGAM2	446	214	7720	0.647081	1	0.992187	100
KEGG_PATHWAY	mmu05016:Huntington's disease	7	0.492264	0.975374	BDNF, PLCB4, NDUFA4L2, GRIN1, TGM2, CREB3L4, PLCB2	446	198	7720	0.611949	1	0.994517	100
KEGG_PATHWAY	mmu05012:Parkinson's disease	5	0.351617	0.975793	GPR37, NDUFA4L2, UCHL1, SNCA, UBA7	446	149	7720	0.580853	1	0.994491	100
KEGG_PATHWAY	mmu03015:mRNA surveillance pathway	3	0.21097	0.977569	MSI1, MSI2, PPP2R2B	446	96	7720	0.540919	1	0.994901	100
KEGG_PATHWAY	mmu04390:Hippo signaling pathway	5	0.351617	0.977762	CRB1, AMOT, FGF1, PPP2R2B, FZD4	446	151	7720	0.57316	1	0.994814	100
KEGG_PATHWAY	mmu05166:HTLV-I infection	10	0.703235	0.982546	MSX2, PIK3CG, ADCY1, CDKN2A, ADCY8, H2-EB1, IL15RA, NFATC2, FZD4, PIK3R1	446	278	7720	0.622641	1	0.996175	100
KEGG_PATHWAY	mmu04932:Non-alcoholic fatty liver disease (NAFLD)	5	0.351617	0.982804	PIK3CG, NDUFA4L2, INSR, BCL2L11, PIK3R1	446	157	7720	0.551255	1	0.996138	100
KEGG_PATHWAY	mmu04630:Jak-STAT signaling pathway	4	0.281294	0.991506	PIK3CG, IL15RA, IL10, PIK3R1	446	145	7720	0.477501	1	0.998476	100
KEGG_PATHWAY	mmu05206:MicroRNAs in cancer	9	0.632911	0.991888	CDKN2A, MIRLET7C-2, NOTCH4, MIR27A, TIMP3, PDCD4, BMF, BCL2L11, SHC4	446	276	7720	0.564438	1	0.998517	100
KEGG_PATHWAY	mmu04110:Cell cycle	3	0.21097	0.994794	CDKN1C, CDKN2A, CDC14A	446	124	7720	0.418776	1	0.999155	100
KEGG_PATHWAY	mmu00190:Oxidative phosphorylation	3	0.21097	0.997667	ATP6V0E2, ATP4A, NDUFA4L2	446	139	7720	0.373585	1	0.9997	100
KEGG_PATHWAY	mmu05169:Epstein-Barr virus infection	5	0.351617	0.998785	PIK3CG, ENTPD8, ENTPD1, IL10, PIK3R1	446	215	7720	0.402545	1	0.999869	100
KEGG_PATHWAY	mmu04740:Olfactory transduction	4	0.281294	1	OLFR461, CALML3, PDE1C, CAMK2B	446	1080	7720	0.064109	1	1	100

## Sheet: Cluster 4 dataset 1&2 358 genes
	Clust 1.4 -2.4
Lgals1
Ccl2
Igfbp7
Gjb3
Crabp1
Axl
Plaur
Emp3
Fosl1
Ski
Ripk3
Anln
Pdpn
Kcnn4
Timp1
Cdh6
Slc4a11
Tssc4
Fstl1
Kif2c
Kifc3
Sh2d5
Lss
Crip1
Fam132a
Schip1_1
Csf1
Foxm1
Trim47
Il2rg
Mybl2
Bub1
Cep55
Fignl1
Fam167a
Gm17494
Atp6v1c2
Nrg1
Acta2
Pcsk9
Rad18
Rn7s2
Lrp8
Gm1673
Pcdh7
Stab1
Mlkl
Ska3
Cenpe
Syt8
Fstl3
Chst2
Trip13
Fkbp11
Rhobtb3
Fam111a
Rangrf
Rad51
Cenph
Spag5
Cdca2
Mapk11
Dctd
Morc4
Gm10800
Ccne2
C330027C09Rik
Espl1
Epb4.1l3
Kif20b
Flrt3
Hist1h2bj
Kntc1
Slc25a48
Kirrel
Sapcd2
Fam132b
Dtl
Spdl1
Afap1l1
Ctnnal1
Troap
Cdc6
Donson
Nipal4
Hist1h2ab
Ddx11
Nup43
Zfp367
Iqgap3
Prim2
Gm12603
Cdr2
Iffo2
Zwilch
Mms22l
Aunip
Fkbp10
Zfp948
Map6
Sorbs3
Stil
Plscr2
Pole
Ror2
Nuf2
Spire1
Nsg1
Hmga2
Parpbp
Srf
Rapgef3
Ercc6l
Camk1
Sgol2a
Cdc7
Rad54l
Gsdmd
Chrnb1
Prr11
Slc39a13
Rad51ap1
Casc5
Cd34
Eme1
Mcm10
Hist1h3c
BC030867
Tead4
Ska1
Dok2
Gpc3
Orc1
Zcchc24
Pcolce2
Rrad
Exo1
Ticrr
Pif1
Traip
Lrfn4
Wdr62
Tmem150a
Sh3d21
Nsl1
Gm10020
B4galt2
Brca1
Fancb
Taf4a
Fam149a
Pxmp2
Diap3
Cdc42bpa
Gen1
Cenpi
Efcab11
Lpar1
Chek1
Tmem121
Dna2
Dusp9
Nat8l
Rad54b
H2-DMb1
Samd1
Pkn3
Lrr1
Gm21738
Serpina3i
Nfkbid
Rpph1
Atad5
Arhgap22
Tmem17
Cenpu
Camkk2
Mpdz
Fancd2
Ccdc80
Rbpms2
Gramd2
Ngf
Thbd
Gmip
Mtfr2
Depdc1b
Abhd1
Cit
E2f7
Lama4
Map3k14
Fxyd5
Gm26776
Neil3
6330416G13Rik
Adcy7
4930503L19Rik
Myh10
Slc29a2
Fanca
Il17d
Gm14798
Chst7
Egfl7
Il18r1
Ddah1
Gm22744
Prr5
Hist1h2ai
Dapk2
Gm20400
Mutyh
Gstcd
Specc1
Gm26578
Slc9a5
2610203C20Rik
Mxra7
Clcf1
Dscc1
2700099C18Rik
Syde1
Cercam
P2rx2
Tram2
Gm3625
Tmem106a
Fam73a
A930004D18Rik
Hpdl
Gm28048
mt-Tk
Fam72a
Gm10801
Sh3gl2
Emid1
Gm20532
Gls2
Inf2
Fam219a
Brca2
Zfp382
Rhox5
Tnfrsf4
Mtmr7
Plcxd1
Gm28635
Scarna13
Hist1h3g
Mical1
Gm38399
Tnni2
Tnnt2
Gm23246
Mir3098
Lipg
Slc4a3
mt-Tl2
Myl7
Gm24452
Hist1h4m
Gm12587
Cks1brt
Gm29371
5430401F13Rik_1
Arhgap29
Gm22816
Ucn2
Camk4
Gm14636
Pla2r1_1
Nes
Arl4d
St6galnac4
Hist1h2bq
4930558J18Rik
Rpl30-ps10
Sat2
Plekho1
Gm2541
Pfkfb1
Dnah14_3
Mamld1
Gm26870
RP23-114P22.5
Tmem88
Mir8099-2
Hmgb1-ps4
Nanp
Ripply3
Herc6
Gm10224
Nav3
Gm21969
Gm20667
Hist1h2bl
Fhl3
Hmgb1-ps9
Tigit
Slc7a3
Popdc3
Pde4d
Tns1
RP23-106G24.2
Col27a1
2210418O10Rik
Gm26652
AL663030.1
Bglap3
Gm28196
Gm4430_1
Dpf1
Il11
Gm20544
Gm19426
Gm5801
Gm5819
St3gal6
Mroh6
Gm16098
Lonrf3
Gm15912
Bex4
Gm27184
Als2cr12
3100003L05Rik
RP24-378G4.3
Gm14286
Xntrpc
5830416P10Rik
Gm11701
Arhgef15
Gm13803
Mirlet7i
Srrm4
Hrh1
A730085K08Rik
Tomt
Gm9443
Gm10719
Gm10722
B230216G23Rik
Gm12693
Gm11645
Lck
Rny1
Gm25047

## Sheet: KEGG of clusters 4
Category	Term	Count	%	PValue	Genes	List Total	Pop Hits	Pop Total	Fold Enrichment	Bonferroni	Benjamini	FDR
KEGG_PATHWAY	mmu03460:Fanconi anemia pathway	7	2.31023	3.8429e-05	FANCD2, EME1, BRCA2, FANCA, BRCA1, FANCB, RAD51	98	51	7720	10.8123	0.0060153	0.0060153	0.0462427
KEGG_PATHWAY	mmu03440:Homologous recombination	5	1.65017	0.000380499	EME1, BRCA2, RAD54B, RAD54L, RAD51	98	28	7720	14.0671	0.0579997	0.029433	0.457002
KEGG_PATHWAY	mmu05322:Systemic lupus erythematosus	9	2.9703	0.000493883	HIST1H2AB, HIST1H4M, HIST1H2BL, HIST1H2BJ, HIST1H2AI, H2-DMB1, HIST1H3C, HIST1H3G, HIST1H2BQ	98	147	7720	4.82299	0.0746274	0.0255216	0.592812
KEGG_PATHWAY	mmu05034:Alcoholism	10	3.30033	0.000939666	HIST1H2AB, HIST1H4M, CAMK4, HIST1H2BL, HIST1H2BJ, HIST1H2AI, HIST1H3C, HIST1H3G, HIST1H2BQ, CAMKK2	98	202	7720	3.89978	0.137221	0.0362268	1.12512
KEGG_PATHWAY	mmu04668:TNF signaling pathway	7	2.31023	0.00240915	IL18R1, CCL2, CSF1, RIPK3, MAPK11, MLKL, MAP3K14	98	109	7720	5.05898	0.315244	0.0729415	2.86138
KEGG_PATHWAY	mmu04110:Cell cycle	7	2.31023	0.00457136	CCNE2, CDC7, CDC6, BUB1, CHEK1, ESPL1, ORC1	98	124	7720	4.447	0.51293	0.112983	5.36532
KEGG_PATHWAY	mmu05166:HTLV-I infection	10	3.30033	0.00800524	ADCY7, LCK, POLE, H2-DMB1, CHEK1, IL2RG, MAP3K14, MYBL2, FOSL1, SRF	98	278	7720	2.83365	0.716879	0.164954	9.22056
KEGG_PATHWAY	mmu05323:Rheumatoid arthritis	5	1.65017	0.0194303	ATP6V1C2, CCL2, CSF1, H2-DMB1, IL11	98	82	7720	4.80338	0.954068	0.3196	21.0347
KEGG_PATHWAY	mmu04380:Osteoclast differentiation	6	1.9802	0.0209098	CAMK4, CSF1, LCK, MAPK11, MAP3K14, FOSL1	98	126	7720	3.75121	0.963762	0.308317	22.4568
KEGG_PATHWAY	mmu05203:Viral carcinogenesis	7	2.31023	0.070155	CCNE2, HIST1H4M, HIST1H2BL, HIST1H2BJ, CHEK1, SRF, HIST1H2BQ	98	231	7720	2.38714	0.999989	0.680812	58.3327
KEGG_PATHWAY	mmu03410:Base excision repair	3	0.990099	0.0711396	MUTYH, NEIL3, POLE	98	35	7720	6.75219	0.999991	0.651209	58.8607
KEGG_PATHWAY	mmu03030:DNA replication	3	0.990099	0.0711396	DNA2, PRIM2, POLE	98	35	7720	6.75219	0.999991	0.651209	58.8607
KEGG_PATHWAY	mmu04151:PI3K-Akt signaling pathway	9	2.9703	0.0733926	CCNE2, LAMA4, PKN3, CSF1, COL27A1, IL2RG, LPAR1, BRCA1, NGF	98	351	7720	2.01988	0.999994	0.631119	60.0457
KEGG_PATHWAY	mmu04060:Cytokine-cytokine receptor interaction	7	2.31023	0.0874305	IL18R1, CCL2, CLCF1, CSF1, IL2RG, TNFRSF4, IL11	98	245	7720	2.25073	0.999999	0.668766	66.7518
KEGG_PATHWAY	mmu04015:Rap1 signaling pathway	6	1.9802	0.131432	ADCY7, CSF1, MAPK11, RAPGEF3, LPAR1, NGF	98	214	7720	2.20866	1	0.794065	81.6577
KEGG_PATHWAY	mmu04114:Oocyte meiosis	4	1.32013	0.16016	CCNE2, ADCY7, BUB1, ESPL1	98	110	7720	2.86456	1	0.839086	87.7638
KEGG_PATHWAY	mmu05321:Inflammatory bowel disease (IBD)	3	0.990099	0.169331	IL18R1, H2-DMB1, IL2RG	98	59	7720	4.00553	1	0.838047	89.2786
KEGG_PATHWAY	mmu04750:Inflammatory mediator regulation of TRP channels	4	1.32013	0.210691	HRH1, ADCY7, MAPK11, NGF	98	126	7720	2.50081	1	0.887528	94.2019
KEGG_PATHWAY	mmu04640:Hematopoietic cell lineage	3	0.990099	0.284834	CD34, CSF1, IL11	98	84	7720	2.81341	1	0.946284	98.2313
KEGG_PATHWAY	mmu04261:Adrenergic signaling in cardiomyocytes	4	1.32013	0.291603	TNNT2, ADCY7, MAPK11, RAPGEF3	98	150	7720	2.10068	1	0.942082	98.4225
KEGG_PATHWAY	mmu04925:Aldosterone synthesis and secretion	3	0.990099	0.294171	ADCY7, CAMK4, CAMK1	98	86	7720	2.74798	1	0.935093	98.49
KEGG_PATHWAY	mmu04914:Progesterone-mediated oocyte maturation	3	0.990099	0.298833	ADCY7, BUB1, MAPK11	98	87	7720	2.7164	1	0.929639	98.6058
KEGG_PATHWAY	mmu04921:Oxytocin signaling pathway	4	1.32013	0.319211	ADCY7, CAMK4, CAMK1, CAMKK2	98	158	7720	1.99432	1	0.935684	99.0224
KEGG_PATHWAY	mmu00240:Pyrimidine metabolism	3	0.990099	0.372442	DCTD, PRIM2, POLE	98	103	7720	2.29443	1	0.958431	99.6331
KEGG_PATHWAY	mmu04660:T cell receptor signaling pathway	3	0.990099	0.376955	LCK, MAPK11, MAP3K14	98	104	7720	2.27237	1	0.954729	99.6636
KEGG_PATHWAY	mmu05200:Pathways in cancer	7	2.31023	0.3818	CCNE2, LAMA4, ADCY7, BRCA2, LPAR1, DAPK2, RAD51	98	397	7720	1.38899	1	0.951215	99.6938
KEGG_PATHWAY	mmu00230:Purine metabolism	4	1.32013	0.391576	ADCY7, PRIM2, POLE, PDE4D	98	179	7720	1.76035	1	0.950233	99.7472
KEGG_PATHWAY	mmu04010:MAPK signaling pathway	5	1.65017	0.393635	MAPK11, DUSP9, MAP3K14, SRF, NGF	98	253	7720	1.55683	1	0.945469	99.7573
KEGG_PATHWAY	mmu04020:Calcium signaling pathway	4	1.32013	0.39499	HRH1, ADCY7, CAMK4, P2RX2	98	180	7720	1.75057	1	0.940254	99.7638
KEGG_PATHWAY	mmu05145:Toxoplasmosis	3	0.990099	0.416937	LAMA4, H2-DMB1, MAPK11	98	113	7720	2.09139	1	0.946095	99.8486
KEGG_PATHWAY	mmu04670:Leukocyte transendothelial migration	3	0.990099	0.451393	MYL7, MAPK11, RAPGEF3	98	121	7720	1.95311	1	0.956802	99.9273
KEGG_PATHWAY	mmu04024:cAMP signaling pathway	4	1.32013	0.452148	ADCY7, CAMK4, PDE4D, RAPGEF3	98	197	7720	1.5995	1	0.952526	99.9285
KEGG_PATHWAY	mmu04722:Neurotrophin signaling pathway	3	0.990099	0.455621	CAMK4, MAPK11, NGF	98	122	7720	1.9371	1	0.949387	99.9337
KEGG_PATHWAY	mmu05206:MicroRNAs in cancer	5	1.65017	0.458863	GLS2, CCNE2, MIRLET7I, HMGA2, BRCA1	98	276	7720	1.42709	1	0.94615	99.9383
KEGG_PATHWAY	mmu04611:Platelet activation	3	0.990099	0.492823	ADCY7, COL27A1, MAPK11	98	131	7720	1.80402	1	0.956496	99.9717
KEGG_PATHWAY	mmu04530:Tight junction	3	0.990099	0.52454	MYL7, MPDZ, MYH10	98	139	7720	1.70019	1	0.964386	99.987
KEGG_PATHWAY	mmu04514:Cell adhesion molecules (CAMs)	3	0.990099	0.608158	TIGIT, CD34, H2-DMB1	98	162	7720	1.45881	1	0.983192	99.9987
KEGG_PATHWAY	mmu05202:Transcriptional misregulation in cancer	3	0.990099	0.621525	HIST1H3C, HMGA2, HIST1H3G	98	166	7720	1.42365	1	0.9838	99.9992
KEGG_PATHWAY	mmu05164:Influenza A	3	0.990099	0.637744	CCL2, H2-DMB1, MAPK11	98	171	7720	1.38203	1	0.984933	99.9995
KEGG_PATHWAY	mmu04080:Neuroactive ligand-receptor interaction	4	1.32013	0.70094	HRH1, P2RX2, CHRNB1, LPAR1	98	285	7720	1.10562	1	0.992245	100
KEGG_PATHWAY	mmu05205:Proteoglycans in cancer	3	0.990099	0.728975	GPC3, MAPK11, PLAUR	98	203	7720	1.16417	1	0.994049	100
KEGG_PATHWAY	mmu04510:Focal adhesion	3	0.990099	0.738914	MYL7, LAMA4, COL27A1	98	207	7720	1.14167	1	0.994156	100
KEGG_PATHWAY	mmu01100:Metabolic pathways	14	4.62046	0.835926	DCTD, B4GALT2, POLE, SAT2, LSS, GLS2, ATP6V1C2, ST6GALNAC4, PRIM2, ST3GAL6, LIPG, MTMR7, NAT8L, NANP	98	1278	7720	0.862956	1	0.998837	100
