# Supplementary material for: Transcriptome analyses of taste organoids reveal multiple pathways involved in taste cell generation
Source: Sci Rep. 2017 Jun 21;7:4004. doi: 10.1038/s41598-017-04099-5 (PMC5479815; doi:10.1038/s41598-017-04099-5)
Supplement: Supplementary file 10 — Supplementary file 7 [file 41598_2017_4099_MOESM10_ESM.xls]

## Sheet: 14124 gene diff expression
							1st							2nd
	Differential expression ANOVA-like						D2	D4	D6	D8	D10	D12	D14	D2	D4	D6	D8	D10	D12	D14
Name	Due to Day - Max group means	Due to Day - Fold change	Due to Day - Log fold change	Due to Day - P-value	Due to Day - FDR p-value	Due to Day - Bonferroni	D2_m trimmed (GE) - RPKM	D5_S10_R1_001 trimmed (GE) - RPKM	D6_m trimmed (GE) - RPKM	D8_m trimmed (GE) - RPKM	D10_m trimmed (GE) - RPKM	D12_m trimmed (GE) - RPKM	D14_m trimmed (GE) - RPKM	D2_S2_R1_001 trimmed (GE) - RPKM	D4_S3_R1_001 trimmed (GE) - RPKM	D6_S4_R1_001 trimmed (GE) - RPKM	D8_S5_R1_001 trimmed (GE) - RPKM	D10_S6_R1_001 trimmed (GE) - RPKM	D12_S7_R1_001 trimmed (GE) - RPKM	D14_S8_R1_001 trimmed (GE) - RPKM
Krt17	6193.26	-2.52969	-1.33896	0.338054	1	1	4360.65	2384.9	3401.67	6137.88	5027.95	6162.74	5850.38	8025.87	5232.02	3381.82	1854.24	1510.92	2230.04	2641.61
Krt14	5491.12	4.92498	2.30012	1.83846e-05	0.000536923	0.840285	3561.15	3580.58	5834.84	5721.43	5274.83	1890.53	1127.2	3941.56	5969.28	5147.4	1558.79	2471.53	1140.98	1134.65
mt-Atp6	10774.2	5.82806	2.54302	0.0294879	0.275	1	12783.4	19407.2	2899.64	2127.24	1881.99	1640.5	1201	1041.88	2141.14	3278.35	2993.77	4468.29	2625.64	3026.8
Gsto1	4692.35	3.35032	1.7443	0.000148402	0.00336286	1	954.068	1043.31	1844.91	2010.32	3474.85	6259.57	4970.29	1615.84	1770.35	2592.13	1476.2	3149.18	3125.13	4363.78
Krt15	3197.94	68.8766	6.10594	0	0	0	35.5035	293.098	694.74	881.804	660.124	938.553	1681.01	27.6481	311.187	1629.93	3375.36	3488.92	4512.99	4714.87
mt-Co3	5330.11	3.06054	1.61379	0.321808	1	1	5031.13	9091.64	2234.3	2004.48	1753.53	1595.2	1218.14	635.714	1568.58	2926.92	2408.51	4291.95	2554.71	3195.19
Ftl1	2455.45	-2.34746	-1.2311	0.0841284	0.594492	1	1735.83	971.981	1321.94	913.661	947.178	783.306	876.455	3175.06	2935.49	1830.48	2132.91	2121.48	1549.4	1996.94
Fth1	2657.56	-2.45749	-1.29719	0.154836	0.902553	1	843.461	497.075	1077.25	837.302	768.746	1755.33	1572.87	1293.28	1446.66	1833.65	2113.85	3586.7	1499.72	3742.24
S100a11	1968.01	-1.71041	-0.774339	0.796288	1	1	1172.69	791.076	1063.08	1055.66	1259.23	1307.86	1211.77	2763.33	2421.59	2501.15	1345.56	2089.82	1553.14	1804.54
Cbr2	2490	9.51815	3.25068	8.83529e-09	5.53131e-07	0.000403826	105.083	411.091	1161.25	730.93	1451.32	1167.97	1944.93	437.611	551.285	2010.49	3265.73	2748.62	1876.88	3035.08
Krt5	3738.43	2.57695	1.36567	0.0435715	0.369203	1	1460.16	2125.03	4137.19	3941.63	2947.53	1949.69	1572.92	1585.89	2770.48	3339.67	1381.35	1846.44	1304.93	1371.38
Ly6d	2213.78	2.15352	1.1067	0.218966	1	1	555.739	609.873	1195.34	1530.36	1816.36	1687.6	1517.2	1421.04	1551.02	2135.45	1757.26	2611.21	1594.71	2478.82
Krt6a	3099.46	-1.47731	-0.562976	0.968624	1	1	2039.77	2044.03	3051.61	4645.34	4402.13	4873.78	3341.73	3011.39	2479.97	2158.4	775.846	1610.22	1325.14	1498.2
Cyp2f2	2315.25	76.9163	6.26522	0	0	0	24.5652	74.8833	224.639	609.002	378.873	603.732	1112.69	8.20698	141.027	1071.81	2326.87	2385.09	2662.26	3517.8
Gpx2	1756.04	2.56502	1.35897	0.0726354	0.535204	1	389.498	550.104	1091.59	820.84	945.818	589.992	735.452	786.505	1114.45	1640.95	1755.68	2566.25	1444.23	1936.62
Lyz2	2449.34	627.627	9.29376	0	0	0	0.559239	10.8547	16.2103	63.5139	85.4394	106.051	438.924	7.30442	35.3996	460.698	1762.59	2788.77	1729.11	4459.76
Gsta4	1623.65	1.4188	0.504668	0.866327	1	1	876.094	875.609	1548.55	1550.48	1413.12	1444.71	1431.59	1195.74	1233.89	1686.17	1249.35	1834.17	1399.72	1748.25
Ifitm3	1248.34	1.85812	0.893846	0.325985	1	1	264.148	220.715	607.308	418.905	490.976	579.589	629.613	971.344	1366.14	1609.03	1399.76	2005.71	1163.61	1792.47
Sprr2a2	3028.78	-4.9087	-2.29534	0.0111113	0.127891	1	337.93	427.721	1682.95	1588	2756.12	4643.26	3068.83	2037.04	618.659	1313.89	836.499	1592.98	1414.29	1984.2
mt-Co2	4875.74	5.70333	2.5118	0.0386966	0.337339	1	4153.34	8708.05	1243.82	984.243	825.391	769.713	575.313	382.566	1043.43	1791.06	1334.87	2175.82	1303.38	1651.09
mt-Cytb	2437.7	2.77684	1.47344	0.471731	1	1	3397.32	4075.67	1069.68	1013.36	849.347	832.574	649.952	395.247	799.732	1493.82	1363.27	2283.81	1299.25	1694.06
Aldh3a1	1314.77	1.49341	0.578607	0.898806	1	1	545.525	493.348	775.211	1405.91	1046.39	1175.74	1185.92	1101.32	1464.85	1474.21	1173.06	1583.16	1168.47	1271.95
Anxa1	2768.99	-5.29176	-2.40375	4.91898e-06	0.000165192	0.224827	646.172	271.537	545.771	706.593	2243.32	3784.83	3383.99	1256.73	727.344	1052.79	865.308	1362.23	1711.14	2153.99
Rn18s-rs5	3813.18	#NUM!	#NUM!	#NUM!	#NUM!	#NUM!	746.454	6294.84	1182.85	1198.49	916.384	823.901	710.879	310.576	1331.51	1628.37	829.259	1504.08	921.346	1147.59
Pkm	1603.6	2.05115	1.03643	0.205139	1	1	1076.18	945.78	1928.98	1367.64	1520.64	874.551	910.098	1124.45	1645.86	1278.21	959.561	887.349	773.358	670.723
Ubb	1082.29	-1.47492	-0.560634	0.934605	1	1	720.034	421.389	760.413	837.772	760.03	827.915	977.137	940.573	914.733	893.244	999.254	1131.31	1057.39	1187.44
mt-Co1	2090.38	1.92253	0.943008	0.753457	1	1	2300.54	3608.27	1588.69	1449.51	1423.33	1371.68	991.897	291.73	572.48	1270.5	844.978	1619.93	1026.59	1463.46
Gm12895	993.489	#NUM!	#NUM!	#NUM!	#NUM!	#NUM!	118.226	681.518	831.742	504.476	499.643	440.159	363.051	412.458	1061.89	1155.24	865.482	1267.82	1054.51	1161.27
mt-Nd1	4130.29	9.01122	3.17172	0.00331333	0.0478783	1	5328.68	7410.7	885.445	644.927	461.377	372.326	301.962	413.818	849.874	1228.86	945.986	1433.11	780.178	866.701
Wfdc2	930.901	5.22723	2.38605	0.00814652	0.0991861	1	92.1044	165.643	247.894	178.488	129.121	131.762	275.026	86.4743	458.939	846.083	945.922	1325.82	943.277	1586.77
Mir6236	1689.48	#NUM!	#NUM!	#NUM!	#NUM!	#NUM!	214.977	551.921	2171.95	1597.91	1520.39	1225.64	1126.03	272.712	859.629	1207	708.671	1103.83	937.782	1038.32
mt-Rnr2	2910.03	#NUM!	#NUM!	#NUM!	#NUM!	#NUM!	1145.47	5142.96	821.48	764.462	485.222	480.463	322.161	231.747	677.096	1369.3	788.332	1497.21	572.597	943.473
Mt1	839.013	2.16548	1.11469	0.122871	0.772572	1	335.814	603.129	475.205	385.101	316.865	284.701	332.02	394.597	994.47	1202.82	642.846	1074.3	739.571	971.799
Ces1d	898.436	16.1292	4.0116	0	0	0	24.6364	36.1953	113.57	208.259	159.825	225.856	439.059	72.583	148.27	613.012	1568.76	1216.31	890.63	1357.81
Itm2b	987.359	2.65068	1.40636	0.0243712	0.238066	1	206.744	316.752	910.3	888.848	822.229	710.175	722.445	489.339	551.905	912.878	900.977	1152.49	752.248	1005.1
Gstp1	978.904	1.93967	0.955808	0.351143	1	1	413.916	548.09	1029.32	601.256	461.047	333.098	397.871	571.84	776.16	928.492	793.405	1014	776.174	864.117
Pfn1	1153.17	-2.18608	-1.12834	0.104241	0.690798	1	1153.14	515.554	991.339	738.995	758.725	552.581	561.602	1153.2	897.287	813.404	634.341	783.763	629.605	629.026
Ubc	877.881	-1.31342	-0.393329	0.958147	1	1	567.917	354.773	692.701	683.663	746.256	875.664	916.911	885.212	865.592	670.134	667.604	796.814	763.666	838.851
Malat1	2103.72	7.44077	2.89545	0.000190239	0.00417229	1	739.249	3625.27	149.181	345.32	316.237	514.264	493.003	1017.91	582.183	771.949	819.156	667.227	730.527	771.968
Ecm1	1632.23	-4.24165	-2.08463	0.000158275	0.0035566	1	203.279	151.459	270.611	525.223	706.403	1924.23	2117.28	667.429	641.877	622.094	613.841	669.104	971.371	1147.18
Sfn	1443.24	-5.01676	-2.32675	3.97934e-06	0.000136036	0.18188	1214.28	785.758	958.471	865.018	701.951	445.426	344.516	1672.21	1133.77	825.65	315.233	535.644	338.235	316.991
Cfl1	842.992	-1.84232	-0.881521	0.410209	1	1	714.646	392.681	748.193	655.433	553.21	441.475	488.186	971.338	857.615	743.016	628.413	654.176	600.823	533.538
Ptma	950.737	1.63701	0.711061	0.778473	1	1	770.53	577.725	966.234	777.269	549.736	479.096	565.275	482.921	709.549	935.24	641.976	797.139	687.192	671.633
Actg1	823.088	-1.74092	-0.799847	0.634543	1	1	405.511	231.739	542.806	622.977	693.358	979.97	945.29	1029.09	678.535	561.38	524.075	644.081	666.205	679.097
Hspb1	910.67	-2.71578	-1.44137	0.0316289	0.289763	1	218.941	223.772	558.108	585.189	861.72	716.571	657.837	572.092	386.087	684.564	580.046	959.621	744.002	789.91
Sprr2a3	1282.01	-4.38727	-2.13332	0.0231165	0.228291	1	169.554	170.153	709.999	704.893	1256.41	1947.74	1326.44	971.21	350.836	666.235	411.433	768.656	616.275	914.455
Eef1a1	840.903	2.14449	1.10064	0.261913	1	1	330.124	335.29	830.378	721.597	644.084	516.912	536.86	380.715	638.464	851.428	681.77	850.58	592.109	663.603
Adh7	883.953	4.93046	2.30172	1.12246e-07	5.48695e-06	0.0051303	136.924	192.655	581.655	789.774	807.677	547.792	594.078	189.683	204.869	561.963	865.281	960.229	995.539	796.453
mt-Atp8	2807.69	8.39291	3.06917	0.00270779	0.040366	1	2433.78	5094.7	526.743	368.305	343.694	289.115	199.308	255.945	520.683	689.372	746.346	965.558	586.36	691.038
Cd9	807.27	-1.64004	-0.713732	0.557537	1	1	476.812	390.236	965.723	955.459	816.572	775.489	768.589	472.348	456.569	648.412	659.081	741.587	601.353	683.219
Ctsd	572.484	1.91515	0.937459	0.364994	1	1	166.548	218.145	448.774	534.015	486.179	488.316	492.529	406.275	516.539	583.941	585.15	645.035	656.652	591.149
Perp	869.236	1.58465	0.664163	0.770233	1	1	365.05	410.013	866.345	1224.01	1099.94	877.071	606.417	665.242	558.423	727.68	444.578	638.527	393.265	487.374
S100a6	582.516	1.93914	0.955418	0.432693	1	1	234.843	522.834	462.926	490.176	507.844	357.462	410.091	337.28	517.91	612.171	320.817	657.188	658.936	612.011
Rpl32	597.22	1.81452	0.859587	0.173708	0.975711	1	298.774	439.371	390.809	342.883	264.38	258.946	230.418	336.978	506.879	803.631	432.224	687.304	374.535	496.531
Tmsb4x	832.643	-3.23247	-1.69264	0.026776	0.255656	1	362.07	119.869	233.891	299.103	338.864	343.429	324.216	1303.22	759.617	285.064	282.793	338.549	327.339	318.203
Rps11	621.277	2.07685	1.0544	0.0276106	0.26182	1	463.373	449.344	492.215	383.184	280.212	231.712	218.906	444.313	568.488	750.34	381.754	591.156	368.773	418.532
Ltf	1520.56	43.0892	5.42925	0	0	0	26.9369	13.7464	11.3467	21.3069	58.9061	849.354	1507.45	45.2129	97.7491	144.136	178.369	218.149	1234.65	1533.67
H3f3b	597.594	-1.39234	-0.477517	0.975226	1	1	506.318	329.015	541.578	562.796	490.475	521.209	602.077	402.252	412.137	461.72	488.678	572.309	503.732	593.111
Krt8	517.814	-1.83903	-0.878944	0.389412	1	1	239.489	180.389	253.234	289.358	301.018	334.294	501.372	328.127	742.148	308.013	377.755	408.957	599.782	534.256
Gm12896	611.105	#NUM!	#NUM!	#NUM!	#NUM!	#NUM!	73.2786	295.395	577.136	435.784	360.074	334.805	269.801	181.813	458.194	645.073	362.221	579.451	475.97	547.008
Eif5a	681.391	-2.56938	-1.36142	0.0221543	0.221282	1	757.207	392.139	568.709	474.007	367.63	283.914	280.083	605.575	621.527	537.403	380.098	394.322	370.011	319.001
Mif	586.336	1.83124	0.872824	0.124167	0.777636	1	255.872	268.473	504.257	396.086	481.174	342.031	279.831	376.516	546.216	668.415	371.872	562.688	325.48	374.05
Rplp0	538.728	1.89911	0.925324	0.306172	1	1	323.132	272.617	462.85	351.594	300.11	232.302	217.388	426.706	508.73	614.605	389.021	518.269	345.679	373.407
Mt2	499.47	3.46554	1.79308	0.00104133	0.0181176	1	248.419	443.871	255.961	195.093	134.808	101.23	121.236	273.879	555.069	732.48	325.754	544.8	298.251	430.873
Ifitm2	444.202	2.53867	1.34407	0.0029186	0.0430454	1	99.8589	113.803	282.833	232.256	231.964	234.5	240.829	197.367	353.825	529.323	481.698	656.441	397.041	523.781
Ndufa4	421.8	1.69544	0.761661	0.544799	1	1	283.737	424.69	271.826	277.983	217.86	312.02	273.535	314.47	399.55	571.774	316.648	435.111	477.983	558.952
Gpx1	517.23	1.9028	0.928124	0.289983	1	1	235.118	286.79	473.469	372.595	291.741	212.949	226.25	376.912	502.484	560.99	385.474	472.143	342.717	391.081
Ldha	951.41	2.46932	1.30411	0.0691241	0.516577	1	455.058	477.157	1235.5	777.291	853.9	503.233	466.29	414.461	575.274	667.321	338.094	438.174	284.798	301.486
Nqo1	434.162	2.15964	1.11079	0.132589	0.813657	1	253.019	192.494	315.444	386.037	219.077	156.85	177.709	329.971	641.8	475.978	482.287	472.42	244.786	354.398
Rpl4	510.134	1.66897	0.738955	0.568923	1	1	475.223	320.004	472.366	411.802	350.675	294.961	270.683	364.081	441.327	547.902	404.221	500.339	339.908	354.805
Cat	456	-2.73027	-1.44905	0.00728926	0.0906707	1	116.898	86.5012	255.697	420.964	318.541	234.521	211.769	236.111	242.918	326.68	491.036	586.266	453.634	597.941
Rpl37a	374.605	2.49892	1.32131	0.065559	0.497417	1	154.387	290.683	105.367	148.762	88.2429	98.3	129.258	287.637	458.527	599.606	356.778	491.324	330.174	378.175
Krt19	576.882	15.9504	3.99552	5.74651e-13	8.15684e-11	2.6265e-08	33.7694	94.5056	135.705	199.657	206.564	353.186	526.071	26.9243	286.489	340.789	401.657	493.13	704.745	627.692
Prdx1	416.688	1.58006	0.659976	0.70264	1	1	235.486	199.328	397.515	332.035	271.834	185.669	232.127	254.852	393.116	435.862	421.366	560.61	372.859	434.843
Anxa2	482.357	-1.55559	-0.63746	0.902244	1	1	404.85	267.328	516.931	488.856	604.106	474.403	430.309	557.751	515.062	439.919	239.494	360.607	363.892	373.997
Hsp90ab1	431.678	1.2988	0.377176	0.983999	1	1	368.25	230.382	433.131	385.939	344.327	287.72	361.133	393.596	457.3	430.225	387.504	406.609	381.008	370.527
Ly6e	432.148	-1.92934	-0.948108	0.3742	1	1	170.513	98.4181	258.829	146.005	228.99	268.505	333.114	339.636	382.817	405.486	330.496	439.863	384.012	531.181
Krt13	1120.69	34.3807	5.10353	1.71313e-11	1.86429e-09	7.83003e-07	42.6492	466.377	826.272	931.125	1073.06	928.677	621.787	24.5047	58.6765	641.029	190.026	1168.32	283.633	430.055
Spint2	428.103	1.76031	0.815832	0.405401	1	1	176.867	167.161	286.839	297.637	300.616	354.98	375.361	258.729	316.742	355.727	396.394	463.191	436.306	480.846
Krt4	804.505	10.9951	3.45879	0.0013327	0.0221741	1	208.561	359.062	297.096	410.369	435.643	555.702	666.15	11.9279	56.1458	310.539	151.009	1173.37	434.921	539.591
Krt18	467.936	-1.64577	-0.718765	0.692862	1	1	314.311	217.494	304.234	246.917	301.886	366.089	502.323	257.918	472.825	328.065	334.384	367.667	442.419	433.548
Epcam	412.999	-1.94498	-0.959757	0.415985	1	1	169.304	87.2953	214.692	189.665	295.685	504.788	500.179	635.459	454.563	293.269	279.165	322.956	298.463	325.818
Rplp1	377.493	1.91954	0.940758	0.118059	0.751497	1	163.924	235.579	205.048	185.762	140.654	122.327	120.541	261.895	399.088	549.938	299.283	450.202	282.628	342.868
B2m	387.361	-2.16782	-1.11624	0.099026	0.668819	1	79.5691	32.8654	102.151	75.0995	83.3698	124.774	97.1395	298.745	331.675	294.538	189.988	405.28	375.36	677.583
Cox6b1	337.36	1.61025	0.687286	0.563032	1	1	143.001	221.472	208.182	231.677	186.355	187.705	214.717	221.381	339.034	466.539	313.702	463.655	347.196	417.051
Hspa8	434.866	-1.68231	-0.750444	0.589697	1	1	419.859	213.882	374.618	331.878	256.793	213.983	309.5	449.874	425.174	393.926	294.494	343.438	371.473	286.02
Sdc1	485.428	-1.81702	-0.861574	0.489477	1	1	422.283	265.006	568.568	492.222	530.388	369.263	325.71	475.89	544.231	402.288	291.675	322.469	256.716	244.074
Cox8a	331.624	1.84926	0.886948	0.305047	1	1	118.668	173.082	188.098	212.543	167.127	176.401	217.237	186.645	286.384	444.522	345.218	464.966	360.796	446.011
Ppia	436.133	1.98762	0.991042	0.13533	0.825154	1	320.092	308.085	385.82	298.357	217.473	147.968	175.263	342.007	428.499	486.446	287.195	365.468	312.581	279.216
Myl6	338.287	-1.38575	-0.470662	0.897232	1	1	228.438	184.157	239.01	235.944	227.762	218.06	244.013	448.136	328.938	352.169	293.2	364.618	322.446	365.901
Rps3a1	446.639	1.89547	0.922559	0.27437	1	1	293.205	263.828	414.614	323.672	267.185	201.895	197.937	269.219	367.761	478.664	294.509	448.27	271.299	309.719
Rpl18a	374.019	1.76884	0.8228	0.43745	1	1	160.207	178.773	255.129	204.273	168.909	156.841	140.822	199.11	303.297	492.909	322.268	488.469	274.854	349.439
Gm26917	4744.82	18.9556	4.24455	1.04047e-08	6.43512e-07	0.000475555	811.963	9037.33	455.295	304.311	237.873	213.028	219.768	129.203	452.313	417.674	392.318	311.027	362.99	295.262
H2-D1	341.416	-1.78399	-0.835109	0.377625	1	1	183.776	100.719	126.126	125.369	125.79	161.627	176.754	324.704	295.714	259.261	227.937	348.831	386.287	506.078
Eno1	517.135	1.90561	0.93025	0.274019	1	1	377.579	294.247	641.658	399.184	497.857	296.711	305.497	428.705	449.024	392.612	259.653	297.211	254.351	238.251
Actb	462.077	-1.61793	-0.694146	0.761284	1	1	455.636	156.863	481.581	421.217	405.272	382.181	393.104	468.518	410.737	302.332	282.451	304.482	282.36	263.244
Ctsl	395.239	-1.96484	-0.97441	0.379552	1	1	139.731	102.14	172.655	201.471	224.002	364.766	436.342	407.428	346.33	244.25	325.913	307.685	322.71	354.136
Atp5b	374.998	1.36858	0.452685	0.951546	1	1	267.735	229.274	368.352	333.684	277.793	228.849	263.125	276.914	359.753	381.644	329.456	336.543	323.962	297.124
Rps26	327.408	1.78224	0.833695	0.361307	1	1	127.193	162.83	162.337	192.055	143.514	133.453	133.309	164.526	291.771	492.48	263.96	470.961	260.094	334.223
Cox6a1	329.24	1.75862	0.814448	0.503943	1	1	130.365	185.566	224.501	218.83	166.598	157.931	162.395	197.967	279.75	433.98	299.87	393.8	320.948	351.558
Ywhaz	397.562	-1.40373	-0.489263	0.969531	1	1	437.043	215.266	476.436	490.12	457.085	382.54	406.048	340.396	315.16	315.467	305.004	329.835	334.547	329.505
Cstb	379.554	1.76763	0.821818	0.175898	0.984157	1	147.9	216.823	289.551	227.939	228.909	215.998	166.573	241.256	334.332	469.556	246.842	436.121	218.281	323.194
P4hb	311.716	1.22353	0.291048	0.990842	1	1	203.997	149.187	283.836	274.43	245.309	190.964	226.039	315.279	381.523	315.733	349.003	301.77	316.513	284.164
Atox1	284.315	1.86896	0.902237	0.227055	1	1	81.4796	155.612	154.943	179.471	133.168	132.152	148.135	174.399	269.226	388.125	316.942	435.463	305.393	370.899
Bsg	357.446	1.58477	0.664274	0.802034	1	1	175.701	142.859	328.987	296.389	357.804	295.293	285.643	238.226	339.835	332.139	334.073	357.089	311.182	326.177
Aplp2	339.983	-1.66088	-0.731947	0.927477	1	1	163.354	67.8065	203.607	223.834	246.145	242.439	276.165	516.612	488.828	208.742	278.427	241.31	240.598	219.839
Tceb2	262.048	1.2992	0.377629	0.961271	1	1	141.127	184.579	151.348	186.951	149.02	155.581	158.684	274.255	297.409	356.86	267.259	375.076	277.497	325.963
Tmed2	399.9	-1.74858	-0.806181	0.560126	1	1	436.54	187.594	325.895	319.062	268.24	229.132	270.686	363.26	347.212	291.569	311.05	284.46	278.084	278.461
Tuba1a	384.641	-1.86792	-0.901436	0.630205	1	1	267.323	112.6	301.276	359.291	293.901	210.186	305.256	501.959	356.005	145.116	288.647	251.377	343.013	260.541
Arf1	297.438	1.06768	0.094475	0.999992	1	1	218.66	183.299	276.858	290.575	258.026	237.557	271.722	288.864	315.507	290.72	304.301	313.872	309.689	309.773
Slc25a5	356.993	1.60832	0.685555	0.507884	1	1	307.937	189.282	334.209	288.712	220.647	178.692	211.575	313.845	356.045	379.776	275.699	285.569	270.951	247.274
Aes	331.665	1.45397	0.539996	0.904709	1	1	179.852	176.043	350.437	301.274	279.301	236.244	230.58	237.606	340.27	312.894	300.212	325.539	296.262	295.219
Rps25	289.122	1.86863	0.90198	0.153022	0.894785	1	202.362	254.769	169.214	165.471	122.984	130	131.654	251.883	322.542	409.03	258.255	329.444	250.757	259.135
Rpl41	264.773	2.1926	1.13264	0.219204	1	1	122.128	227.551	110.131	142.344	90.6105	87.5304	101.208	192.965	269.294	419.416	243.526	395.155	226.325	302.675
Ppp1ca	326.09	-1.55985	-0.641405	0.633866	1	1	317.044	216.908	331.439	300.928	246.052	203.331	228.062	335.135	335.328	318.497	269.474	282.021	261.885	243.543
Dstn	358.673	-1.31004	-0.389613	0.973087	1	1	266.652	227.843	398.732	369.334	327.673	363.138	359.41	337.774	248.474	318.613	224.314	351.915	258.463	288.093
Hes6	487.436	5.31128	2.40906	0.000512312	0.00987589	1	93.9478	300.262	380.841	478.405	291.198	234.242	305.464	69.6276	174.961	152.339	496.468	395.859	374.551	345.581
mt-Nd4	504.296	2.58055	1.36768	0.523132	1	1	549.192	854.356	231.04	218.096	197.314	213.026	165.269	85.5619	154.235	341.807	258.468	485.911	273.475	408.547
S100a16	404.116	1.64071	0.71432	0.516738	1	1	234.933	216.911	377.408	338.837	426.424	275.128	235.308	234.5	236.421	347.884	223.694	381.808	300.835	265.043
Klf5	396.687	-2.1236	-1.08651	0.13568	0.826356	1	245.258	152.846	312.57	374.875	351.931	412.384	416.166	180.309	175.577	279.787	306.697	299.613	380.99	359.115
Pdia3	265.59	-1.28542	-0.362238	0.987341	1	1	240.366	134.552	250.659	244.387	210.295	181.422	226.253	284.3	312.057	280.521	286.153	276.808	277.096	264.129
Lamp1	273.868	-1.38381	-0.468642	0.947715	1	1	144.043	107.308	246.578	265.625	234.356	229.162	245.238	268.373	257.867	267.098	282.112	282.744	267.414	278.745
Msln	511.704	-4.95494	-2.30887	0.00296946	0.0436827	1	121.062	212.854	35.812	30.5671	60.7187	156.772	474.259	118.417	127.748	231.385	329.231	221.306	326.731	549.148
Atp5a1	299.89	1.3423	0.424712	0.957101	1	1	186.266	170.441	289.786	245.937	208.882	180.712	211.679	220.603	287.825	309.993	275.01	280.549	273.315	255.494
Usmg5	305.416	2.72333	1.44537	0.0138572	0.152379	1	120.783	375.15	91.8578	112.94	76.4498	97.9608	105.892	159.257	235.683	339.54	242.167	338.769	261.485	279.44
Calr	253.669	-1.41688	-0.50272	0.858252	1	1	235.486	152.011	246.368	201.104	157.773	144.824	185.118	271.851	316.459	249.64	247.97	247.464	266.978	237.414
Rpl8	324.608	1.85488	0.891323	0.159273	0.91971	1	205.693	197.54	291.389	208.613	169.895	145.741	139.562	203.272	278.521	357.827	234.009	323.054	206.175	234.841
Tubb4b	316.609	1.51314	0.597545	0.629184	1	1	233.684	219.387	320.537	258.321	180.41	171.387	199.397	282.735	299.885	312.681	197.861	255.593	251.795	235.087
mt-Nd2	610.583	5.75532	2.5249	0.0408457	0.351382	1	482.703	1065.75	148.645	128.054	99.9605	97.1635	73.756	75.0949	155.412	281.976	279.366	484.661	221.024	295.099
Cnbp	323.978	-1.64535	-0.718394	0.694611	1	1	379.1	216.05	259.899	276.454	213.478	222.763	215.621	268.857	277.337	267.818	251.757	260.856	237.102	227.711
2300002M23Rik	1513.8	-37.013	-5.20996	1.85407e-13	2.88239e-11	8.47422e-09	33.6459	19.1211	127.93	287.772	526.747	1397.16	2531.53	235.614	37.5232	40.6741	96.096	339.015	541.07	496.068
Prelid1	333.416	1.90855	0.932476	0.10553	0.69581	1	208.828	190.095	332.604	253.301	252.423	164.22	171.038	286.455	304.475	334.228	211.974	261.698	184.047	199.916
Xbp1	281.763	3.05529	1.61131	0.0179253	0.187482	1	69.8102	114.675	178.085	146.097	122.966	116.886	192.513	73.6352	130.678	284.446	417.43	340.716	231.439	299.189
Rpl14	324.034	1.95964	0.970586	0.132553	0.813656	1	233.716	215.128	269.759	203.253	174.345	140.025	127.603	193.467	247.075	378.31	209.043	324.352	189.698	229.714
Tuba1b	353.188	-3.08679	-1.62611	4.84554e-05	0.00126844	1	345.437	192.914	336.771	200.606	136.425	97.7901	113.458	360.939	360.907	337.128	188.377	190.329	181.709	147.704
Hnrnpab	284.348	-1.40067	-0.486121	0.914261	1	1	314.707	182.579	278.072	308.169	226.233	197.182	243.031	253.989	285.416	263.294	243.564	230.914	260.741	214.628
Pgam1	490.937	2.16749	1.11602	0.129986	0.802979	1	251.236	225.558	629.288	401.051	494.263	297.844	253.96	219.338	296.813	352.586	202.482	287.143	188.879	193.393
Ybx3	370.918	-19.0978	-4.25533	4.1148e-08	2.20741e-06	0.00188071	419.795	237.052	12.5861	9.17481	9.80825	11.5465	8.10251	322.041	308.412	292.238	211.353	211.065	190.267	192.125
Calm2	374.516	-1.95543	-0.967485	0.14856	0.878295	1	373.67	132.68	277.354	225.148	225.499	221.451	260.687	375.362	248.097	233.726	209.593	219.611	216.651	217.897
mt-Nd3	358.633	6.70163	2.74451	0.0148053	0.160964	1	142.148	563.676	37.3396	68.822	37.9113	45.0906	46.5839	30.0826	153.59	292.746	257.207	489.979	208.457	288.537
Tmprss4	267.143	1.90618	0.930681	0.202296	1	1	75.6304	110.594	165.867	192.727	273.851	240.599	284.326	190.552	145.225	267.726	330.035	231.441	293.687	241.381
Txn1	237.99	1.76379	0.818675	0.0938969	0.646393	1	171.134	146.467	178.198	149.194	128.297	106.251	111.43	270.683	297.15	297.782	181.924	264.103	170.163	215.01
Lamb3	406.404	-3.69423	-1.88528	0.00197081	0.0310613	1	240.515	75.9118	173.098	152.266	158.722	100.077	114.044	572.292	333.176	133.227	208.073	153.194	128.613	158.055
Eef2	278.207	1.7717	0.825134	0.538814	1	1	122.951	130.036	281.647	249.592	214.548	163.697	178.995	164.764	242.651	274.768	261.372	277.566	233.718	223.841
Ppp1r14b	312.215	-3.73209	-1.89998	3.35555e-06	0.000116719	0.153369	300.724	221.798	88.2204	103.594	61.1852	62.1178	53.1193	323.707	287.793	261.871	211.539	205.08	195.489	179.735
Atp5l	221.188	1.94563	0.960234	0.323074	1	1	102.166	200.038	142.645	151.318	114.153	120.758	114.055	115.921	187.554	289.864	222.951	328.224	229.011	290.585
Htra1	170.802	-3.11599	-1.63969	0.0153036	0.165359	1	81.1421	15.223	30.8323	27.1343	34.0989	26.4715	21.0248	256.098	293.943	310.499	314.469	217.742	102.396	162.678
Tagln2	308.16	-2.4179	-1.27375	0.0299291	0.278206	1	231.578	128.197	207.61	190.157	178.923	113.498	121.769	384.742	298.863	281.654	158.882	199.224	165.132	165.654
Pcbp1	230.82	-1.39236	-0.477528	0.907782	1	1	206.68	151.157	209.013	184.947	154.088	145.68	131.607	214.094	241.317	252.626	240.171	251.618	228.735	221.825
Cox5a	247.805	1.37539	0.459844	0.86203	1	1	144.633	123.642	221.954	187.878	170.957	161.329	161.24	181.054	213.831	273.655	215.118	273.469	239.593	245.491
Skp1a	310.532	2.0801	1.05665	0.121263	0.765635	1	117.171	89.5236	296.059	393.381	253.273	250.587	290.066	147.313	192.143	234.716	227.682	303.575	241.581	285.263
Rpl36	224.807	3.13128	1.64675	0.0161344	0.1725	1	98.2905	233.275	53.2283	66.5079	50.1965	56.394	60.3196	137.23	216.338	377.829	183.111	306.103	179.185	229.219
H2afz	318.696	2.20234	1.13904	0.0163829	0.174545	1	290.683	261.59	307.018	197.556	134.606	104.596	118.001	209.822	292.405	330.374	177.539	220.398	192.181	194.754
Laptm4a	295.759	2.14681	1.10219	0.14018	0.84593	1	99.7782	100.93	270.542	291.063	266.808	234.342	223.556	150.566	190.424	257.045	211.747	324.71	210.082	258.472
Arhgdia	305.813	-1.90337	-0.928556	0.272703	1	1	292.147	146.811	239.771	214.956	184.356	155.087	180.911	319.479	277.286	211.913	201.567	192.963	201.386	187.882
App	217.189	-1.44316	-0.529227	0.905204	1	1	87.299	57.0703	145.563	195.192	202.295	179.885	193.035	227.874	254.759	212.203	218.441	224.017	211.925	241.343
Aldoa	361.138	-1.68167	-0.749895	0.542439	1	1	175.574	148.719	437.815	267.242	456.513	304.542	273.234	245.991	267.078	264.876	171.373	265.764	155.96	211.096
Krt16	1096.88	-2.89325	-1.53269	0.41557	1	1	222.342	623.162	751.264	1356.27	1786.98	1637.77	458.786	267.906	100.165	356.771	27.5434	406.772	135.292	263.873
Scd2	331.349	1.39306	0.478257	0.926556	1	1	321.649	196.264	433.095	408.245	356.062	219.027	314.542	179.431	347.919	229.603	210.303	174.215	243.143	173.489
Hspa5	359.525	-2.58836	-1.37204	0.0247269	0.240769	1	383.19	133.72	201.262	157.607	132.913	158.419	188.755	335.859	252.683	181.633	207.698	178.987	206.927	193.805
Eif1	233.874	-1.34142	-0.423756	0.971002	1	1	180.719	138.894	172.142	164.547	162.703	203.76	209.252	219.409	203.093	238.295	184.595	244.551	202.981	258.497
Wfdc18	355.68	218.997	7.77477	0	0	0	0.807409	4.93907	17.3581	97.6122	50.4104	135.905	130.864	1.57317	6.48018	117.145	271.455	316.453	257.722	580.495
Rps29	196.761	3.25402	1.70222	0.00599634	0.077552	1	67.5171	155.072	36.5566	49.7817	29.4295	35.6544	55.8409	148.609	238.451	336.606	165.847	268.194	171.068	204.138
Sepw1	235.413	2.27661	1.18689	0.0354441	0.314748	1	73.9866	102.368	215.33	173.07	156.789	138.471	124.27	117.939	160.663	255.495	219.659	312.324	212.393	250.857
Cd63	250.011	-2.10112	-1.07116	0.0568912	0.448833	1	184.784	118.488	191.338	158.491	146.712	139.529	107.124	315.239	313.734	221.443	220.032	179.79	119.472	158.407
Ly6a	323.688	3.15844	1.65921	0.00236665	0.0360808	1	266.875	173.94	338.256	129.054	220.622	197.567	215.99	197.067	268.27	309.12	82.252	193.042	170.016	307.812
Il33	236.117	8.52116	3.09105	4.16397e-05	0.00110973	1	27.9879	66.8427	111.428	95.8489	171.239	70.8826	70.1061	12.0158	177	229.694	278.254	300.996	216.15	313.26
Neat1	940.689	5.74408	2.52207	0.0017881	0.0285463	1	135.314	1768.7	216.706	169.989	199.676	265.343	291.317	203.912	112.682	275.046	268.167	176.578	238.053	234.172
Thbs1	302.685	-6.70475	-2.74518	0.000350731	0.00712785	1	107.675	7.82344	14.9238	25.6286	26.0738	53.029	44.1526	497.695	573.926	92.4675	157.821	52.2936	85.2737	46.9494
Actn4	257.915	-1.49115	-0.576424	0.847771	1	1	152.834	94.5492	191.977	191.071	214.004	305.567	275.616	289.526	229.666	182.718	189.89	190.027	210.263	208.913
Mdh2	237.546	-1.36733	-0.45136	0.896535	1	1	201.203	131.297	242.952	212.819	190.497	158.978	181.748	242.417	239.31	232.14	198.339	204.566	201.045	182.483
Lamc2	568.689	-13.9673	-3.80398	1.11003e-07	5.43844e-06	0.00507348	296.138	45.0919	135.773	134.647	196.374	82.1365	69.8123	841.239	371.086	81.964	64.166	63.201	45.9479	30.9307
H3f3a	255.943	2.82461	1.49805	0.00441442	0.0604898	1	59.8606	80.4773	206.549	213.657	201.65	191.389	217.945	105.24	130.446	212.164	235.752	310.237	242.951	257.964
Psma2	232.68	1.35381	0.437026	0.894026	1	1	177.847	134.734	224.436	201.983	176.894	153.306	148.407	191.992	221.65	240.925	197.736	239.264	190.797	208.053
Cdh1	234.683	-1.59721	-0.675556	0.851122	1	1	110.881	78.1231	132.963	206.951	225.919	220.042	239.085	271.112	236.943	164.234	187.978	174.518	249.324	198.837
Dynlt1f	216.011	2.48359	1.31243	0.010226	0.119629	1	76.0216	101.956	196.304	135.77	140.317	120.96	153.319	77.3481	146.347	232.534	248.122	291.705	227.786	244.704
Rps15	219.159	1.94976	0.963293	0.0521767	0.421217	1	210.2	191.704	150.718	138.479	96.5685	95.8595	95.2917	194.281	225.958	287.599	174.239	226.51	161.384	187.64
Tpm4	436.915	-3.52032	-1.81571	0.000271932	0.0056935	1	381.183	108.72	223.159	173.584	216.666	180.896	166.556	492.648	273.289	174.8	143.258	139.459	113.949	118.42
Dazap2	231.577	-1.6555	-0.727265	0.699862	1	1	142.752	80.5277	212.428	206.298	197.146	206.399	234.193	189.959	171.908	179.652	220.885	233.661	216.151	228.961
Itgb1	295.176	-1.76632	-0.82075	0.634442	1	1	274.892	96.6747	230.392	248.988	228.605	225.095	257.857	315.461	275.645	163.162	188.778	146.761	183.825	166.209
Pthlh	280.51	2.24945	1.16957	0.102366	0.683989	1	113.932	122.722	229.239	183.594	355.465	294.346	180.192	110.913	302.661	227.972	176.755	205.555	240.734	156.585
Akr1a1	213.582	1.89379	0.921279	0.292901	1	1	82.0492	82.2549	186.423	197.258	167.305	139.068	166.98	120.565	181.415	206.059	229.907	249.573	203.548	225.867
Psap	242.945	2.83618	1.50395	0.0062772	0.0802533	1	48.4397	58.232	181.463	200.723	184.11	197.855	227.377	111.72	142.89	213.917	224.575	269.143	192.822	258.513
Tmem176a	199.473	3.58895	1.84356	2.11729e-05	0.00060787	0.967729	25.7758	20.2611	86.4342	54.1599	54.3426	60.278	91.877	65.4881	130.336	169.568	187.012	338.541	213.294	307.07
Gclc	263.149	3.30404	1.72423	0.00646308	0.082043	1	174.991	259.898	87.4355	112.763	73.4834	65.106	78.701	158.537	266.4	201.231	240.521	222.46	144.563	174.847
Tecr	254.667	1.44811	0.534174	0.807561	1	1	153.682	136.517	298.455	237.997	196.049	161.191	177.208	184.648	232.148	210.879	186.318	214.451	188.901	183.609
Eif4g2	229.177	-1.29595	-0.374007	0.981849	1	1	237.81	133.148	227.914	225.368	213.755	196.587	216.76	220.545	220.252	186.378	206.302	178.777	204.936	182.761
Tmem176b	197.291	2.49424	1.3186	0.00698592	0.0873833	1	42.185	26.1074	87.4103	60.7584	60.508	71.9301	104.767	88.4317	146.974	177.329	182.035	302.605	209.994	289.816
Ppib	209.755	1.52818	0.611811	0.75563	1	1	137.335	104.989	190.453	163.06	134.488	102.919	128.257	168.527	208.811	229.058	190.707	213.994	179.78	200.025
Psmb5	188.778	1.2316	0.300536	0.981824	1	1	126.841	120.544	159.483	157.671	130.933	122.756	134.458	190.204	204.087	218.072	186.985	210.492	185.193	194.903
Rpsa	264.442	2.33211	1.22163	0.0328664	0.297522	1	125.958	136.876	225.986	168.248	118.165	87.8869	82.7547	148.087	234.874	302.899	167.016	232.313	141.964	158.603
Tuba1c	264.437	2.10273	1.07226	0.083715	0.592028	1	161.121	166.274	244.977	209.837	153.763	110.128	122.139	240.14	242.044	283.897	135.244	198.97	141.837	140.418
Esd	240.776	-2.0239	-1.01714	0.161432	0.927288	1	214.041	131.815	169.713	156.812	154.59	122.979	109.304	267.511	245.968	207.976	155.803	200.049	136.605	161.708
Oaz1	218.717	1.39408	0.479313	0.926108	1	1	150.483	124.492	216.385	170.165	162.588	147.825	143.84	196.886	214.107	221.05	186.54	206.028	169.52	178.07
Ywhae	229.764	-1.50048	-0.585422	0.825902	1	1	222.406	111.211	244.105	211.535	201.215	172.628	178.998	237.123	219.203	205.93	174.369	184.091	184.677	166.408
Itgb4	225.278	-2.39379	-1.2593	0.0652868	0.496112	1	109.86	95.1046	205.101	161.693	140.207	92.8911	92.2659	337.299	355.451	187.406	144.17	125.954	112.571	104.447
Sprr1a	699.833	-4.60421	-2.20295	0.0507518	0.412554	1	55.8744	254.991	191.025	451.935	960.031	883.92	400.674	218.965	45.6737	223.29	81.2882	439.635	71.4607	286.056
Taldo1	193.098	-1.57804	-0.658134	0.786344	1	1	79.868	63.3111	122.749	134.563	124.956	127.44	154.37	194.04	165.242	172.802	181.252	230.326	188.002	231.825
Hnrnpk	259.499	-1.55989	-0.641448	0.77562	1	1	306.721	135.236	251.925	241.406	196.473	188.422	199.751	212.277	204.519	197.887	200.731	188.747	185.767	172.893
Serpine2	254.133	3.26483	1.70701	0.000206297	0.00446021	1	70.1799	50.6449	162.781	212.387	159.538	174.842	215.511	63.5891	108.408	175.674	295.879	269.772	203.667	244.592
Gsr	216.428	-1.7285	-0.789521	0.551926	1	1	239.687	135.418	231.529	168.1	151.1	109.037	128.571	193.169	249.22	179.627	164.293	202.705	175.637	193.069
Rps13	219.906	1.91002	0.93359	0.0471518	0.390704	1	116.994	155.301	135.929	115.474	83.1512	79.5057	76.824	147.798	196.175	303.883	146.815	242.485	145.259	173.237
Anxa5	187.742	-1.50489	-0.589653	0.721542	1	1	136.105	62.5735	195.723	138.885	150.854	113.296	160.223	213.042	183.882	179.762	212.346	198.166	166.927	198.642
Rps27l	221.632	2.26241	1.17786	0.081854	0.583724	1	124.941	246.819	115.802	124.801	88.3594	87.3402	87.125	137.274	196.445	267.752	161.111	222.914	169.08	193.209
Erh	228.185	-2.00059	-1.00043	0.0252678	0.245096	1	247.719	176.291	213.915	163.648	126.426	98.6677	105.092	190.085	225.624	242.455	165.632	204.443	166.554	147.992
Ndufb9	190.194	1.47074	0.55654	0.829633	1	1	99.3928	123.258	162.347	149.146	130.136	122.539	129.611	134.411	159.811	218.041	187.631	221.139	200.143	219.846
Mlf2	205.004	-1.43599	-0.52205	0.730144	1	1	201.923	131.832	200.079	169.862	154.628	138.299	144.244	190.413	209.637	209.928	198.044	194.657	172.272	166.053
Tmem59	238.426	-2.44682	-1.29091	0.0140379	0.153865	1	70.7428	52.3955	172.442	204.146	200.479	223.062	242.446	133.851	127.672	164.994	224.835	232.802	222.087	234.406
Rpl19	209.682	1.93583	0.952952	0.107163	0.703538	1	164.695	180.357	167.85	120.97	103.893	87.0673	78.7483	146.267	201.933	251.514	175.817	237.516	155.692	170.593
Snrpg	249.943	3.21047	1.68278	0.00159355	0.0259476	1	126.648	291.189	95.0132	110.225	60.7394	61.5192	70.5972	143.198	208.697	296.63	146.233	225.782	163.838	154.95
Mrfap1	209.784	-1.32959	-0.410982	0.919325	1	1	215.552	149.121	218.034	197.984	157.087	143.193	170.131	182.181	199.659	201.534	197.505	192.078	189.648	175.117
Ctnnb1	242.587	2.12231	1.08563	0.135724	0.826356	1	88.8882	86.9978	215.778	251.01	259.033	251.86	257.697	116.984	171.217	168.82	201.033	224.816	227.222	227.478
Vcp	189.73	-1.16849	-0.224649	0.999017	1	1	131.176	80.9095	176.846	180.178	167.652	146.229	168.929	206.032	219.744	173.06	199.282	178.941	188.841	169.228
Ybx1	274.034	-2.15678	-1.10888	0.081045	0.579966	1	353.494	171.242	316.084	177.76	164.96	139.234	129.496	194.574	242.376	218.951	169.97	183.369	166.97	153.304
Hist1h2ap	257.922	6.73098	2.75082	7.91586e-09	5.01807e-07	0.000361803	102.821	236.807	86.8524	76.9422	35.7385	22.1694	24.5197	148.235	279.037	377.119	131.171	148.077	143.543	100.262
Enpp2	246.093	15.8692	3.98816	2.83324e-05	0.000790091	1	8.87223	21.1196	66.9415	61.8545	39.5636	18.359	23.625	2.47426	65.4002	157.603	430.332	281.622	186.892	196.199
Nedd8	171.879	1.2368	0.30661	0.950972	1	1	128.277	109.452	132.983	134.06	104.779	100.677	102.51	155.125	174.013	210.775	178.575	227.543	183.397	184.844
Cdkn1a	328.412	2.82419	1.49784	0.00737286	0.0914475	1	66.0376	88.6893	207.163	246.588	361.791	425.558	261.883	137.707	125.455	179.921	134.875	243.918	231.267	255.853
Col17a1	247	-2.0565	-1.04019	0.634532	1	1	153.576	95.3928	254.62	300.451	269.417	215.567	178.726	340.423	255.643	170.016	172.155	129.862	131.442	108.43
Uqcr11	159.869	1.74749	0.805283	0.489742	1	1	79.0931	143.576	82.3635	92.8915	61.1171	68.0326	78.4005	113.166	153.224	237.374	163.794	248.529	180.425	202.011
Tmed9	205.988	1.34292	0.425371	0.890351	1	1	167.764	113.046	207.772	169.106	157.763	142.457	143.293	174.848	207.978	204.203	163.861	203.365	163.785	179.79
Clic1	205.058	-1.32405	-0.404956	0.91153	1	1	141.045	101.207	199.842	192.799	214.724	164.298	154.63	241.012	184.814	182.808	137.681	195.392	162.54	176.33
Hnrnpf	213.533	-1.46806	-0.553914	0.829531	1	1	221.65	134.461	221.189	204.605	168.619	156.738	168.579	205.415	199.627	203.593	164.414	167.572	178.235	159.443
Hnrnpa2b1	232.114	1.68196	0.750145	0.513773	1	1	255.812	262.849	214.85	199.486	163.269	143.764	169.675	170.775	201.379	211.173	184.617	174.248	176.744	154.472
Phlda3	261.904	2.62146	1.39037	0.00333975	0.0481839	1	199.247	243.278	268.503	210.585	159.44	108.617	83.1206	144.345	233.55	255.304	176.196	188.437	133.987	130.166
Cpe	245.607	1.83951	0.879324	0.347745	1	1	90.5184	86.1602	268.121	254.868	282.635	222.409	218.886	147.601	160.194	170.279	176.5	208.579	220.152	172.026
Atp6v1e1	267.795	-2.94908	-1.56027	0.0159392	0.170761	1	67.0919	48.4671	137.753	189.159	225.706	344.923	299.79	206.025	124.984	132.302	163.665	208.551	190.667	223.037
Arpc2	219.269	-1.27818	-0.35409	0.971551	1	1	179.88	114.655	252.445	227.194	234.245	248.125	207.749	203.337	183.439	186.092	151.241	191.142	164.861	167.005
Psmb1	188.723	1.29427	0.372135	0.915168	1	1	124.913	103.061	177.208	154.428	138.024	126.776	133.057	139.701	167.791	200.238	163.985	213.282	165.659	176.819
Rps14	178.533	1.73369	0.793844	0.331566	1	1	110.586	140.825	134.164	101.026	89.3317	85.2537	64.5176	146.082	162.853	222.901	157.972	222.441	149.056	165.367
Uqcr10	156.186	1.85685	0.892854	0.413798	1	1	71.2635	137.919	81.1548	92.7562	68.1675	85.4974	98.1412	98.3686	145.008	208.917	161.45	218.923	178.797	214.231
H2-K1	195.793	-2.08421	-1.0595	0.23131	1	1	95.7467	62.3823	64.0562	55.9648	64.5262	74.4026	77.94	148.705	143.758	128.543	109.907	175.798	200.81	313.647
Serinc2	189.67	-1.44422	-0.53029	0.926199	1	1	92.5863	70.736	178.969	157.834	197.816	197.764	196.21	196.882	176.92	144.08	170.712	172.323	181.576	174.301
Banf1	188.903	-1.71542	-0.778558	0.103644	0.68864	1	170.617	120.905	164.852	126.781	99.6615	91.0231	96.9675	184.852	190.873	212.955	144.648	182.039	144.511	142.802
Clu	284.096	7.92024	2.98554	0.0163062	0.173988	1	8.61336	2.67313	3.16075	7.04347	10.4734	26.5355	21.5307	437.758	565.518	50.7496	62.4116	24.0979	34.5857	24.4006
S100a10	228.874	-2.44276	-1.28851	0.00733386	0.0910873	1	175.12	120.036	133.462	112.653	141.154	137.014	108.105	282.629	248.713	205.786	94.5127	143.249	110.187	114.303
Trim29	226.905	2.38196	1.25215	0.162008	0.929428	1	53.7986	91.1119	215.943	276.428	254.846	175.594	165.54	120.409	177.744	219.358	160.523	198.963	144.317	174.777
Dsc2	291.362	2.62593	1.39283	0.047213	0.391069	1	67.1066	94.6934	176.947	274.314	371.726	318.847	257.78	123.767	114.936	186.209	182.506	210.999	164.088	210.584
Lmna	238.889	-2.70303	-1.43458	0.0412881	0.354055	1	207.399	132.88	208.63	162.598	173.63	98.9438	103.823	270.378	216.531	178.177	149.121	122.048	152.238	95.0184
Phlda1	226.836	-1.95117	-0.964339	0.259238	1	1	211.122	169.233	222.051	106.421	222.505	183.977	133.89	242.55	177.159	143.767	157.128	170.518	153.477	134.459
Krt6b	897.557	12.0625	3.59245	0.000111899	0.0026445	1	58.0525	359.206	488.42	1067.19	1425.96	1271.58	520.464	37.4864	28.2601	213.998	24.0231	369.154	179.137	323.161
Atp6v1g1	172.71	-1.55252	-0.634614	0.619112	1	1	90.2048	69.2074	138.508	140.812	146.618	156.006	163.84	156.301	132.729	164.478	184.46	198.802	158.6	179.41
Emp1	867.863	-7.89126	-2.98025	0.00036293	0.00733129	1	105.313	46.1965	100.181	137.381	505.674	1552.49	977.237	337.745	160.076	95.388	64.419	103.581	183.234	228.855
Junb	215.912	-1.6339	-0.708322	0.727341	1	1	160.671	182.754	185.624	184.807	194.331	276.872	177.246	271.154	174.897	176.197	140.171	147.7	126.455	133.543
Krtdap	544.382	14.6354	3.87139	6.46671e-08	3.32472e-06	0.00295568	228.216	776.727	497.279	466.897	236.175	64.1307	35.9667	11.3707	97.6469	591.485	99.589	275.712	29.4236	57.8504
Tnfrsf12a	280.455	-4.26365	-2.09209	3.22718e-08	1.76226e-06	0.00147502	215.893	102.186	118.076	103.856	95.4216	96.1337	72.658	345.018	284.565	155.983	105.8	96.8735	98.4521	71.9287
Gstm1	183.824	5.34295	2.41764	3.98252e-09	2.70468e-07	0.000182025	20.8978	26.5457	83.505	76.0948	55.891	65.3761	95.2869	33.4033	52.4862	164.965	199.428	294.392	141.43	272.362
Hsp90b1	257.097	-2.13558	-1.09463	0.146398	0.86911	1	321.681	140.458	205.177	158.43	137.643	106.343	153.374	192.513	194.826	169.872	147.088	147.685	158.775	147.044
Slc12a2	150.872	2.78149	1.47586	0.205116	1	1	27.0055	30.8172	27.7259	55.2067	22.3025	28.2058	35.832	35.2705	122.348	181.825	246.537	185.537	182.722	200.035
Arf5	187.75	1.33556	0.417444	0.913996	1	1	109.283	97.7709	199.201	165.621	162.046	129.909	135.257	159.548	172.147	176.298	155.484	175.855	151.506	161.664
G6pdx	163.531	1.36181	0.445522	0.95593	1	1	83.9022	78.2273	144.696	157.383	144.871	119.406	140.065	136.411	188.512	158.735	143.862	181.206	146.5	186.996
Cyc1	189.975	1.63595	0.710128	0.250116	1	1	221.201	192.28	185.804	147.329	120.073	101.427	115.122	146.714	171.991	194.145	157.975	159.165	159.491	151.864
Hmga1	249.769	-2.06709	-1.0476	0.0385374	0.336465	1	277.135	179.653	280.664	174.377	178.568	186.374	152.074	190.546	238.683	218.875	136.642	127.159	120.321	103.282
Arpc5	190.92	-1.56833	-0.649229	0.86516	1	1	151.897	86.0908	179.862	181.09	190.972	187.049	193.312	229.943	155.82	138.833	143.366	160.947	149.113	154.546
Calm1	157.388	-1.44461	-0.530682	0.922976	1	1	120.476	72.0749	137.159	124.391	136.519	116.102	143.219	192.557	144.288	130.337	146.957	169.011	173.62	171.556
Rpl35	153.798	2.33467	1.22322	0.0347288	0.30984	1	104.229	131.762	74.0073	80.7244	52.5749	50.1116	50.0819	138.733	175.834	230.366	132.391	190.959	121.826	135.629
mt-Nd6	288.179	3.24055	1.69624	0.228471	1	1	285.049	491.97	136.221	91.9097	115.668	127.738	99.4497	55.3862	84.3879	190.577	125.503	265.243	150.255	249.497
Dcxr	186.309	7.37015	2.88169	1.47993e-12	1.94932e-10	6.76416e-08	14.288	46.7605	124.83	89.2798	107.695	107.066	124.359	30.9609	49.8163	135.725	164.253	245.938	235.517	248.259
Rpl37	140.39	2.29958	1.20137	0.124993	0.781096	1	68.3818	130.65	47.6807	58.0794	39.2053	47.7819	54.6164	114.609	138.513	233.1	132.011	207.258	121.667	158.834
Cdc42	185.066	-1.30018	-0.378712	0.986364	1	1	125.444	83.8063	204.066	190.99	187.316	166.893	172.407	168.479	171.18	166.066	142.496	166.429	145.395	143.34
mt-Nd5	285.373	2.80612	1.48858	0.31992	1	1	252.538	471.243	136.54	108.099	110.123	123.729	88.9489	55.9357	99.5035	170.331	142.632	247.289	171.321	215.127
Tpi1	266.65	1.75292	0.809764	0.347503	1	1	131.407	112.997	331.503	211.42	280.653	173.359	169.702	150.961	191.527	201.798	118.271	176.565	125.445	134.403
Rpl29	196.953	2.13801	1.09627	0.0103204	0.120549	1	140.261	104.182	157.363	103.349	93.8003	71.6358	65.0721	138.257	177.983	236.542	122.293	179.669	112.976	128.739
Sfr1	212.142	-1.42887	-0.514874	0.69803	1	1	155.312	110.58	241.998	231.197	213.67	160.85	156.156	139.043	147.528	182.286	151.034	176.625	135.97	156.711
Rpl3	199.729	1.84291	0.881987	0.362627	1	1	169.496	144.491	192.177	150.321	125.475	90.0117	97.7813	122.832	165.395	207.281	147.702	180.686	128.337	136.322
2010107E04Rik	142.648	2.04867	1.03469	0.207175	1	1	62.6613	139.789	60.5298	80.5212	48.6939	55.2106	73.785	98.3537	145.506	206.102	139.307	195.05	139.277	164.312
Col18a1	231.83	6.65866	2.73523	9.91746e-06	0.000310471	0.453287	73.5386	66.7324	192.852	122.425	110.53	41.5818	33.5991	262.123	396.927	136.056	99.8927	98.8365	57.7147	33.8741
Ddb1	144.148	1.14105	0.190359	0.999408	1	1	94.9626	72.5006	143.874	128.592	123.391	113.644	126.916	164.348	190.693	144.421	159.33	128.269	162.945	130.872
Ddost	146.585	1.36524	0.449159	0.879328	1	1	118.004	80.0546	139.693	118.589	95.5488	79.39	109.509	148.184	174.882	153.476	160.002	148.379	144.211	149.572
Cox4i1	178.079	3.32991	1.73548	0.000477641	0.00933292	1	46.6305	84.1552	155.841	137.888	108.18	100.801	115.047	48.6572	95.1891	200.316	140.653	216.126	168.514	201.485
Eif4a1	213.938	1.65486	0.72671	0.654545	1	1	169.559	113.657	231.412	187.045	164.68	135.716	126.76	146.651	155.477	196.464	136.122	168.846	120.815	140.057
Hint1	146.939	1.69194	0.758682	0.247364	1	1	137.744	133.182	104.386	106.287	82.5198	75.1074	72.6542	141.914	156.575	189.493	133.501	166.59	135.252	139.734
Por	228.18	4.27644	2.09641	2.05436e-07	9.36158e-06	0.00938967	37.6341	43.307	73.0646	84.1712	113.834	150.741	192.901	58.0151	52.5911	93.3497	182.134	184.552	221.6	263.46
Ran	224.519	-2.77733	-1.4737	0.000854372	0.0153861	1	252.716	174.728	185.883	139.771	93.1784	79.8223	80.0224	196.322	196.721	186.756	121.729	128.254	119.924	103.714
Tspo	169.975	-1.98471	-0.988929	0.0324166	0.294149	1	101.503	85.3297	160.129	113.693	118.934	88.3386	90.6576	225.76	240.636	179.821	96.8084	126.311	83.8141	99.1981
Rps16	168.356	2.36376	1.24108	0.00175677	0.0281047	1	124.274	148.1	129.788	85.9097	68.9986	56.1458	59.3575	130.751	181.086	206.925	116.007	172.759	130.271	114.291
Bcap31	152.735	-1.44824	-0.534298	0.834507	1	1	96.0594	56.6503	131.219	126.946	126.283	131.436	146.351	148.93	138.463	145.126	142.072	176.058	141.457	159.118
Fau	168.118	1.58666	0.665991	0.468233	1	1	123.432	123.136	120.602	114.087	99.7075	93.1171	87.0073	119.352	148.482	215.634	121.671	184.315	113.212	147.175
Ces1f	208.175	-4.48204	-2.16416	2.46589e-06	8.93074e-05	0.112706	42.149	26.8678	49.5697	77.3909	70.9231	153.06	166.713	157.23	57.1836	48.1098	169.406	169.062	193.734	249.637
Cox7a2	136.389	1.77599	0.828625	0.395434	1	1	68.097	136.26	82.5219	91.5965	67.3158	65.8377	77.0889	100.487	126.53	190.255	130.373	185.738	145.834	159.411
Cct7	180.698	-1.65528	-0.727076	0.545742	1	1	192.93	107.81	169.194	146.432	125.444	110.806	121.512	168.466	172.23	152.131	143.249	132.62	139.737	125.092
Jup	215.553	-1.64707	-0.719898	0.726828	1	1	76.7122	87.8722	171.939	250.99	273.061	270.219	228.751	159.928	135.784	135.253	126.741	158.045	146.877	156.996
Tmsb10	208.597	-3.48209	-1.79995	2.96477e-09	2.06882e-07	0.000135508	150.245	87.4137	68.4118	63.796	63.2331	49.24	51.8434	266.949	244.525	136.585	84.117	103.864	98.4452	80.9254
Chchd2	148.447	1.38573	0.470645	0.862605	1	1	89.322	84.2166	129.279	102.644	86.6464	82.2943	85.1135	109.251	137.789	167.615	136.479	183.697	141.06	137.529
Rps2	188.53	2.23316	1.15909	0.013052	0.145183	1	107.907	118.727	158.074	123.008	88.7947	62.6349	60.767	112.196	177.072	218.985	113.021	165.942	110.117	115.607
Rps23	181.552	2.55565	1.35369	0.00849179	0.102597	1	129.808	194.043	137.331	97.9359	73.158	59.042	63.4655	98.2599	145.121	225.773	125.098	157.686	109.674	146.751
Erdr1	254.808	8.86537	3.14818	4.49114e-05	0.00118998	1	220.215	359.104	27.6349	20.0684	25.6537	28.2349	19.9593	107.381	150.512	177.509	176.274	143.814	129.487	120.973
Rps9	164.543	1.84267	0.881797	0.191916	1	1	108.47	108.633	132.129	98.9902	84.8099	66.7822	65.2332	123.071	154.185	196.957	124.882	167.609	113.868	125.352
Rps7	171.432	2.2474	1.16825	0.00349382	0.04988	1	154.393	141.102	147.238	89.7469	73.049	59.6701	56.5115	127.818	170.035	195.625	130.984	151.302	106.274	120.561
Ezr	212.843	-2.20353	-1.13981	0.154082	0.899308	1	74.1399	58.0944	118.985	143.304	188.482	256.8	242.421	149.447	118.601	128.591	116.886	150.996	168.887	165.807
Rnh1	157.439	-1.58415	-0.663712	0.253476	1	1	75.144	64.4241	130.05	144.213	146.351	132.705	149.357	104.724	111.572	140.718	153.769	157.684	153.918	165.52
Rps6	168.239	-2.02232	-1.01601	0.0520316	0.420169	1	195.525	153.229	151.664	135.072	101.366	84.2285	75.6387	140.953	159.023	173.908	125.498	149.676	122.699	115.345
Nme2	146.574	2.40927	1.2686	0.000437738	0.0086574	1	105.228	105.395	100.764	78.213	65.5083	48.0376	43.7646	156.45	187.754	191.646	112.677	131.201	99.6752	104.125
Ephx1	141.298	1.96116	0.971705	0.182215	1	1	54.6349	57.6001	98.5453	107.97	102.15	108.823	80.5197	71.6259	119.315	169.375	128.27	180.447	134.103	179.727
Smoc2	165.522	16.482	4.04282	3.71662e-10	3.16925e-08	1.69872e-05	9.89126	27.8439	101.186	69.6234	87.1909	60.8127	104.801	5.40627	10.0361	95.4357	261.42	202.62	238.043	166.209
Flna	196.777	-2.3684	-1.24391	0.139474	0.843116	1	126.434	70.5731	119.917	113.218	126.688	88.1457	101.381	267.12	223.744	99.6717	120.926	78.4184	107.989	80.1744
Fam162a	357.495	3.67569	1.87802	1.08312e-07	5.32315e-06	0.00495053	84.5427	154.285	459.522	351.569	365.631	159.283	92.6472	79.7521	106.322	255.469	91.7392	274.264	72.6116	96.6587
Pebp1	138.932	1.32866	0.409969	0.911507	1	1	84.0946	64.9516	128.35	103.831	94.271	81.1844	96.2474	105.719	138.181	149.514	143.744	160.536	142.905	135.431
Aqp3	396.344	14.9441	3.90151	6.51868e-08	3.34392e-06	0.00297943	72.3363	273.089	429.242	513.393	281.886	155.69	166.418	5.62836	51.7372	363.447	176.967	183.994	61.2868	130.327
Sprr2a1	132.794	-2.30368	-1.20394	0.22922	1	1	28.1993	7.40547	52.3172	26.7761	52.1922	88.6908	54.5058	237.389	143.003	148.183	91.1852	125.086	92.2939	134.201
Elf3	287.232	9.05644	3.17894	1.12133e-14	2.08339e-12	5.12513e-10	15.8703	32.9281	82.3957	107.087	196.782	335.624	325.937	42.7934	30.6282	77.6468	178.502	180.597	238.84	222.153
Ndfip1	150.263	-1.42635	-0.512329	0.92262	1	1	94.8629	57.6137	148.415	142.996	141.459	166.932	142.769	168.1	139.926	109.7	137.714	146.474	133.595	134.839
Gja1	240.156	2.8924	1.53227	0.0221767	0.221379	1	191.972	90.1068	269.469	292.756	328.61	167.782	96.8411	206.116	186.307	174.199	109.598	151.702	72.775	66.3397
Psmc1	175.278	-1.57061	-0.651322	0.580013	1	1	201.364	117.742	174.759	162.101	138.868	119.626	126.877	149.192	153.046	140.086	128.948	141.498	125.014	128.539
Psmb2	153.752	1.41345	0.499225	0.74929	1	1	120.445	90.6608	145.223	114.586	99.1939	94.5879	94.729	122.382	145.305	162.282	121.417	154.779	123.67	129.471
Fgfbp1	214.835	-4.26283	-2.09181	7.01485e-08	3.57437e-06	0.00320621	243.145	110.071	211.76	132.086	112.793	46.9778	47.6956	186.526	208.411	200.442	88.1651	133.992	66.0443	74.377
Cs	156.559	1.28745	0.364514	0.989296	1	1	119.396	84.9221	162.763	142.658	135.046	123.919	126.325	131.492	157.854	150.355	125.099	134.37	136.654	121.299
Rps24	166.086	2.04038	1.02884	0.0344579	0.307965	1	140.28	148.577	120.988	102.398	74.0724	74.0721	66.2393	100.637	156.072	211.184	104.566	164.257	101.491	117.078
Lrrc59	216.247	-2.82697	-1.49926	0.00156318	0.025535	1	217.461	100.976	141.862	118.071	98.2852	74.1712	83.0615	215.033	194.292	130.186	118.609	98.4392	107.71	89.8668
Bax	138.121	1.71305	0.776571	0.385018	1	1	139.247	144.467	118.306	101.157	77.2026	73.5573	73.1156	110.58	131.776	156.292	136.547	152.872	122.791	138.553
Tubb6	302.006	-10.6671	-3.41509	0	0	0	273.153	129.878	176.918	101.8	78.3023	32.509	33.1861	330.86	221.503	152.582	100.772	65.6973	47.1616	30.3729
Clstn1	108.444	2.20166	1.13859	0.377357	1	1	51.3767	50.2683	17.4116	20.9761	14.1744	16.7879	18.8952	83.8338	94.3927	106.696	195.911	152.941	152.497	162.48
Uqcrb	128.166	1.34296	0.425414	0.841075	1	1	84.4058	98.577	85.1901	85.4289	76.8487	77.6949	88.4405	106.211	123.58	171.141	112.052	158.432	125.756	150.695
Eif3b	158.479	-1.92527	-0.94506	0.14036	0.846566	1	153.756	116.589	125.817	112.235	89.0866	83.0995	89.0064	163.203	172.772	142.89	132.583	113.917	122.183	96.8171
Ywhaq	145.722	-1.24138	-0.31194	0.992811	1	1	119.55	76.2628	160.03	158.273	147.869	134.73	153.167	130.646	132.671	130.236	133.171	141.945	141.597	133.642
Rpl38	153.393	4.32471	2.1126	0.000131719	0.00303291	1	56.851	148.126	19.4453	33.9675	15.9443	23.3267	30.8748	119.512	158.661	173.159	107.216	140.569	112.271	129.781
Yam1_1	2373.3	#NUM!	#NUM!	#NUM!	#NUM!	#NUM!	455.079	4584.29	247.797	158.141	124.207	103.189	126.209	36.8064	162.3	180.887	157.486	140.536	144.845	117.394
Ndufa2	110.494	1.83199	0.873411	0.385582	1	1	54.838	106.329	54.3036	58.4567	41.2449	49.9287	62.9907	82.4353	112.945	155.15	129.33	172.062	125.313	157.996
Ctnna1	159.953	-1.41428	-0.500066	0.9427	1	1	98.2408	63.1847	142.103	138.222	168.785	167.838	177.267	164.748	142.411	110.682	119.252	112.274	152.068	129.464
Bag1	152.063	1.38404	0.468886	0.697512	1	1	140.586	97.5619	161.811	132.515	108.327	98.5029	105.441	132.411	149.461	142.315	130.613	130.97	121.909	119.106
Psmc5	141.309	-1.35256	-0.435694	0.857753	1	1	141.149	108.655	142.805	143.205	124.151	103.357	112.466	131.986	146.028	139.814	126.019	138.299	120.088	124.269
Tpm1	244.089	-5.18725	-2.37497	9.74023e-08	4.82849e-06	0.00445187	205.77	65.9109	89.2189	72.0778	72.6701	57.7998	52.7579	282.409	263.287	113.213	75.6807	79.706	57.1936	51.2148
Got2	172.575	1.69362	0.760108	0.496647	1	1	91.5138	77.3091	179.609	138.295	122.813	89.4892	94.8983	105.514	153.405	165.542	129.205	135.824	116.107	114.054
Fam129b	150.314	-1.37577	-0.460241	0.910545	1	1	105.815	65.8974	110.089	115.008	154.203	167.423	151.532	169.932	135.343	120.144	126.12	109.066	133.205	125.46
Cd81	149.747	-1.49085	-0.576135	0.860486	1	1	75.8035	44.6487	127.737	127.587	149.004	134.533	124.539	123.577	148.732	139.114	113.451	150.489	123.507	119.801
Mat2a	216.296	-2.12048	-1.08439	0.060932	0.472608	1	281.96	234.329	141.499	156.502	103.338	126.193	139.641	150.631	152.131	147.965	116.029	112.89	132.022	105.102
Ranbp1	279.922	-4.19218	-2.0677	2.36821e-08	1.33138e-06	0.00108241	362.664	142.618	147.368	111.044	73.0177	68.2998	68.3968	197.179	170.339	155.166	100.023	106.427	102.893	83.1045
Cxcl14	279.333	21.3081	4.41333	0	0	0	10.1989	18.7383	138.303	206.655	184.323	204.908	363.133	11.3655	7.1303	25.2342	242.141	186.797	246.4	195.533
Fdps	178.885	-2.08037	-1.05684	0.00459955	0.0623635	1	150.022	131.092	184.872	159.196	122.879	74.2781	99.0851	178.462	188.041	172.897	97.9426	89.5716	100.671	81.0407
Hdgf	195.905	-2.87907	-1.52561	0.00357376	0.0507906	1	228.763	104.505	71.4999	76.8391	63.6077	78.8766	58.8196	163.047	145.945	136.355	121.11	115.27	117.509	107.236
Btf3	152.759	1.51396	0.598325	0.680596	1	1	104.88	89.5919	143.722	127.194	115.389	90.2883	91.3269	110.015	130.306	161.795	113.247	150.3	111.436	127.238
Cebpb	108.262	-5.2381	-2.38904	0.000660172	0.0123158	1	115.537	78.4856	17.5189	19.1003	10.4575	17.474	7.7885	100.987	131.897	177.246	158.522	144.641	78.8568	112.104
H1f0	201.928	-1.89399	-0.921426	0.164577	0.939093	1	102.738	78.6633	237.174	248.97	254.366	192.59	218.106	87.7164	100.228	122.622	125.354	149.489	155.909	157.162
Vapa	163.77	-1.41165	-0.497383	0.791544	1	1	183.569	93.52	169.662	156.818	148.878	151.386	141.37	143.972	131.754	137.552	116.15	128.256	118.535	119.48
Dynlrb1	130.451	1.51535	0.59965	0.52353	1	1	61.6869	60.1918	120.705	103.494	102.519	92.5142	97.0216	97.3556	111.905	140.197	116.843	158.288	125.705	143.03
Atp5g3	139.368	1.51574	0.600021	0.62487	1	1	75.8764	86.9984	111.759	118.938	87.1443	76.5663	84.0879	87.6396	136.433	166.976	114.837	146.21	121.671	119.141
mt-Rnr1	227.821	#NUM!	#NUM!	#NUM!	#NUM!	#NUM!	198.523	357.877	86.3343	148.214	85.5431	104.096	78.9068	65.0871	97.7658	173.38	126.452	202.768	85.064	140.089
S100a14	194.855	-1.72021	-0.782586	0.453468	1	1	128.014	162.958	193.429	161.307	225.911	155.948	139.729	112.27	117.73	143.378	77.8122	163.8	147.239	128.146
Gltp	171.649	1.36866	0.452759	0.841812	1	1	152.235	134.873	185.686	228.701	192.421	145.493	147.816	134.523	95.9029	157.613	104.772	150.713	107.702	134.673
Lad1	195.063	-1.83333	-0.874469	0.134148	0.821021	1	220.203	175.861	232.399	181.46	162.474	117.153	106.188	140.841	162.838	157.726	93.1457	122.895	100.566	107.792
Sptssb	211.126	12.3946	3.63163	1.11022e-16	2.75782e-14	5.07439e-12	22.0838	73.7379	255.932	230.931	230.069	154.523	161.522	10.3436	37.0007	144.659	148.496	192.183	192.821	154.631
Atpif1	118.228	1.47408	0.559813	0.838434	1	1	71.9895	102.043	78.6133	84.9208	70.8454	71.7047	76.9897	78.0676	106.092	147.234	113.651	165.611	120.088	148.879
Marcksl1	119.881	1.20515	0.26921	0.995906	1	1	89.2595	53.1005	130.781	96.3327	95.625	88.5696	104.458	124.391	160.223	108.981	136.22	124.211	125.396	98.7444
Rcc2	113.764	-5.05745	-2.33841	0.000118047	0.00276317	1	106.053	85.8969	12.4228	13.3885	10.3161	9.97037	9.08069	106.483	141.63	134.309	138.857	116.529	123.316	116.676
Pdia4	148.101	-1.3215	-0.402178	0.891834	1	1	144.839	72.4367	177.631	127.243	116.374	97.5609	120.319	127.447	133.263	118.57	129.049	120.598	131.046	114.503
Pdia6	172.213	-2.68124	-1.4229	0.0029838	0.0438513	1	160.652	70.7493	118.137	80.1616	65.1499	51.3509	64.1913	183.774	176.446	118.551	107.036	100.519	97.1655	85.7851
Rrp1	125.933	-1.13856	-0.18721	0.995185	1	1	111.249	86.8082	127.778	112.781	107.176	102.372	108.378	118.955	136.207	124.088	120.352	124.226	121.116	121.609
Tnc	116.341	-2.06114	-1.04344	0.481943	1	1	22.7423	12.7897	64.9691	60.761	47.979	49.0831	46.2183	114.499	115.838	87.4514	171.921	132.678	118.731	125.359
Sep15	133.712	1.45248	0.53852	0.770071	1	1	119.092	74.9974	134.113	125.183	102.053	76.8671	90.9681	114.751	124.598	133.311	123.969	137.829	109.404	122.009
Tapbp	134.64	-2.06499	-1.04613	0.250738	1	1	57.5303	27.0018	64.4092	82.9497	83.088	96.8706	116.607	140.11	104.847	89.8053	112.222	125.435	140.524	152.673
Ndufa1	110.22	1.82889	0.87097	0.512398	1	1	33.7946	62.5939	41.48	58.0309	42.6933	48.2484	73.2618	75.2676	89.9428	132.189	115.309	167.979	134.309	147.178
Atp1a1	213.037	8.3124	3.05526	1.12773e-09	8.67747e-08	5.15442e-05	21.0113	24.1235	213.167	211.383	134.823	115.206	107.176	25.4481	55.4779	212.907	121.198	190.805	65.0586	190.698
Arf4	125.854	-1.19482	-0.256788	0.996625	1	1	108.751	62.8138	134.368	124.067	120.876	107.868	117.444	119.26	129.471	114.819	116.065	130.831	123.268	126.013
Hspd1	209.199	-2.78777	-1.47911	0.00566917	0.0739695	1	275.667	124.586	143.919	114.858	84.6406	76.0929	82.2812	142.73	155.786	141.448	103.138	110.12	119.451	86.6578
Rpl7	151.281	1.52646	0.610188	0.731381	1	1	110.127	84.8611	145.042	117.947	108.481	91.4423	87.0921	92.0447	117.672	157.52	104.826	158.738	106.326	121.5
Gpx4	117.944	-1.24152	-0.312108	0.979112	1	1	63.5111	53.031	85.8333	76.7724	67.4701	73.6893	94.078	107.633	128.429	112.459	114.039	134.223	119.984	141.81
Tbca	117.504	1.3205	0.401081	0.940514	1	1	67.9907	87.2174	91.3603	77.6867	83.898	101.179	90.1893	127.564	113.686	127.709	101.943	151.11	106.523	128.594
Hs6st1	84.8878	-3.43012	-1.77826	0.000992973	0.0174289	1	46.153	35.0741	9.14424	8.33087	8.77578	10.0176	9.73046	123.623	117.258	87.8284	153.607	114.605	140.233	117.038
Emp2	167.28	1.50149	0.586395	0.865743	1	1	122.432	99.7557	193.921	171.79	157.721	133.076	125.422	119.156	129.334	140.639	121.542	136.667	87.9878	117.849
Rps8	143.571	2.17763	1.12276	0.00825056	0.100106	1	149.222	127.689	111.676	81.123	66.3405	57.3177	54.1424	114.988	137.666	175.466	91.6734	139.256	87.3874	104.792
Prdx6	134.994	1.46934	0.55517	0.827013	1	1	93.0685	74.797	122.489	106.347	95.8184	81.6691	92.2093	84.0076	110.546	147.5	129.567	161.632	101.561	114.495
Cct5	159.607	-2.1181	-1.08277	0.0713591	0.528099	1	175.062	107.596	145.349	117.583	90.8479	77.5208	79.4745	144.152	147.543	138.076	112.148	108.973	105.491	91.2695
Fscn1	165.239	1.78223	0.833681	0.470761	1	1	89.4858	68.2635	218.902	98.9318	141.763	100.326	109.623	76.9284	112.849	111.576	128.484	140.116	166.686	110.337
Capg	161.176	-1.57819	-0.658275	0.60763	1	1	122.643	97.7049	170.411	124.831	157.709	155.065	140.661	173.806	166.756	151.941	95.4073	100.627	69.7112	87.933
Canx	161.45	-1.71964	-0.782103	0.48686	1	1	192.579	77.1398	144.05	127.117	103.445	96.9165	107.33	130.32	150.849	131.419	108.041	106.402	110.067	108.704
Ctsb	135.603	1.70256	0.767709	0.395398	1	1	55.8878	45.7925	115.508	120.207	115.771	95.82	122.36	86.1258	101.61	112.104	151	134.74	132.223	127.33
Psmd2	129.025	-1.39428	-0.479517	0.904301	1	1	120.843	80.0013	135.277	139.563	119.618	93.6048	106.259	135.99	150.347	122.774	117.945	103.433	112.487	101.256
Srsf5	238.354	2.20097	1.13814	0.233191	1	1	181.507	366.313	124.087	135.291	133.202	145.511	149.553	98.2101	110.394	125.728	111	130.583	124.477	141.292
Prkar1a	141.024	-1.27063	-0.345546	0.983228	1	1	98.8871	74.0393	150.399	145.109	135.023	123.15	131.782	106.309	118.365	120.518	136.94	122.238	122.025	115.224
Eif4h	133.119	-1.37698	-0.461513	0.94871	1	1	133.331	76.4718	138.169	130.489	123.334	115.289	112.061	132.906	128.301	124.135	119.662	114.032	111.551	106.031
Pgk1	209.641	1.75415	0.810773	0.346007	1	1	109.261	69.8354	261.935	158.764	251.718	162.118	140.861	117.661	140.405	157.347	96.1949	129.19	94.6041	99.2298
Ndufa8	145.782	1.54843	0.63081	0.461682	1	1	96.1013	89.6205	158.219	119.704	96.4213	73.5326	80.9011	96.156	110.693	133.346	119.111	137.672	118.854	117.677
Psma6	131.209	-1.3103	-0.389897	0.933085	1	1	100.08	69.5921	124.85	108.413	95.7553	88.0497	89.7138	100.849	109.778	137.569	111.881	136.501	115.185	121.202
Lce3a	287.704	-95.7096	-6.58059	5.42644e-09	3.57379e-07	0.000248021	9.53191	2.21094	8.34669	94.0775	270.639	443.81	180.887	338.312	4.50565	0.708604	1.3057	304.768	62.6886	116.69
Polr2f	103.973	1.38324	0.468055	0.897126	1	1	71.2588	80.7127	68.958	68.4818	58.0893	54.6636	60.2395	88.1232	108.795	138.988	109.219	142.133	113.375	124.902
Itm2c	124.186	2.97115	1.57102	0.000116455	0.00273379	1	29.4479	36.2498	98.7315	86.4252	97.4615	89.5426	107.611	45.9838	93.324	100.36	153.956	145.737	142.876	140.76
Cbr3	103.132	2.01558	1.01119	0.174172	0.97731	1	52.6985	44.6469	62.9161	67.0241	38.531	30.6902	33.0973	62.1489	114.291	128.261	139.241	163.046	70.7361	144.812
Rab10	148.544	-1.37105	-0.455281	0.974696	1	1	106.752	64.4017	143.518	166.058	177.053	165.225	160.547	127.716	124.315	112.865	110.944	120.035	119.67	106.725
Ier3	188.43	-1.94822	-0.962153	0.339674	1	1	83.8829	95.1326	122.271	95.556	147.927	268.401	178.984	151.184	104.294	109.252	100.31	112.366	108.459	135.892
Snrpb	125.891	-1.52659	-0.610317	0.64229	1	1	124.189	84.1773	102.301	101.58	80.1202	89.3003	84.5282	127.592	117.745	129.42	117.005	113.507	111.706	102.926
Lgals3	151.174	-1.54597	-0.628515	0.793268	1	1	94.8656	64.1153	102.562	161.467	137.828	197.18	186.928	194.012	128.12	130.128	81.0967	79.1532	90.3175	115.421
Bzw1	184.605	-2.12239	-1.08569	0.157521	0.91343	1	220.202	102.179	168.678	163.392	120.938	107.144	109.185	149.008	149.342	125.157	110.259	98.8304	100.021	85.4866
Eef1g	140.204	1.81887	0.863041	0.124206	0.777773	1	121.224	85.0496	133.177	113.358	93.0764	68.3742	70.0038	113.411	144.387	147.23	103.462	123.6	93.382	87.7876
Eif3k	127.103	1.51003	0.594578	0.425182	1	1	74.7062	75.8207	111.404	102.047	76.6544	69.367	72.6571	93.3904	123.608	142.801	110.291	137.684	99.6993	105.478
Rpl17	144.491	2.12361	1.08652	0.0318114	0.290373	1	156.971	167.751	117.874	94.1224	75.6017	69.602	59.8516	90.7292	116.78	171.108	96.5023	142.032	90.849	104.407
Hes1	130.378	1.74495	0.803186	0.353661	1	1	58.5879	77.5706	96.2646	110.524	129.549	125.867	109.749	77.8818	107.909	107.903	128.586	131.206	129.648	124.825
Rps5	145.499	1.93217	0.950223	0.146986	0.871356	1	74.3821	71.3252	120.127	96.053	76.0351	58.7188	57.2552	76.9509	110.039	170.871	99.5184	151.149	92.965	106.405
Psmd7	149.76	-1.89501	-0.922209	0.13508	0.824384	1	161.131	85.2905	118.56	122.356	91.1017	76.4396	91.6702	138.388	133.616	116.445	113.031	107.453	99.5739	97.1259
Cd24a	182.748	2.49308	1.31793	0.00433803	0.059657	1	43.4826	50.6907	136.466	177.77	181.527	200.729	205.153	82.6442	84.4036	89.1825	98.8722	148.013	140.591	160.342
Lsr	108.596	-1.27573	-0.351325	0.971104	1	1	81.6225	52.3322	83.8891	87.3765	89.4088	89.8995	104.045	135.57	135.076	102.843	100.892	103.191	119.009	107.368
F11r	138.413	-1.51867	-0.602806	0.642731	1	1	87.6659	56.5521	96.1894	105.445	136.815	166.831	143.107	169.991	115.29	91.4855	99.1485	107.326	109.995	110.543
Atp5d	127.819	1.41222	0.497962	0.809056	1	1	73.268	72.3102	117.801	97.0896	82.8769	72.2668	76.3528	93.3708	114.01	137.838	104.277	125.413	111.692	115.451
Rab2a	120.862	-1.34352	-0.426014	0.952558	1	1	111.498	66.7832	122.96	124.134	114.913	109.084	116.933	130.225	111.102	111.026	116.413	115.701	107.631	108.712
Rpn1	115.182	-1.41573	-0.501541	0.891409	1	1	111.373	69.5007	108.887	98.6776	77.6068	72.0196	92.3477	118.99	127.434	111.609	117.254	106.574	111.597	106.391
Pkp1	230.438	1.78577	0.836542	0.778378	1	1	84.278	90.1258	202.203	272.01	341.251	270.795	196.598	111.237	142.204	161.419	78.741	119.626	79.8564	101.222
n-R5-8s1	1244.39	#NUM!	#NUM!	#NUM!	#NUM!	#NUM!	164.728	2348.52	185.107	92.5674	71.431	59.8416	59.1843	28.5886	140.263	196.155	98.1605	138.655	87.2458	103.54
Sh3bgrl3	118.34	1.53839	0.621419	0.404393	1	1	57.1781	42.0301	96.9569	76.0407	81.9268	66.8358	62.1989	132.56	119.926	139.724	85.2163	129.141	82.6009	99.8146
Stip1	145.78	-1.91549	-0.937714	0.0865898	0.607938	1	171.379	104.356	127.851	112.858	90.9515	74.4854	83.7237	120.18	136.868	127.578	101.405	103.88	109.767	88.197
Glrx3	138.754	1.67423	0.743502	0.417579	1	1	97.6984	86.0176	137.426	121.054	104.232	77.3168	74.4662	93.3691	125.001	140.081	97.7772	132.798	102.073	95.2427
Psmd8	114.076	-1.18125	-0.240312	0.995886	1	1	85.7311	62.1539	111.54	108.282	98.9129	112.832	106.218	112.873	112.562	116.612	105.104	121.272	109.166	108.008
Higd2a	125.349	2.57528	1.36473	0.00094436	0.0167169	1	35.0103	45.2233	87.232	77.0938	86.1511	96.1679	95.106	50.2839	81.66	129.825	110.843	148.757	108.419	155.592
Serpinh1	110.649	-3.5014	-1.80793	0.000152822	0.00344763	1	65.0667	22.2893	67.5185	31.0467	29.5867	21.9549	16.9124	141.411	166.58	89.7869	190.252	84.626	53.8633	57.7243
Gipc1	112.545	-1.18173	-0.240906	0.995309	1	1	78.4905	56.2881	105.327	111.839	107.019	93.823	110.87	123.405	115.834	107.764	98.566	114.33	110.045	114.22
Ces1h	156.179	7.62523	2.93078	1.62276e-10	1.49235e-08	7.41699e-06	14.3779	46.397	86.0206	144.581	140.237	79.5087	97.6794	23.0517	24.0352	193.646	129.506	172.121	93.486	147.799
Cct6a	151.044	-1.95923	-0.970288	0.233826	1	1	166.795	99.7173	128.971	124.77	99.102	86.3034	87.4628	135.294	135.028	119.703	99.8809	100.359	101.068	86.0659
Rnf187	106.328	-1.31223	-0.392017	0.936818	1	1	101.903	74.7562	96.3791	92.4863	68.9776	70.4838	84.8137	102.458	117.161	102.92	120.17	108.037	113.67	110.053
Pls3	208.663	-2.9523	-1.56184	0.0186007	0.192868	1	100.671	34.2669	104.819	129.353	196.496	264.458	241.315	164.444	86.5437	62.7872	83.6809	106.612	152.868	117.11
Ndufb6	122.375	1.49012	0.575427	0.594211	1	1	81.8374	93.6073	109.418	98.0054	76.8013	63.8371	67.5698	100.544	106.94	135.332	91.9515	132.479	103.061	102.415
Tspan3	125.814	1.61666	0.69302	0.325269	1	1	73.6071	59.1799	135.167	123.473	112.573	87.3348	104.15	63.0316	91.4745	107.133	128.155	130.423	138.152	113.969
Mfge8	118.336	2.10418	1.07326	0.0934961	0.644253	1	33.9549	37.3321	97.0222	76.3811	71.615	79.6864	91.6687	68.4779	99.4918	97.8508	122.406	118.721	118.275	145.003
Eif3g	141.992	-1.76916	-0.823067	0.108025	0.707263	1	160.47	109.041	102.334	92.7886	85.6943	81.4612	85.7868	123.515	121.954	113.586	110.425	103.233	100.774	96.2871
Tpt1	119.467	1.32462	0.405576	0.907702	1	1	78.0426	68.1398	108.906	87.6545	78.2239	83.8493	77.6283	92.8662	103.872	130.029	100.316	137.88	94.3672	110.133
Rps4x	146.781	1.94179	0.957389	0.0828107	0.587633	1	124.338	74.5537	133.874	103.075	88.7315	66.9717	62.442	100.264	115.471	159.688	88.6625	128.246	84.1554	92.9411
Rabac1	124.19	-1.79353	-0.842802	0.0942198	0.647776	1	46.6134	38.7426	70.8859	68.3529	72.591	99.8242	101.809	103.092	87.359	95.4219	102.896	118.085	114.977	146.571
Nars	143.412	-1.58145	-0.661251	0.479368	1	1	144.065	83.4556	125.925	101.633	105.647	120.492	137.55	129.815	102.569	99.6023	101.387	86.0202	98.8137	149.273
Litaf	124.734	-1.88422	-0.913969	0.273882	1	1	85.9742	32.3403	85.3705	88.8182	84.0083	115.02	140.157	142.284	93.6261	83.3595	114.968	112.284	108.849	109.311
Dusp7	180.527	-4.65332	-2.21826	1.12765e-07	5.50647e-06	0.00515406	172.486	115.79	113.729	88.5439	65.6288	51.3366	34.7018	188.568	155.969	126.612	81.9641	84.3185	71.1948	54.0919
Mmp14	115.599	-1.41261	-0.498365	0.95008	1	1	81.8758	42.1628	88.7596	93.1558	101.614	98.1445	103.807	149.323	138.426	87.8875	120.743	93.8838	86.1983	83.5086
Mdh1	119.237	1.70336	0.768381	0.256507	1	1	59.6223	51.6081	119.155	122.84	93.0723	96.7795	119.582	66.8655	96.815	118.738	111.457	124.014	122.585	118.893
Psmb6	114.783	1.43671	0.522773	0.624422	1	1	94.633	76.8816	104.749	84.7016	82.7555	66.1321	68.3708	106.137	112.135	124.817	96.5219	121.664	94.9647	103.018
Slc25a4	107.775	-1.71778	-0.780548	0.299031	1	1	110.322	66.8952	95.9115	79.6237	64.5165	45.8219	56.6947	95.8412	132.211	119.638	102.442	110.22	98.8636	98.8109
Ghitm	141.148	-1.63612	-0.710281	0.66532	1	1	82.7859	54.7188	117.506	119.261	129.547	142.791	151.358	94.7998	95.965	95.283	109.304	116.368	113.552	130.938
Akt1	140.304	-8.34856	-3.06153	4.02231e-08	2.17053e-06	0.00183844	144.756	86.2771	9.07329	9.60025	7.6127	9.43563	9.46221	135.851	139.73	108.09	111.554	86.7975	92.7157	81.0968
Rab1b	99.8766	-1.10683	-0.146436	0.999617	1	1	77.7865	53.1777	96.748	85.4695	81.6456	79.0071	94.0726	103.57	113.18	100.012	111.672	112.223	107.906	105.681
Surf4	125.053	-1.68817	-0.755459	0.557607	1	1	110.858	56.3512	99.2203	96.3409	83.8191	71.8652	77.9631	139.248	134.035	96.6037	107.798	94.0091	94.0181	88.2611
Psca	629.699	-183.873	-7.52257	0	0	0	15.6776	3.42768	10.1238	29.7004	221.873	1106.06	695.33	60.7127	1.69193	6.05022	4.7233	224.068	153.336	302.818
Vdac3	111.744	-1.25698	-0.329967	0.982627	1	1	105.565	70.4021	117.997	112.01	98.1791	89.2087	115.191	109.77	115.75	105.492	105.182	109.39	99.8145	103.159
Rpl26	117.838	2.07738	1.05476	0.0568953	0.448833	1	109.785	103.302	83.7313	70.4098	51.8667	47.4446	44.7253	94.8519	111.01	151.945	83.4647	131.827	77.4159	96.4245
Rsrp1	186.643	2.7273	1.44748	0.172593	0.971973	1	117.587	309.172	63.3215	67.6908	70.3935	110.036	106.392	72.5868	64.1142	103.369	144.465	104.315	129.997	127.28
Hspa9	147.575	-1.88703	-0.916119	0.257378	1	1	175.817	106.292	123.848	121.475	83.0479	86.6778	89.4933	119.333	126.867	104.12	111.973	88.6764	98.1944	96.6114
Nadk	112.925	-1.7345	-0.794516	0.499913	1	1	117.33	79.5851	96.1924	88.4228	72.5492	60.1529	72.2028	108.52	127.514	107.989	107.681	100.153	87.1961	106.386
Rac1	130.559	-1.44006	-0.526132	0.878932	1	1	121.11	63.3089	126.585	117.466	119.901	123.738	111.369	140.008	117.307	110.613	89.7844	93.5374	99.0716	94.6435
Hspa1b	159.461	2.12909	1.09023	0.326749	1	1	79.0592	129.679	155.656	160.995	140.474	133.061	122.741	59.9753	91.536	163.267	104.92	113.155	96.9749	113.937
Eif3l	121.245	1.43584	0.5219	0.688924	1	1	105.259	78.96	124.042	113.727	93.9046	77.6713	75.2092	104.107	125.854	118.449	97.395	102.342	97.268	97.7732
Rraga	126.85	4.32558	2.11289	2.97827e-07	1.32136e-05	0.0136125	18.6635	36.3305	90.89	81.351	73.5816	62.6707	89.9958	32.4318	56.5357	93.1985	100.953	180.119	129.51	149.007
Npm1	161.643	-2.81329	-1.49226	0.000942196	0.016685	1	220.629	115.606	140.909	104.706	73.2525	62.5645	55.2474	102.658	138.299	162.051	82.0028	107.414	74.7186	73.8054
Cdk4	114.228	1.51005	0.594598	0.665802	1	1	99.5764	81.5634	112.73	93.1037	79.254	63.457	71.2949	101.793	114.052	115.725	111.183	114.133	99.7946	83.524
Uqcrc1	131.159	1.75571	0.812054	0.225602	1	1	113.169	89.7405	135.697	95.5526	87.6927	64.0228	68.1026	118.802	121.671	126.621	99.4721	95.8048	90.878	85.026
Chmp2a	117.695	-1.2455	-0.316728	0.963772	1	1	79.1976	76.9266	107.373	104.74	117.181	103.952	105.378	104.368	88.9988	109.216	103.98	118.209	96.5722	115.447
Cxcl5	152.817	-7.61516	-2.92887	0.00137575	0.0227908	1	17.564	3.35073	1.49336	1.99423	8.87526	57.0299	66.7642	40.0609	73.0003	108.48	97.7577	123.46	54.6017	238.869
Fkbp4	134.873	-1.88426	-0.914	0.146217	0.868261	1	152.932	89.9728	98.146	88.122	70.3401	67.9207	91.426	116.814	127.424	109.539	98.484	89.9397	109.62	84.1899
Glo1	147.628	-1.6787	-0.747345	0.354153	1	1	142.395	78.2543	170.607	157.271	144.551	108.754	104.521	152.861	103.321	107.861	84.192	102.26	88.6151	95.6724
Nudc	143.047	-2.1213	-1.08495	0.0174882	0.183804	1	167.478	75.0185	86.8231	75.6085	64.5253	59.4265	69.4687	118.615	124.233	114.387	90.7817	93.92	104.455	87.3043
Kpna2	185.008	-3.70008	-1.88755	1.38039e-05	0.000412907	0.630922	231.945	120.243	175.23	122.677	79.9608	56.8733	54.7515	138.071	145.506	150.403	81.7048	74.6222	85.6234	56.2849
Morf4l2	118.49	-1.43261	-0.518642	0.845467	1	1	113.095	75.9837	129.921	132.761	117.172	84.8234	92.4698	116.25	128.055	107.059	99.6169	97.8848	94.586	88.2213
Cd14	134.625	11.2419	3.49082	9.4813e-14	1.56445e-11	4.33353e-09	6.26615	11.8854	18.0103	25.4275	21.3296	44.3979	56.1863	10.7385	33.3837	100.04	98.2221	161.83	108.722	213.064
Atp5c1	122.005	1.48907	0.574407	0.664441	1	1	77.4401	74.0451	117.063	98.2464	85.4969	69.7616	81.0725	69.499	104.071	126.947	101.388	124.746	98.3418	100.62
Anxa8	161.6	-1.87542	-0.907216	0.719184	1	1	122.966	80.4053	108.43	203.583	204.124	262.345	229.316	200.233	170.995	107.757	51.2966	57.1861	54.6488	83.0481
Snx3	109.923	1.25204	0.32428	0.974617	1	1	73.3071	55.3765	107.482	88.9982	85.6228	76.8955	85.6396	96.3463	106.855	112.364	95.442	110.546	99.6215	102.895
Eif6	182.698	-2.67361	-1.41879	0.000500245	0.00969643	1	182.28	71.94	92.0754	100.878	99.3496	80.3175	71.6287	183.116	97.3989	102.133	91.1204	94.6675	73.0369	82.5781
Bhlhe40	161.556	-2.23124	-1.15785	0.149178	0.880696	1	76.7021	41.5218	105.565	91.4355	227.551	230.929	156.443	199.648	110.093	68.7211	59.7358	95.5605	88.8544	100.736
Slc3a2	102.678	-1.61358	-0.690268	0.473645	1	1	72.3148	52.7295	68.2946	58.6843	46.1109	67.5843	72.7222	133.042	115.188	88.8717	98.9862	96.7589	66.0801	121.386
Ppp4c	127.076	-1.73693	-0.796537	0.227822	1	1	142.556	83.3476	106.622	99.6695	79.0214	74.7254	76.3382	111.596	118.498	108.426	98.0536	103.891	87.8328	89.8601
Idh1	119.104	1.78685	0.837419	0.0749568	0.547718	1	47.1457	54.6765	112.048	97.0854	98.2375	51.4396	62.3624	77.0863	127.285	126.159	98.5781	120.552	85.4729	82.7577
Puf60	102.029	-1.21296	-0.278534	0.990247	1	1	105.356	78.9235	100.418	92.1768	81.7474	90.3929	95.4807	98.3955	99.8705	103.64	109.824	105.562	100.875	99.4804
Sdc4	119.086	-1.41688	-0.502717	0.914338	1	1	98.5111	47.6392	116.467	117.332	111.209	138.259	137.675	122.176	107.744	107.26	91.1306	94.0502	93.0099	100.496
Capzb	112.464	-1.35621	-0.439584	0.931387	1	1	95.016	56.5562	116.19	101.828	99.2535	87.8143	86.7554	114.437	115.014	108.738	97.8806	101.613	91.2091	86.7654
Psma5	106.329	1.49265	0.57788	0.533747	1	1	89.1316	68.0935	94.8974	88.0146	69.0601	55.0201	65.3974	100.018	113.049	117.76	90.7297	109.388	90.0503	94.4903
Cct8	132.023	-1.88962	-0.918098	0.232096	1	1	145.18	88.2445	126.249	115.725	87.7704	75.0475	78.7377	118.867	125.826	113.161	94.7571	90.7181	93.1447	78.6762
Eif3h	119.243	1.71435	0.777659	0.280707	1	1	55.8162	55.4591	116.896	97.5829	89.3835	80.4914	74.3304	70.9474	96.1137	121.589	100.307	136.946	90.5151	98.5634
Sec61a1	111.692	-1.61309	-0.689827	0.698505	1	1	70.0689	43.1471	76.2104	83.5742	70.6503	72.6372	98.6464	81.5684	80.4556	71.8072	122.287	103.961	129.26	124.738
Gdi2	120.632	-1.4202	-0.506089	0.839076	1	1	77.2949	51.0953	131.021	122.962	122.691	100.6	105.612	87.7439	101.762	110.243	98.465	109.458	98.6194	107.706
Hsbp1	101.593	1.50466	0.589439	0.564295	1	1	48.8602	55.0916	74.2427	79.5782	74.6032	81.8366	84.5565	71.5995	85.4102	107.584	98.5359	128.583	106.961	113.081
Arl6ip1	124.178	-1.4033	-0.488818	0.725423	1	1	104.695	58.0372	139.068	107.847	101.739	91.3348	106.255	124.584	103.936	109.288	90.5611	101.476	97.7654	84.0216
Sae1	128.494	-1.88178	-0.912101	0.0712468	0.527609	1	137.982	81.247	135.927	109.728	88.3596	70.3777	76.4706	119.005	127.356	118.498	92.1276	88.547	87.9648	77.5443
Ucp2	115.269	2.86885	1.52047	0.0208215	0.210826	1	29.2982	39.368	107.517	87.982	70.8711	52.7684	72.403	45.3923	102.715	123.021	111.201	134.884	84.4989	109.274
Stra6	192.357	2.27608	1.18655	0.328093	1	1	135.799	138.186	256.215	190.057	173.928	68.7967	76.4317	28.6309	96.2052	128.498	71.9248	143.846	135.877	105.284
Cyb5r3	100.564	-1.47344	-0.559185	0.901771	1	1	50.1988	28.4126	85.1172	84.3574	78.8444	76.7433	87.6883	96.4649	103.177	82.1629	116.77	104.055	102.997	102.78
Tm9sf2	109.08	-1.35223	-0.43534	0.96462	1	1	74.4941	42.9874	97.8978	93.4299	92.2588	102.195	112.566	102.837	104.575	89.2582	101.345	100.172	104.585	105.594
Cct2	113.915	-1.4218	-0.507717	0.627682	1	1	111.724	77.9949	116.794	105.196	82.9089	70.4747	81.2799	97.3997	119.673	111.036	96.7708	102.826	94.2359	85.1139
Cttn	104.658	-1.18577	-0.245823	0.997324	1	1	79.9154	44.6945	99.6841	98.8429	108.737	103.547	102.829	113.576	122.019	88.1729	92.5791	100.578	97.5976	92.245
Spp1	170.585	15.8144	3.98317	0.000250914	0.00529223	1	1.28883	1.84133	17.9543	13.1439	13.4591	7.47704	10.8523	14.8223	263.788	31.9268	328.025	15.3466	29.2123	23.0582
Wbp5	110.7	1.32034	0.400912	0.801018	1	1	77.4162	57.4379	111.67	80.1626	78.0288	71.9759	79.4247	85.557	96.8637	109.729	97.3285	119.383	97.7014	98.4214
Foxq1	137.341	5.71663	2.51517	3.48693e-11	3.5734e-09	1.59374e-06	19.5277	44.1671	97.1811	132.037	134.366	112.729	120.2	24.0542	57.4601	74.9306	106.043	140.315	152.757	148.87
Lgals1	128.079	15.1417	3.92045	0	0	0	38.5166	38.2023	52.2058	28.9424	19.8401	4.13146	5.16405	125.898	217.956	73.1243	222.815	39.7705	14.0435	9.65489
Anp32b	159.694	-2.26657	-1.18051	0.00438764	0.0602046	1	197.933	99.7103	107.482	96.1713	70.118	69.6757	72.6664	121.454	119.559	117.092	81.9314	87.4078	86.1192	88.0967
Serpinb5	147.606	-2.04666	-1.03327	0.303055	1	1	144.622	77.5888	148.087	180.226	138.289	98.729	91.6955	150.591	115.805	108.803	74.4287	90.6259	84.5543	73.717
Ndufc2	96.7171	1.35958	0.443156	0.932117	1	1	57.7681	61.9205	78.5716	68.6314	55.7781	61.7947	56.2822	68.033	88.9632	114.863	93.8027	119.13	99.1776	113.669
Hmgn1	122.382	-2.01745	-1.01254	0.0470077	0.389792	1	123.072	67.3333	97.4713	82.6773	62.4323	55.6402	63.4154	121.691	126.97	119.494	82.7437	89.8783	81.1547	75.1454
Cast	165.188	-2.13098	-1.09151	0.387715	1	1	140.297	68.7101	115.723	127.988	179.704	217.981	162.846	190.079	122.696	88.5015	66.4484	80.7051	67.2428	80.8104
Spop	130.366	-2.00114	-1.00082	0.285706	1	1	94.9491	42.019	90.567	115.193	105.959	116.918	142.911	99.7911	72.0851	80.477	110.826	106.273	107.964	117.82
Gm15500	129.425	#NUM!	#NUM!	#NUM!	#NUM!	#NUM!	82.0161	40.67	124.467	102.185	47.8874	39.9616	33.3061	119.387	121.326	134.383	80.9922	97.7767	79.3722	61.7741
Rab7	115.238	-1.49359	-0.578781	0.824672	1	1	84.4454	47.7184	102.595	102.922	103.547	130.323	122.982	111.506	92.7856	93.2129	96.2182	98.4527	100.153	102.596
Ndufs6	94.4097	1.73942	0.798605	0.408169	1	1	46.4918	85.184	61.7673	71.8284	47.1703	52.3933	52.4189	70.8041	103.635	126.556	78.7107	115.617	89.63	109.335
Uba1	102.92	1.13281	0.179903	0.99911	1	1	61.5394	50.3847	112.782	109.717	110.191	91.8322	97.5185	108.9	118.724	93.0581	95.4187	94.4492	96.2078	87.3142
Sox4	121.489	-2.5175	-1.33199	0.0264571	0.253511	1	46.2475	30.5847	93.1074	85.1745	115.686	104.739	126.651	78.3428	56.6345	53.8203	145.738	116.78	138.238	101.982
Spint1	113.873	-1.85638	-0.892493	0.182929	1	1	31.8282	36.8014	47.3398	51.4901	81.3375	114.776	104.021	96.5247	98.0206	85.6569	99.9469	88.1988	112.971	108.791
Mrpl42	106.24	-1.61061	-0.687609	0.113141	0.731341	1	96.4609	76.2858	84.7761	63.4548	52.1621	50.8798	57.3195	93.7891	102.466	127.703	82.0157	97.8422	85.7191	96.3768
Rpl36al	98.1712	1.94806	0.962036	0.221831	1	1	81.1765	90.8975	66.3086	64.6765	43.8157	40.0579	42.4383	81.501	96.3946	130.034	79.4358	114.151	81.3829	102.971
Srsf9	140.834	-2.18407	-1.12702	0.0286631	0.269508	1	178.968	90.5571	123.68	100.345	83.5372	63.4701	66.4252	102.699	114.515	111.594	94.0664	98.839	85.5243	78.5997
Slc39a7	96.3495	1.41186	0.4976	0.702348	1	1	98.6368	86.4997	95.4926	82.1623	69.1165	63.5594	70.8814	93.5118	105.362	93.8815	110.537	98.4007	93.5	89.7422
Igfbp3	167.651	-4.70722	-2.23488	0.0280567	0.264677	1	64.0236	12.9081	30.4199	185.614	144.186	119.816	88.3572	271.279	94.5556	46.4529	54.5676	66.8417	57.7225	90.8827
Sqstm1	125.939	-2.7693	-1.46952	0.00985738	0.116149	1	30.9292	20.4092	35.8324	64.2877	74.0663	114.214	128.383	115.47	81.2654	59.3649	110.259	85.0292	104.778	123.495
mt-Nd4l	186.145	3.35816	1.74767	0.177962	0.99149	1	137.226	309.581	61.2741	63.4398	49.1738	57.3712	36.9757	22.1771	62.7096	121.815	84.4749	168.189	93.9698	126.277
Rps18	107.47	1.76472	0.819439	0.264793	1	1	68.7075	85.7083	77.3927	75.0794	57.0337	45.9113	42.3854	65.9112	93.0124	137.548	84.2009	128.033	76.7542	93.8011
Rpl6	120.821	1.92544	0.94519	0.0495241	0.405218	1	106.543	82.424	107.771	85.6632	68.9898	55.6842	53.1969	93.2097	111.995	133.872	83.419	105.782	69.4948	80.4017
Cyb5b	109.015	1.4863	0.571729	0.690752	1	1	82.7341	82.8842	92.1939	117.623	75.7984	57.9754	72.6139	99.2061	112.795	103.009	100.407	81.1483	101.933	79.0977
Hnrnpu	121.154	-1.58203	-0.66178	0.670748	1	1	126.157	72.8857	119.679	109.165	88.4789	78.7593	92.78	116.151	103.067	105.262	92.9743	84.0567	90.1193	80.7553
Gclm	121.995	2.30549	1.20507	0.167292	0.950201	1	73.1371	62.2103	121.194	85.516	63.7705	43.8514	52.8137	76.3676	106.888	122.795	105.156	104.046	63.9674	92.7788
Tomm6	97.3445	1.66421	0.734838	0.13113	0.808235	1	67.6615	61.2115	66.6484	52.6467	42.5085	38.8983	39.7871	81.5316	101.421	128.041	82.4365	109.501	78.9286	88.7075
Tfdp1	172.755	-3.32248	-1.73226	1.41047e-05	0.000420255	0.644671	239.053	146.447	113.365	103.964	61.2889	47.9258	54.2783	106.458	130.385	124.459	90.8828	76.9005	79.8725	61.5921
Grasp	107.485	6.59629	2.72165	1.71314e-05	0.000504191	0.783009	17.1421	59.1138	70.6162	46.1077	73.2384	59.7145	88.5209	9.75107	31.5877	65.5861	168.863	117.189	154.655	119.789
Set	200.239	-2.82483	-1.49816	0.00248953	0.0376259	1	276.649	107.14	133.256	109.956	83.0347	74.5537	84.3132	123.829	119.587	108.057	84.2818	73.0205	87.8828	70.2377
Sdhd	93.4528	1.22739	0.295592	0.954856	1	1	86.7027	65.8504	87.2316	72.1687	58.0819	55.0774	77.2426	79.0376	92.557	99.674	95.4288	97.8016	103.055	98.9443
Ubqln1	107.649	-1.19305	-0.254651	0.996191	1	1	91.9632	58.4392	114.15	119.08	113.489	109.238	107.632	97.7599	101.504	101.148	92.6602	89.9186	98.8587	83.7629
9530068E07Rik	100.057	-1.29511	-0.373077	0.97502	1	1	61.4248	40.0752	90.8542	99.7369	84.1543	82.8803	91.4831	85.3736	101.86	87.0611	100.376	97.2677	99.7597	93.6741
Ier2	89.5726	1.24112	0.31164	0.981569	1	1	70.9695	92.2258	82.7951	80.4886	76.3679	80.096	78.5787	99.0473	86.8702	95.0513	98.2462	102.777	89.1803	93.3825
Atp5h	94.0378	1.53535	0.618565	0.694663	1	1	46.2052	62.1105	76.8786	69.2873	62.8422	55.4165	63.6633	64.1047	81.245	111.197	90.88	118.541	97.0224	101.499
Atp2a2	98.1155	-1.2602	-0.333648	0.989608	1	1	92.9953	71.0811	99.5384	102.014	93.7745	91.275	86.6969	103.236	106.735	92.7297	93.2119	80.6573	98.4286	88.8848
Rpl27	100.238	2.70699	1.43669	0.0363055	0.320777	1	85.7296	98.4486	54.2246	65.6954	33.2347	28.3679	31.8364	72.2923	102.028	131.311	80.5402	118.53	70.2101	88.7169
Hn1	98.5607	-1.36315	-0.446949	0.856128	1	1	85.658	66.9718	99.594	91.9828	82.7316	65.5816	78.8428	104.29	107.995	97.5274	82.1458	97.3962	95.8766	77.3039
Ppic	103.486	-2.32236	-1.21559	0.00207747	0.0324514	1	82.9642	43.4175	74.8536	61.4427	53.7368	38.7513	44.446	124.008	122.764	87.9538	106.428	91.9287	59.6119	69.6007
Ahsa1	99.4731	-1.45068	-0.536727	0.719407	1	1	110.401	71.156	95.2283	82.277	65.8666	55.1492	69.8809	83.0946	92.323	103.718	95.5064	97.1536	98.3888	89.8147
Hmgcs1	140.624	-2.44338	-1.28888	0.0755488	0.550482	1	112.733	65.7291	128.767	130.42	99.8541	70.163	86.634	168.516	132.919	102.626	70.0496	63.2088	74.1707	47.9989
Gnai2	115.988	1.33626	0.418206	0.964287	1	1	67.6253	56.1177	140.46	99.7876	110.963	89.788	96.0641	88.0822	108.273	91.5168	88.5589	97.1968	92.8744	91.0794
Fetub	187.667	-17.174	-4.10216	6.43263e-13	9.01871e-11	2.9401e-08	10.2018	5.50658	25.7159	59.3903	74.7027	172.791	221.71	70.0242	18.2294	57.0164	109.991	126.961	121.178	153.623
Rhoa	111.713	-1.40992	-0.495609	0.838811	1	1	59.0144	46.3666	118.303	121.563	114.304	112.093	119.641	86.5825	95.6644	105.122	84.6415	94.5882	87.3404	97.2311
Stom	140.304	1.84216	0.881402	0.337887	1	1	51.6562	82.9587	159.151	140.35	174.446	127.051	130.856	78.1978	70.5312	115.386	99.8203	106.161	84.9846	95.5683
Ddit4	160.327	3.4642	1.79252	0.000293688	0.0060794	1	27.5489	54.4128	194.424	59.9259	103	66.9203	42.3009	61.922	137.187	126.231	100.058	96.8679	51.2585	76.5049
1110004F10Rik	105.773	-1.29861	-0.376973	0.951767	1	1	84.0289	57.9935	116.08	105.551	92.6222	82.6372	87.0462	87.6772	86.6223	95.4669	94.4905	99.9677	92.1511	92.1957
Slc9a3r1	105.834	1.58909	0.668205	0.574561	1	1	44.1348	57.8527	97.3426	95.6211	96.9526	105.869	104.683	75.026	85.7162	96.1696	83.5619	105.48	93.8025	106.984
Uqcrfs1	107.468	1.53447	0.617738	0.622854	1	1	63.5975	58.2666	108.903	99.1748	85.9952	73.6422	82.8535	62.8215	83.4106	106.032	86.1458	115.229	96.2268	96.7606
Cnn3	97.0222	-1.87435	-0.906389	0.474922	1	1	69.5621	26.5211	60.1271	43.0131	100.019	103.251	85.8369	124.482	126.485	81.8525	74.4446	84.9808	80.5142	73.7276
Jund	117.271	-2.04383	-1.03128	0.036068	0.318987	1	61.8002	42.4464	70.773	70.6314	80.0221	99.623	111.448	83.7991	57.0126	62.9223	94.0663	105.641	119.707	123.095
Syngr2	108.834	1.59542	0.67394	0.565106	1	1	70.1792	49.672	105.38	87.1695	67.6194	58.1974	62.6883	80.3871	91.3782	112.288	78.5715	115.647	79.4314	87.6089
Srsf2	142.557	-3.68414	-1.88133	4.87454e-07	2.05531e-05	0.0222796	165.609	106.441	107.875	89.3217	47.338	41.093	34.9689	119.505	135.192	109.536	83.8644	68.5984	72.7654	54.5977
Ndufs8	103.158	1.56987	0.650646	0.532291	1	1	63.6746	63.2921	94.0122	72.6818	58.6887	50.3827	57.9146	73.1979	88.1396	112.304	86.9922	103.182	84.1462	95.5619
Rpl19-ps11	117.482	#NUM!	#NUM!	#NUM!	#NUM!	#NUM!	89.9465	55.0631	106.079	100.948	76.1472	64.5802	55.2439	84.8095	91.5323	128.884	66.6911	114.26	67.8287	88.8216
Rpl23	101.317	1.6746	0.743819	0.431662	1	1	70.3301	63.1393	69.0863	65.5753	46.8707	47.8253	42.1456	74.8683	91.7701	133.548	75.4089	109.912	69.5335	87.4625
Ccng1	106.594	1.83895	0.878879	0.15209	0.891895	1	58.8478	66.1114	91.7435	88.6629	67.5283	53.5334	49.5768	61.3931	123.161	121.445	87.6579	90.491	89.2382	69.0366
Sox21	93.0961	-2.20841	-1.14301	0.194628	1	1	31.69	33.4797	20.445	31.9319	28.6088	36.4137	30.4281	52.5068	51.6554	56.5641	132.724	94.4107	149.779	104.201
Rbbp7	105.966	-1.55511	-0.637014	0.477586	1	1	118.199	55.9424	100.567	86.6299	69.6036	67.774	71.0619	93.7323	97.3875	103.324	87.7248	88.7974	85.9967	84.2557
Dynll1	115.814	1.77322	0.826368	0.243735	1	1	83.7418	90.6115	99.7701	105.445	72.0739	56.1173	62.3384	89.2521	99.1257	131.857	70.3601	95.0026	74.9164	80.5618
Csnk1g2	95.5324	2.11223	1.07876	0.0335846	0.302228	1	95.1179	79.8637	60.0654	59.21	41.1956	42.4147	36.3102	90.9571	111.201	92.0077	94.3593	86.7423	89.4238	74.8446
Tmod3	119.576	1.27062	0.34553	0.9908	1	1	104.056	72.331	143.648	153.195	146.856	117.083	110.142	83.9236	112.539	95.5026	84.9458	85.9415	96.0885	80.1614
Avpi1	110.744	1.71485	0.778086	0.404669	1	1	63.6818	82.9124	109.262	114.33	97.4415	100.395	94.5823	53.9601	66.6314	105.242	90.9377	124.047	87.5237	110.746
Polr2m	103.772	-1.35485	-0.438138	0.850428	1	1	110.443	64.1668	104.971	98.1744	82.9953	79.918	82.2167	90.1548	96.964	102.572	90.5698	85.9383	87.4322	84.8579
Mlec	96.4329	1.36277	0.446546	0.917224	1	1	70.8709	61.1391	100.111	86.704	83.5886	54.5839	75.9036	74.9749	121.364	92.7549	101.345	74.9609	99.6665	72.8585
Txndc17	108.336	1.5387	0.621712	0.69699	1	1	69.865	71.7373	104.027	117.93	108.74	91.5893	67.7573	116.594	100.484	112.645	57.9311	102.886	71.1859	75.995
Tmem14c	105.186	1.69076	0.757674	0.274216	1	1	49.4148	48.3503	96.4956	79.6826	68.9514	57.5564	71.3857	63.5603	98.1845	113.877	86.9299	105.386	82.1985	87.504
Slc16a11	106.808	4.0947	2.03376	0.000397482	0.00793333	1	42.3771	116.896	22.9655	17.599	18.1926	30.0787	46.7249	106.607	96.7191	102.492	101.902	70.7275	55.7326	102.905
Tmem147	88.1684	1.18007	0.238877	0.987403	1	1	69.5088	60.7801	73.8709	75.6685	58.873	59.7047	59.6744	74.3245	91.8073	102.466	83.0245	93.1666	90.4274	101.167
Edf1	86.2026	1.24078	0.311248	0.965646	1	1	54.9036	53.2249	69.4631	66.2933	61.9864	55.6501	59.5407	85.0867	87.171	102.942	77.2892	103.706	82.7969	96.5336
Mcl1	110.135	1.53761	0.620692	0.620256	1	1	65.2754	76.0213	65.5576	77.3201	85.8953	110.18	98.8051	65.0341	86.5174	85.8031	88.2091	87.7263	110.09	111.913
Eya2	96.6718	2.47576	1.30787	0.0096529	0.114388	1	21.235	30.0656	54.9787	73.6543	59.4979	46.5469	75.8734	51.4075	84.1869	90.9866	119.689	96.3982	86.0422	106.46
Dbi	132.834	2.57714	1.36577	0.000574615	0.0109431	1	67.6695	101.699	107.952	84.8425	58.3614	38.8362	44.645	63.4051	109.147	157.716	70.8428	98.169	65.5292	69.9443
Gsn	92.2741	1.28156	0.357897	0.963713	1	1	59.3418	45.6021	93.3303	88.9241	94.9127	74.9929	75.998	108.849	97.7261	91.2178	92.2925	83.3186	91.2055	70.1402
Pgrmc1	87.3489	-1.30813	-0.387506	0.943551	1	1	72.323	37.6308	65.1622	74.2392	66.2366	73.3364	72.4713	94.5917	95.019	78.8731	90.0187	92.1609	80.9217	102.227
C1qbp	117.738	-2.40445	-1.26571	0.00103652	0.0180477	1	134.618	70.109	95.6511	71.8636	48.1164	43.3786	44.5039	100.858	107.842	116.06	80.6954	83.0862	73.8775	71.088
Stub1	105.689	-1.55205	-0.634172	0.282781	1	1	114.956	106.716	87.6805	76.9976	70.7572	68.8416	69.2929	96.4227	94.5383	91.4391	87.4601	91.5382	86.9869	84.9555
Ap2m1	127.548	-1.95871	-0.969904	0.142587	0.855485	1	139.502	68.1424	86.3777	72.5694	72.8572	66.4393	76.6113	115.595	108.292	94.0389	85.7493	74.8811	78.0332	76.0348
Cyp1b1	83.8815	-3.11866	-1.64093	0.121961	0.768665	1	22.7447	3.26309	5.25303	16.9417	16.1275	15.9631	21.5275	100.892	152.666	52.478	150.821	49.2846	72.7845	51.4774
Nfe2l2	148.781	2.03053	1.02186	0.169057	0.958077	1	66.9089	84.5876	176.761	176.739	148.97	102.396	88.98	62.488	78.9882	120.801	87.4321	111.059	85.3206	83.9035
Atp6v0c	92.442	1.49829	0.583318	0.666017	1	1	43.3629	44.1059	88.3851	96.5552	80.3315	79.6251	69.2465	69.5158	82.2126	93.0311	81.7237	104.553	93.4249	104.042
Txnrd1	116.22	-2.54504	-1.34769	0.00247188	0.0373981	1	99.4101	39.1635	43.8903	52.4711	39.5797	52.5519	73.2685	133.029	86.6137	57.067	103.423	66.5087	100.244	81.3757
Nfkbia	89.3217	-1.70908	-0.773217	0.546108	1	1	85.1251	47.2811	75.1338	45.1827	51.6388	68.1458	51.9626	93.5184	82.641	90.7495	78.668	109.009	69.1461	104.479
Rps17	93.3124	2.1018	1.07163	0.0382777	0.334965	1	63.6912	84.8288	50.8177	48.2215	35.3856	38.2096	34.8286	76.0094	92.8162	135.807	71.2329	103.25	67.3558	80.5662
Atp6ap1	105.049	-1.62516	-0.700582	0.325524	1	1	44.6173	42.1468	74.0935	103.166	90.0448	86.5003	107.492	82.1943	71.7272	72.4598	106.932	98.7189	95.4563	96.7089
Sf3b4	99.3901	-1.58377	-0.66336	0.43096	1	1	100.605	56.684	94.302	83.2518	69.6566	61.254	64.243	98.1748	99.023	95.7039	89.0567	83.0935	79.1228	78.4821
Cdc37	85.3817	-1.23837	-0.308445	0.946978	1	1	66.829	55.7056	78.6555	74.245	62.8547	57.6452	62.653	89.0156	99.1566	92.108	87.4439	89.6559	86.5207	78.6733
Hprt	109.967	1.59865	0.676856	0.433353	1	1	91.416	56.937	112.793	103.299	88.295	74.9822	68.2786	99.3205	103.25	107.14	73.2216	95.3806	72.2906	71.9061
Prss23	106.508	-2.28924	-1.19487	0.20604	1	1	23.2538	12.9002	62.7833	100.605	97.8295	97.6496	112.856	111.308	85.2168	43.7893	89.5778	84.3125	115.366	92.9284
Snrpd2	90.5699	2.1009	1.07101	0.0387808	0.337815	1	74.4202	74.3246	55.3703	51.6788	36.4186	33.5024	35.787	83.9663	106.815	110.662	72.5795	93.9683	71.5686	81.4632
Hnrnpa1	180.228	-4.06591	-2.02358	9.5869e-08	4.75764e-06	0.00438179	224.866	67.8504	91.0596	71.7916	53.8572	38.1287	52.4987	135.59	124.112	100.957	75.4204	64.1713	71.9339	48.4971
Cyb5a	83.5666	1.38536	0.470264	0.80394	1	1	46.9134	39.9719	58.5736	53.9139	48.6327	41.9118	54.2586	51.6598	67.5814	84.7755	96.3801	118.5	89.1945	112.059
Psmc4	99.5394	-1.50282	-0.587672	0.572701	1	1	106.369	78.5459	91.704	86.6842	72.1543	66.9297	69.5809	92.7096	99.3519	88.176	85.4203	86.5184	85.8519	80.5139
Odc1	217.207	-3.7172	-1.89422	2.19866e-06	8.05869e-05	0.100492	212.154	83.7898	99.6321	145.62	85.0946	84.3233	80.4842	222.261	96.6041	76.3308	44.8054	50.6383	68.0809	59.4024
Dmkn	200.975	5.19192	2.37627	2.72385e-08	1.51455e-06	0.00124496	51.9454	91.0115	168.463	181.567	239.003	114.112	69.7932	22.1681	64.1678	177.164	76.1741	162.948	46.8935	68.5139
Ppp2r1a	90.2357	-1.30445	-0.383436	0.926706	1	1	46.2056	41.8345	92.4225	87.4262	86.2301	85.7513	93.8739	87.8341	85.2342	88.049	91.3436	87.0039	92.7853	85.6071
Ostc	107.876	1.86825	0.901691	0.0479087	0.395563	1	87.2987	55.0104	108.561	75.888	63.4163	46.0433	56.9747	89.4062	103.368	107.191	79.0058	87.3891	72.0377	79.0473
U2af1	118.599	-2.37755	-1.24947	0.000314207	0.00645734	1	141.808	95.9133	89.7916	75.3008	59.5343	53.5036	48.3748	95.3903	109.453	109.638	82.2318	85.4299	68.9471	66.1124
Tmem43	103.399	1.32626	0.407362	0.988808	1	1	65.7943	58.7272	96.2242	121.807	116.54	101.362	76.7079	99.7973	102.916	90.3146	73.5289	90.2567	77.878	81.9904
Chmp2b	126.89	-2.42859	-1.28012	0.00352338	0.050215	1	36.1585	29.0102	80.8479	114.116	123.875	132.913	126.041	65.6433	67.0267	61.3273	92.1973	106.066	120.867	102.766
Atp6v1f	85.865	1.4834	0.568904	0.427217	1	1	40.1359	41.5965	57.3946	61.7252	55.1188	68.3438	62.6989	61.1416	66.2967	88.5184	84.2034	112.061	94.4031	109.031
Tubb5	114.162	-2.27067	-1.18312	0.0105228	0.122303	1	99.3791	60.5495	107.873	80.5616	62.4259	46.2093	57.5283	128.945	114.862	98.4982	70.656	68.9165	77.0411	54.6876
Rap1b	127.834	-1.68663	-0.754146	0.414464	1	1	124.894	60.2061	109.707	110.578	105.93	114.896	98.8138	130.773	95.6141	83.6333	74.0677	80.6879	73.7425	74.9559
2310036O22Rik	90.3804	1.38328	0.468097	0.819416	1	1	73.795	63.9791	76.5191	76.0979	61.7501	52.6173	61.4501	78.0848	86.2258	104.242	84.8504	95.4083	78.7361	85.8073
Ssr3	96.0237	-1.39994	-0.485364	0.898413	1	1	94.9372	46.5816	105.34	92.0097	84.2153	70.1697	75.4706	91.3694	113.187	86.7074	90.4571	79.3792	77.4727	74.6686
Anxa7	132.651	-2.47105	-1.30512	0.0149249	0.162033	1	57.7963	44.0958	94.1856	113.59	139.93	154.114	151.486	87.0777	49.5816	63.9297	83.054	108.749	111.188	108.116
Sumo1	102.28	-1.25215	-0.324413	0.951542	1	1	95.565	62.1018	107.211	94.5941	85.1829	80.7944	82.3583	77.7424	81.8179	97.3496	78.4738	101.341	83.6984	88.2791
Ceacam1	325.694	-13.9848	-3.80579	0	0	0	25.8388	16.4652	28.955	38.7567	148.98	465.024	448.658	72.7152	22.758	39.6469	34.4856	60.601	175.341	202.73
Gm28037	94.9989	1.67955	0.748071	0.457921	1	1	74.16	89.1835	83.8898	76.2789	51.4358	54.7246	45.276	47.2607	100.814	100.758	77.5881	112.616	77.0446	92.1404
Plxnb2	91.9361	-1.2709	-0.34585	0.98919	1	1	49.6523	42.0896	78.6434	78.3375	86.2074	85.1063	84.1489	88.7714	92.0986	74.3593	86.1122	78.2273	98.7659	89.838
Prdx2	101.995	2.01566	1.01125	0.101149	0.678275	1	33.4267	40.7918	85.3687	85.8117	89.6101	80.4224	89.5945	59.5517	74.375	81.9341	84.8601	114.379	93.4051	99.3471
Cnpy2	86.6889	-1.48049	-0.566073	0.689433	1	1	39.4996	32.6085	45.6366	46.545	44.526	48.591	60.9585	70.7696	71.0599	79.373	86.0384	101.199	86.1265	112.419
Rab18	105.509	-1.69541	-0.761632	0.547446	1	1	58.128	32.3061	100.426	116.123	116.487	118.944	102.955	83.4323	80.8223	85.449	88.2089	94.5302	85.4101	88.4832
Pgd	75.8767	1.37057	0.454777	0.969442	1	1	49.4372	46.0868	56.2016	58.6	51.0035	43.7061	47.4679	72.6252	101.202	83.513	93.1534	85.411	73.7191	96.4024
Ccdc124	89.7949	-1.51696	-0.601184	0.210988	1	1	76.2297	66.4765	84.5759	72.8615	62.0071	49.6657	57.4605	97.2467	98.7077	95.014	77.7418	85.7558	78.57	72.9514
Nckap1	93.8699	-1.43456	-0.520605	0.887678	1	1	91.0451	56.3534	70.8291	76.5746	69.0844	76.7964	67.0164	96.6946	90.9559	87.3128	86.7204	75.635	85.8909	81.6185
R3hdm4	105.752	1.87363	0.905837	0.0828662	0.587775	1	40.8594	38.6198	78.2816	77.9722	84.383	97.3326	112.652	61.1643	68.9562	87.7456	87.7679	103.834	96.4198	98.8517
Atp5j2	75.5734	1.81584	0.860636	0.419385	1	1	49.9871	71.3816	39.5909	46.1334	30.3504	31.9847	37.7444	59.9196	78.998	111.556	73.6435	106.565	79.3308	93.5136
Ajuba	156.723	-3.16637	-1.66283	0.000307025	0.00632112	1	159.774	70.4393	87.1205	83.8624	78.5482	68.3643	60.3929	153.672	113.951	82.9715	70.0937	57.2064	73.7508	51.4565
Rplp2	84.7843	2.2361	1.16099	0.0950911	0.652196	1	44.9555	67.0755	43.9151	48.0447	31.503	26.1575	31.4977	65.0297	93.9141	125.653	66.9087	105.533	67.1027	76.8476
Sec13	94.8714	-1.45477	-0.540794	0.516771	1	1	84.5546	69.991	99.8264	88.7641	76.5618	56.9034	64.0392	87.6855	93.8541	89.9163	92.8761	84.9978	74.9244	75.7784
Sf3b2	95.7061	1.35328	0.436459	0.947733	1	1	58.7639	57.6123	99.996	75.2449	82.7001	75.7383	78.8459	69.7566	81.7974	91.4163	93.4179	87.0931	87.6848	88.5787
Ywhah	138.446	-2.66226	-1.41265	0.000643704	0.0120234	1	123.225	53.1296	88.29	70.4573	72.3569	55.8241	60.3315	153.667	119.442	83.6127	62.4993	58.8153	64.6964	56.4347
Ptprf	115.246	2.08549	1.06039	0.192976	1	1	34.7609	39.3095	131.286	125.77	136.546	112.67	108.394	61.3735	77.6722	85.3572	104.722	87.372	96.9951	85.5945
Aldh1a1	175.479	-21.9855	-4.45848	0	0	0	4.46818	5.27888	31.2642	84.6019	92.1145	178.545	184.533	20.482	9.42635	48.4148	70.8566	115.782	166.771	166.424
Dsc3	132.573	-2.22427	-1.15334	0.305283	1	1	47.6156	49.0212	131.979	152.353	176.881	126.094	118.33	99.4087	51.8665	80.2796	89.9382	88.2651	104.461	82.1727
Rpl28	92.6793	1.799	0.847196	0.121451	0.7664	1	63.8371	62.0158	61.7804	54.101	37.792	42.3247	30.8113	70.9876	86.7751	123.578	62.9063	110.251	62.1827	77.1643
mt-Te	129.015	#NUM!	#NUM!	#NUM!	#NUM!	#NUM!	100.378	224.29	41.2694	45.1906	55.107	55.3419	34.4839	18.333	33.7405	112.76	63.0256	157.833	76.6225	129.899
Lars2	239.105	4.03365	2.01209	0.000587221	0.011135	1	57.2263	71.8667	365.505	222.425	225.118	189.764	176.178	36.7301	67.3854	112.705	73.6101	121.231	78.3041	101.638
Tpm3	124.668	-2.0743	-1.05263	0.12674	0.788669	1	122.857	64.6298	97.4828	87.6151	77.2482	60.5551	69.1212	126.479	103.883	81.6086	66.7156	70.6055	72.2733	68.1572
Cd164	113.878	-2.27612	-1.18658	0.0548098	0.436815	1	47.4917	29.6796	82.8389	83.3583	89.8818	97.5219	113.768	54.836	59.7635	72.4009	95.1906	102.274	90.3144	113.988
Hnrnpc	102.084	-1.49139	-0.576661	0.662539	1	1	111.242	60.6056	93.1503	93.7691	77.8734	68.8867	84.6751	92.9258	89.6501	93.7812	73.8068	81.5809	82.1989	74.2729
Vdac1	102.726	1.515	0.599321	0.783475	1	1	53.6931	46.4111	97.5057	95.7299	87.6272	82.5128	86.4052	69.2422	87.5442	107.947	69.7678	90.1243	76.3124	86.8337
Glrx5	88.3721	1.48526	0.570719	0.508889	1	1	75.6322	59.2918	77.8152	66.9501	51.448	44.545	52.8846	68.0093	90.9021	98.9291	87.8695	94.1171	77.1288	70.4394
Eif3e	112.616	1.56996	0.65073	0.560381	1	1	93.4061	65.5175	117.5	97.7504	80.0996	69.9252	67.1578	79.3988	84.1939	107.732	73.5592	87.4926	75.4129	78.8294
D8Ertd738e	80.2797	1.75421	0.81082	0.207156	1	1	68.4781	68.4129	47.9789	48.4742	38.4662	35.9358	39.796	78.2376	92.1464	98.7317	79.406	84.9507	76.2927	76.4036
Ptges3	149.32	-2.35157	-1.23362	0.00619836	0.079557	1	193.928	84.5298	135.058	98.6776	82.4549	77.5809	72.5797	104.711	100.001	94.7773	71.5213	70.964	76.5408	66.4372
Dctn2	91.4541	1.4726	0.558365	0.792101	1	1	48.6774	53.7243	81.1618	84.9877	87.4842	71.0876	79.4774	64.5882	82.8681	78.1647	91.8898	95.424	81.5816	90.3398
Abhd17c	124.912	-2.05413	-1.03853	0.134717	0.82318	1	86.4586	46.7966	60.271	101.219	98.4054	157.455	93.0144	101.364	60.7932	75.8515	70.8222	84.5628	92.3681	98.9936
Ewsr1	97.9218	-1.58517	-0.664636	0.486651	1	1	106.788	89.8192	98.3202	89.7049	71.3785	67.5243	71.0535	89.0561	97.2996	90.2337	91.8639	72.2379	75.4581	68.1203
Msn	185.433	-9.00495	-3.17072	1.49067e-08	8.76866e-07	0.000681325	141.73	41.973	90.5571	66.5115	71.5892	48.2172	27.9531	229.137	157.051	69.7946	46.8521	37.0145	24.3775	19.748
Dsg3	183.674	-2.23828	-1.16239	0.365856	1	1	54.9259	48.9747	95.3324	192.652	249.31	290.996	207.955	146.097	72.1154	68.2069	49.2428	83.5517	76.3532	87.5857
Ndufa6	89.4066	2.06706	1.04758	0.0963338	0.658249	1	32.7064	47.7626	46.9338	48.0399	57.6119	66.6419	62.9398	41.2051	56.0371	79.8887	79.8753	118.693	90.8695	115.873
Rpl15	107.135	2.22855	1.1561	0.0285498	0.268719	1	81.6371	70.5502	97.6603	69.7481	49.5962	34.3648	34.0556	67.0402	93.0583	116.61	66.6689	102.808	65.1092	70.8911
Rbx1	78.6785	1.16107	0.215456	0.990674	1	1	52.0233	45.2884	61.4274	58.5268	57.8904	57.1397	64.3329	67.5777	79.8598	86.0318	77.5302	99.4667	80.0784	90.3704
Cox14	82.6513	1.66998	0.739834	0.543806	1	1	35.5935	48.1468	58.7165	55.3323	54.3847	48.4663	49.9797	50.3769	68.2919	93.5566	80.9697	110.918	81.7034	95.0057
Shfm1	81.2117	1.44792	0.533977	0.557589	1	1	37.9134	60.3427	53.0766	58.8169	47.5142	50.0518	42.0627	68.4522	82.2425	109.347	71.0986	100.551	69.5543	79.1854
Serp1	97.6035	-1.61994	-0.695944	0.624998	1	1	100.532	54.19	71.2542	74.0126	63.5468	56.1818	71.6876	94.6751	92.6387	81.268	84.2701	70.3285	79.3356	76.3382
BC031181	91.8874	-1.72152	-0.783681	0.102679	0.685014	1	49.5695	34.1998	64.3052	72.1733	68.2318	64.6377	83.6108	59.1596	60.4538	72.5007	87.4528	108.615	90.1649	100.164
Idi1	168.274	-3.97962	-1.99263	1.18894e-06	4.61698e-05	0.0543419	205.439	108.542	123.873	118.718	71.1067	44.5584	59.0455	131.108	138.103	108.549	57.7145	48.6227	57.769	36.5199
Abhd17a	85.9232	-1.61993	-0.695931	0.461697	1	1	66.0818	39.0067	68.0431	62.1195	59.0829	47.3349	50.7054	105.765	97.4429	79.1186	74.2933	81.4225	72.8859	66.9627
Atp1b3	136.539	1.72675	0.788058	0.335352	1	1	73.2903	63.8366	151.009	139.075	104.517	109.363	90.5134	75.7184	78.732	122.069	78.9143	86.8582	62.7099	71.1112
Dctn3	83.8949	1.39917	0.484566	0.531513	1	1	41.1811	38.2746	67.912	69.8773	67.2047	62.7922	73.4979	68.0251	69.4016	75.9753	78.2872	100.585	91.9148	91.3294
Tomm22	87.9862	1.50064	0.585579	0.331135	1	1	83.9396	74.9377	87.0178	75.5233	58.7766	55.125	56.053	76.2268	93.2999	88.9546	77.6297	90.651	73.7192	75.001
Rpn2	83.7505	1.36484	0.448728	0.851888	1	1	67.0404	42.8021	80.5196	69.5485	57.2022	49.22	59.0405	85.5263	99.9163	86.9814	82.0066	73.3442	75.9673	68.7069
Klf10	117.522	-1.66551	-0.73596	0.469568	1	1	111.605	62.9111	80.7148	108.754	114.022	100.261	101.068	123.439	88.5301	76.3514	66.0096	77.8409	70.3525	68.5286
Ube2m	102.428	-2.73218	-1.45005	0.000378554	0.0076154	1	103.694	74.8534	55.0429	47.8504	37.2827	34.6426	27.4276	101.163	101.161	84.5407	73.0935	75.7577	69.0411	65.6318
Eif5	175.927	-2.41603	-1.27264	0.0214347	0.21546	1	242.659	107.516	114.522	102.767	94.9014	96.3144	89.5157	109.194	91.3667	81.1503	73.7482	70.9439	75.2465	67.0776
Copz1	86.5899	-1.19121	-0.252425	0.984073	1	1	61.3067	48.1553	91.7604	86.2388	80.2907	66.4082	78.0496	74.0674	82.3575	78.1718	81.0317	92.8891	82.4221	76.2732
Rps3	94.4131	1.66364	0.734344	0.557037	1	1	61.9563	52.3721	82.0573	63.9315	54.3091	49.0676	44.3387	67.2151	82.6795	106.769	70.1639	100.063	64.6026	73.2754
Eif3d	89.3876	-1.66913	-0.739093	0.134412	0.822105	1	93.6367	74.0811	84.5006	83.5896	64.3836	55.0385	55.5797	85.1385	101.549	92.6222	76.9122	70.4718	71.2504	65.9139
Fads2	112.809	2.74742	1.45808	3.48773e-05	0.000944373	1	81.7736	62.8404	92.0503	66.6736	38.6626	33.8764	46.555	82.8429	162.778	83.5833	76.3731	48.8815	63.5788	44.6733
Gars	97.0616	-1.52054	-0.604586	0.771263	1	1	92.7209	62.6491	112.312	92.7146	87.5146	92.5344	90.4318	101.402	91.8494	77.235	73.8225	56.2243	69.9369	91.6818
Cp	78.047	6.90337	2.7873	0.00116166	0.019856	1	0.855962	1.78549	2.03585	2.06674	1.96938	3.33771	2.19214	4.13125	22.3598	63.9138	87.7441	154.125	96.9107	132.967
4833439L19Rik	93.8084	-1.50723	-0.591904	0.719248	1	1	69.2147	40.14	90.9113	90.7099	93.025	91.6051	102.299	75.4416	68.6059	70.7829	95.2025	76.406	89.8365	85.3174
Nhp2	99.4876	-2.31369	-1.2102	0.00408488	0.0568033	1	106.369	71.0776	71.8881	56.9363	40.092	36.0651	37.4182	92.6064	82.1487	89.618	69.2644	82.6608	79.6699	64.8399
Btg2	144.101	4.57445	2.1936	4.90532e-06	0.000164855	0.224202	21.0753	69.553	91.6776	123.69	147.863	168.423	118.41	33.4583	39.0244	76.3368	110.177	101.899	119.779	79.6272
Nono	81.6984	-1.32271	-0.403497	0.946	1	1	78.8664	54.1901	81.8909	79.8778	68.838	56.0952	69.9786	81.2375	92.6693	81.506	80.274	76.1691	78.9674	67.6164
Psma1	87.7168	-1.4045	-0.490061	0.712523	1	1	83.2868	57.9032	86.2708	74.8456	66.5427	56.3045	61.8181	78.6318	89.4854	89.1628	68.9902	84.0979	72.1085	74.6935
Stmn1	88.3035	-1.8641	-0.89848	0.222698	1	1	62.2696	42.1547	80.1414	68.7082	57.9266	42.1064	48.1586	114.337	84.8911	89.2861	65.1189	69.8679	77.7089	55.2086
Saraf	91.4812	-2.06246	-1.04437	0.177958	0.99149	1	30.6202	21.298	59.6473	68.3896	75.7732	83.9693	94.9538	83.1006	64.4818	61.0861	84.3418	88.2723	87.0672	88.0085
Dpp3	81.1345	-1.21635	-0.282561	0.988678	1	1	43.3914	43.6248	67.9993	78.287	76.7013	79.0324	79.143	91.4503	81.4935	64.9399	83.9819	77.8436	81.4174	75.1114
Eif3c	93.9694	-1.26399	-0.337982	0.9719	1	1	72.6022	47.0406	92.5135	87.2293	84.5446	89.8928	99.8969	86.1307	82.8964	82.3211	73.4841	68.1349	75.2098	88.0419
Gabarap	86.7411	-2.11637	-1.08159	0.0565818	0.447049	1	19.7315	20.2175	68.5504	61.8284	71.3588	75.1585	74.074	69.0016	58.0498	74.1022	76.1923	100.23	79.0386	99.4082
Ubxn1	83.8018	1.24052	0.310945	0.946491	1	1	54.3593	50.6563	71.7751	69.5739	75.8718	72.2903	70.2397	68.0844	72.753	87.8763	77.0078	91.7317	73.0174	84.8131
Rps21	93.4065	3.68353	1.88109	0.00451784	0.0615477	1	36.5209	114.958	25.7807	30.469	19.9152	19.9665	25.5015	40.0117	71.8548	130.695	64.6622	104.394	65.6476	76.7445
Wdr1	106.226	-1.65686	-0.728451	0.592579	1	1	95.0135	46.3784	85.2385	81.4712	78.038	83.035	88.9966	117.439	86.0451	66.3449	64.66	66.965	79.925	72.2573
Pitx1	103.778	4.49616	2.16869	3.0053e-08	1.65494e-06	0.0013736	20.6762	45.5535	86.4363	106.347	99.259	75.2206	65.1315	20.7752	44.1375	101.577	101.209	106.981	86.0156	92.6548
Atxn10	83.5604	-1.34166	-0.424018	0.961869	1	1	62.847	37.6655	82.428	83.5246	81.0486	74.3406	75.8643	104.274	87.8236	67.4575	72.0673	75.325	73.5604	70.4303
Rab1	100.847	-1.51576	-0.600042	0.865558	1	1	67.561	41.7184	106.61	103.052	115.883	116.514	109.365	79.3974	74.5468	77.1468	75.3876	85.8107	80.4626	77.7161
Golph3	107.202	-1.71936	-0.781868	0.3502	1	1	72.6801	40.2062	100.29	110.412	112.394	119.404	121.826	64.5928	66.1086	71.4304	83.4193	82.8203	89.3826	92.5781
Psmb4	87.1196	1.42221	0.50813	0.611874	1	1	54.1807	48.2051	82.324	71.5687	62.6071	49.5942	53.7678	61.8682	90.2754	91.9152	71.1651	82.6229	74.7849	76.3712
Ccnd2	76.0211	1.19319	0.254823	0.998586	1	1	59.356	24.9047	54.7437	66.6742	56.9007	71.2018	62.8459	60.0701	127.137	92.9309	61.1124	78.7763	64.5103	64.2764
Cdc34	96.0721	2.66726	1.41536	9.32061e-05	0.00225999	1	102.348	83.9179	65.5137	61.2181	44.51	37.6575	30.498	84.8892	108.226	89.8576	64.829	71.4969	73.1122	55.9343
Lgals7	197.978	6.07241	2.60227	2.47625e-07	1.1096e-05	0.0113179	35.2985	129.77	165.879	129.145	128.865	63.8318	36.3295	27.6682	46.8277	230.078	25.0543	118.355	45.1877	54.1813
Atp6v1d	103.882	-1.95625	-0.96809	0.0239165	0.234577	1	39.7122	38.0047	76.8932	92.0205	96.6221	107.474	112.024	60.9993	54.5172	71.2609	76.0599	92.955	95.2588	95.7389
Hif1a	123.2	1.98675	0.990407	0.0563865	0.44596	1	57.1741	47.0852	142.759	165.01	149.472	73.4248	66.2237	53.2079	68.9442	102.411	80.8338	96.9269	63.6486	80.0447
Psenen	82.3152	1.55327	0.635306	0.514668	1	1	35.7704	42.3467	65.1588	65.5246	60.1902	71.2098	64.2379	58.4963	58.1575	88.7009	67.9956	99.5184	72.7239	100.392
Fzd1	98.0992	2.75819	1.46372	0.00159645	0.0259856	1	22.876	23.9629	58.3027	65.6007	68.2571	74.5379	98.7883	43.2041	61.4682	46.9247	110.38	76.14	108.806	97.4101
Pttg1ip	119.112	-2.36053	-1.23911	0.00919831	0.109913	1	93.749	33.8855	54.991	60.3309	85.4761	157.251	145.778	134.857	74.5226	53.1983	58.864	62.2095	80.9728	79.4741
Basp1	64.5858	-4.55748	-2.18824	9.9758e-07	3.93064e-05	0.0455954	24.666	7.18199	3.56195	14.0626	8.54665	22.325	21.2065	65.8193	60.1089	30.9091	87.6082	93.1959	106.847	99.1349
Brk1	81.8435	1.29706	0.375249	0.863364	1	1	47.2449	42.4371	71.6064	72.9963	71.54	72.641	65.7748	67.4669	72.0423	83.184	73.6523	92.147	75.0903	79.3558
Inhba	212.359	-15.8802	-3.98916	7.60326e-10	6.05427e-08	3.47515e-05	105.127	11.8666	22.0521	24.2423	38.4807	46.9666	17.8936	319.592	124.562	35.6114	20.9739	17.9781	11.8361	11.2857
Lsm4	83.9288	-1.75179	-0.808828	0.0367058	0.323439	1	78.0831	65.1087	72.2414	56.9482	45.4568	41.6724	40.3542	82.617	80.8366	95.6162	72.834	75.567	67.2428	66.4132
Sgta	77.3199	1.44744	0.533507	0.61895	1	1	72.3833	65.1243	72.8093	65.097	55.9148	46.5119	62.7451	79.6853	89.5156	73.9915	79.8258	72.5655	76.6543	68.5539
Tmem123	95.8269	-1.72239	-0.784409	0.502837	1	1	59.0896	32.9483	86.2753	86.0398	89.8367	83.6543	99.9712	69.772	65.5689	70.0092	79.1918	84.5905	78.6333	91.6826
Prr13	109.353	-2.07859	-1.05561	0.118355	0.752682	1	55.1601	33.9141	78.8727	78.5973	116.054	94.5618	95.298	77.1026	60.3636	64.3184	63.4531	102.652	81.8194	89.0608
Gnb1	110.88	-1.86302	-0.897643	0.390242	1	1	120.815	52.207	108.791	85.0981	91.5675	82.2149	69.3621	100.945	91.0833	78.502	66.4428	71.9105	65.4985	64.3566
Lman2	80.5091	-1.23414	-0.3035	0.989199	1	1	76.5531	45.3293	76.711	74.5002	61.7175	59.2326	72.515	72.794	78.0753	70.1527	86.518	72.9106	84.6365	73.0747
Dnaja2	86.0704	1.28564	0.362491	0.933811	1	1	57.8459	43.4265	77.8786	90.7873	75.3074	73.1751	75.7796	60.5975	74.5724	77.6437	81.3535	81.7613	77.5345	84.2527
Dgka	119.937	1.81076	0.856596	0.348474	1	1	60.0192	131.193	124	117.98	152.011	146.675	135.233	54.9908	69.0912	85.0989	64.433	82.1992	93.1995	86.7568
Sept7	107.132	-1.48648	-0.571903	0.734591	1	1	122.075	61.8482	113.191	98.0778	105.259	98.075	100.622	92.1893	75.7724	75.835	73.5471	72.3437	72.3483	72.7627
Cox7b	83.8687	2.2536	1.17223	0.0612551	0.47461	1	46.0469	99.0197	42.2752	36.4508	31.3211	34.045	32.0916	45.0929	68.7178	103.224	67.6678	99.6421	70.8523	79.1383
Srsf7	130.418	-2.59263	-1.37442	0.000380191	0.0076416	1	165.137	117.82	88.915	73.898	54.5784	42.5929	56.1147	95.6994	90.215	91.0253	65.0672	65.4198	69.2611	56.184
Mpzl2	107.526	-1.66399	-0.734645	0.458016	1	1	81.1619	44.4803	83.0651	81.8139	104.015	134.274	121.117	110.924	84.3438	64.1382	54.1871	65.917	80.7782	71.7608
Slc25a17	87.1823	1.66645	0.736776	0.313342	1	1	47.1616	36.3548	74.749	76.93	78.7455	64.2165	71.8692	46.7336	68.8106	75.0568	89.8725	95.6192	77.7332	78.0248
Id4	71.9291	5.247	2.39149	1.20118e-06	4.65395e-05	0.0549013	5.93397	35.5419	47.0064	38.867	18.4636	23.8348	25.2335	19.1822	58.4361	73.4106	104.991	113.047	65.7195	96.4183
Sec61b	75.48	1.66597	0.736364	0.24247	1	1	40.4459	46.5221	54.852	47.6829	36.1038	28.6554	33.4913	60.8824	81.7016	96.1081	65.0843	82.7811	65.315	79.0664
Gm11808	84.358	2.03655	1.02613	0.367458	1	1	46.3569	37.9314	36.8223	55.6813	37.4935	35.3998	27.8072	22.1561	75.5438	131.894	66.7524	124.559	58.1993	51.6304
Ppp2cb	67.4449	-4.77296	-2.25488	2.27289e-05	0.000648064	1	63.3687	47.4335	8.35302	6.68523	6.65723	7.94317	6.27187	71.5212	82.0496	77.9219	67.705	83.7442	71.2151	75.7774
Ywhab	92.4504	1.36226	0.446	0.920353	1	1	65.5606	48.0671	101.822	82.5373	75.8562	66.5974	76.5549	79.6042	81.0135	83.0787	69.6906	76.9239	68.1523	70.6888
Gnas	73.378	-1.19371	-0.255451	0.996102	1	1	51.7407	31.786	74.7053	58.156	66.8207	64.4046	61.8078	85.2781	91.8529	72.0507	74.0113	73.602	67.7739	64.2606
Eif4ebp1	99.4223	-2.08071	-1.05707	0.0998121	0.672112	1	75.2774	43.3943	74.4037	49.8085	68.1535	81.9398	71.7246	123.567	68.9213	61.9622	58.3109	59.6357	42.2857	113.682
Phgdh	99.7625	-3.01059	-1.59005	3.91836e-05	0.0010504	1	110.215	62.828	87.0674	50.972	28.5394	33.4185	35.2029	89.31	109.842	86.0085	64.7242	48.9302	56.2755	73.1881
Tspan31	82.2017	1.24672	0.318134	0.918466	1	1	69.7479	61.0219	91.9748	76.1683	75.5681	60.7913	65.4885	77.687	81.4872	72.4287	72.7863	81.9298	71.0565	70.5934
Ctsc	130.129	-4.71697	-2.23786	1.57497e-06	5.99881e-05	0.0719857	134.677	48.0057	110.657	80.3364	58.1829	40.309	29.487	125.581	173.315	86.5931	37.3017	43.6522	28.0251	32.4539
Selk	78.5363	-1.43823	-0.524299	0.699422	1	1	54.7133	33.4215	71.6121	65.4341	66.5324	64.7473	69.5007	77.1437	63.6393	68.9026	71.9913	85.2861	70.8426	87.5719
Mtpn	79.5223	-1.25585	-0.328659	0.989851	1	1	69.1284	41.3797	85.5716	87.0174	84.1628	77.281	78.679	89.9162	87.6098	71.9104	71.9364	69.0372	70.4645	64.4911
Tmed10	77.1666	-1.56665	-0.647683	0.698339	1	1	56.1173	26.0765	84.3244	62.8064	68.2078	63.186	67.3551	74.2749	67.1407	69.3286	74.353	83.4312	69.3049	86.9781
Rps10	85.1842	1.75662	0.812804	0.165761	0.94373	1	58.8633	64.8573	64.8029	57.1131	42.8892	36.5785	33.8954	59.6535	78.775	105.566	60.6918	91.6536	60.6517	66.9783
Flnb	119.494	-3.93692	-1.97707	0.0764055	0.554756	1	42.862	16.0395	26.0445	36.6822	67.3204	73.6107	82.5157	196.126	138.726	37.9458	38.1837	24.3209	51.121	37.5234
Slc48a1	85.8662	-2.20167	-1.1386	0.0223131	0.222576	1	75.9148	41.4002	72.9693	61.1644	45.5327	42.7654	39.3859	95.8176	113.556	71.4776	75.3604	75.1651	40.9524	51.0239
Rpl13a	93.841	1.95229	0.965164	0.0813012	0.580799	1	66.2016	80.2135	82.6688	66.7264	52.5989	40.7511	34.5755	53.3674	75.6465	105.013	67.2412	97.0495	58.8955	65.2374
Actr1a	86.2157	1.22482	0.29257	0.985928	1	1	63.2489	53.1205	100.27	87.3695	83.6024	70.1347	73.1203	77.4561	83.2954	72.1616	77.4518	71.5568	70.7108	69.4582
Iqgap1	78.7784	-1.57441	-0.654813	0.894166	1	1	38.5879	27.7573	49.3166	67.1145	71.6136	78.2668	87.324	118.969	93.6888	56.6896	63.2572	54.8537	69.4256	65.1867
Cldn7	114.551	-3.52311	-1.81685	0.000130107	0.00300034	1	27.7169	18.4483	22.1455	39.5235	49.7006	104.306	121.219	67.1539	75.0934	48.2036	64.2497	68.173	90.6856	107.883
Ece1	66.4449	1.37654	0.461047	0.919247	1	1	32.7456	18.0435	35.9731	46.0588	29.9364	44.4342	52.4817	70.3348	84.3386	77.823	86.8311	66.8238	63.5547	69.9212
Tm9sf3	83.3525	-1.29654	-0.374663	0.98485	1	1	81.1947	43.0044	84.8905	86.5362	73.8856	74.8691	85.476	73.7717	74.9318	69.1508	80.1689	68.2135	79.5059	73.6271
Tram1	113.045	-1.80981	-0.855839	0.239563	1	1	137.402	48.5187	103.203	91.4062	86.6911	68.6534	75.5223	88.688	88.046	75.4025	68.8719	66.7345	66.9776	64.556
Sox15	102.479	2.24609	1.16741	0.00073268	0.0134382	1	77.4388	74.8683	100.474	66.1125	59.0171	40.3628	40.7846	77.4112	88.4978	104.485	74.0419	67.8428	51.1904	55.6481
Aco2	77.6217	1.34006	0.422298	0.92813	1	1	48.9893	42.8823	77.8411	74.2446	62.8668	52.2394	59.1938	56.1498	81.1025	77.4024	78.7187	73.6313	81.309	70.627
Ly6g6c	244.892	-25.4686	-4.67065	1.12181e-07	5.48695e-06	0.00512735	9.93055	3.58344	17.6465	95.5359	263.11	409.903	271.57	177.957	10.5377	14.3002	11.4665	102.645	79.88	121.889
Hmgn2	94.8654	-2.53244	-1.34053	0.000965824	0.0170506	1	91.4722	41.041	62.039	49.1941	36.3557	29.6456	38.6994	98.2586	95.7994	98.2252	52.7081	60.591	65.7713	46.7306
Rab11a	103.686	-1.70952	-0.773591	0.380201	1	1	47.0996	40.2351	79.716	94.3601	120.317	124.881	116.762	74.0166	65.8959	73.3645	61.3011	87.0561	75.2687	81.0625
Arpc4	80.3882	-1.33461	-0.416413	0.854477	1	1	66.0515	41.1931	81.186	77.8538	71.3489	57.7489	60.2961	82.3801	80.0678	79.5905	70.4099	73.8541	64.2894	67.24
Cbr1	73.7448	2.73162	1.44976	0.00104397	0.0181498	1	20.505	23.2696	39.2401	40.8681	39.3549	36.6546	48.5529	23.3791	48.0315	70.0525	99.8656	104.338	71.8774	98.9367
Slc38a2	94.1216	-1.53024	-0.613757	0.855459	1	1	95.5347	79.1098	98.2989	114.596	90.565	109.162	97.3592	92.7085	90.6188	79.0913	72.5198	51.442	57.2648	69.5013
Rpl31	84.6145	2.66174	1.41237	0.00384165	0.0539105	1	69.3439	84.2484	41.731	37.6427	27.4194	28.3626	23.5041	59.5507	84.9806	108.989	53.3956	88.8939	52.5796	63.0252
Nap1l4	80.913	-1.36134	-0.44503	0.855794	1	1	96.4059	55.5596	80.8166	76.7035	64.3497	56.4614	67.687	65.4201	74.6332	78.022	81.2386	68.3802	76.9778	66.4524
Slc25a39	75.4703	1.31416	0.394138	0.911455	1	1	60.1576	46.1028	73.8346	58.8692	52.6785	47.3883	50.6908	68.9591	75.2872	77.106	71.8911	78.8842	69.3555	69.495
Acadl	105.837	-2.71276	-1.43976	0.00261752	0.0392766	1	20.7263	18.2698	60.4012	74.3678	86.6908	105.518	115.882	57.9784	55.3963	54.3517	64.3776	95.0766	87.8032	95.7931
Mknk2	94.4922	3.21516	1.68489	0.0019116	0.0302848	1	30.3158	49.7212	109.496	61.8776	73.4877	59.6598	65.3207	22.516	59.7925	79.4889	87.3997	88.7553	83.2422	89.0081
Plk2	157.073	-3.53023	-1.81976	5.14571e-05	0.00133479	1	155.967	56.5006	58.9437	62.5553	106.269	108.051	73.8875	158.18	79.6423	69.6271	41.3589	62.5403	57.1861	40.641
Acly	97.3272	-2.26604	-1.18017	0.0203683	0.207017	1	100.441	67.1972	105.831	79.0997	63.4506	42.7934	57.1234	94.2134	110.446	80.9606	67.0345	53.774	61.506	40.1933
Ncstn	76.6919	1.41549	0.501297	0.722717	1	1	38.8517	34.9855	63.2222	68.0544	66.279	66.4383	77.8098	59.301	68.3054	64.2623	84.4326	76.0223	80.1484	75.5739
Tfcp2l1	88.113	21.5856	4.43199	8.88178e-16	1.96112e-13	4.05951e-11	1.34702	11.368	58.2866	49.8175	48.5684	30.2598	46.4154	6.512	9.88746	66.5324	126.409	99.1876	90.2155	109.221
Psmc3	75.0664	-1.48293	-0.568447	0.717371	1	1	74.1873	54.8902	73.4343	71.7769	60.2417	46.2318	62.1132	75.9456	83.3297	74.574	71.1789	68.323	67.099	67.1611
Spcs1	75.4365	1.53157	0.615008	0.476149	1	1	33.9682	35.0783	67.9601	64.2624	58.823	48.258	52.6325	57.2192	71.4667	82.9128	64.6971	85.6669	67.4088	76.9714
Coro1b	75.7377	-1.27225	-0.347386	0.971329	1	1	47.2119	38.3426	65.1307	62.6377	66.3193	60.823	75.2225	75.1945	67.866	64.3111	68.8826	78.9053	74.2824	76.2528
Rnf10	78.0205	1.51831	0.602467	0.695752	1	1	36.334	36.4874	78.7324	73.9746	79.1823	71.9134	67.7226	58.2938	69.9009	75.3203	77.5451	76.8586	74.8767	72.884
St14	86.6484	1.66267	0.733501	0.375525	1	1	35.9947	35.8867	57.7457	59.734	69.6138	82.7359	89.3526	58.4679	65.5206	62.4503	73.2961	75.4917	85.9338	83.9443
Nutf2	88.8054	-2.11256	-1.07899	0.0236917	0.232722	1	98.2032	50.1856	63.3475	52.778	40.3225	35.4513	41.2555	79.4075	85.9023	80.2633	66.8458	70.1125	65.032	57.2294
1810037I17Rik	99.748	2.1115	1.07827	0.00160458	0.02609	1	39.3803	42.3037	54.9654	56.1348	89.7454	100.361	78.8921	45.9888	51.9306	78.1401	52.5263	109.751	75.3339	91.1188
Il1a	214.326	-6.35011	-2.66678	0.0192744	0.198146	1	34.5874	6.43444	17.3769	44.5988	124.242	394.35	244.199	241.235	98.5765	39.2669	21.2798	17.668	34.3028	51.8711
Prep	84.7031	1.48954	0.57487	0.653621	1	1	63.4148	45.4628	92.2679	81.5378	68.4735	49.3387	61.6646	84.7141	88.9351	77.1383	66.0005	63.4382	64.7886	58.6494
Psmb7	83.1238	1.4781	0.56374	0.487747	1	1	60.9057	47.8494	79.967	67.464	59.3915	50.9353	47.642	64.8548	75.4298	86.2805	63.2196	80.5143	63.9848	68.3529
Amfr	81.2159	-1.40858	-0.494242	0.822619	1	1	73.2612	42.7908	67.7886	69.7507	68.9798	73.9272	68.374	89.1706	72.9064	62.8731	77.4072	57.741	73.2642	68.3251
Psmb3	73.0348	-1.51011	-0.59465	0.371476	1	1	62.3546	46.1773	64.5226	54.8345	45.5134	38.5905	40.3575	73.945	81.3779	81.5469	63.5589	73.1185	63.8767	63.914
Rexo2	87.3055	-2.12083	-1.08463	0.00511079	0.0680041	1	90.1711	50.7297	68.3239	59.9562	48.2332	39.7306	44.5838	84.4398	86.9426	91.1039	64.7703	63.8819	52.6804	57.5187
Mta2	84.8832	1.33122	0.412754	0.955983	1	1	79.7651	77.5282	92.3871	82.3096	81.984	65.9812	71.7975	59.4776	75.5318	77.3794	80.107	70.2023	75.068	62.6478
Hist1h2bc	81.9027	2.08033	1.05681	0.0485145	0.399461	1	30.3642	38.5204	59.9029	53.4535	57.7293	58.2921	66.7177	38.76	54.6965	70.233	61.2942	85.6628	92.4858	97.0876
Bcam	98.3608	-1.57073	-0.651438	0.479753	1	1	56.8691	45.1253	84.3597	122.722	69.354	104.743	117.004	71.4906	70.3499	65.6682	67.7317	56.6218	91.9786	76.0108
Vps35	86.0882	-1.27917	-0.355213	0.976242	1	1	69.4348	47.5897	99.9837	100.757	92.7769	91.1811	93.8993	80.7378	68.9552	72.1926	65.5817	70.9277	71.6182	69.3861
Timm13	69.1321	1.76103	0.816422	0.0556261	0.441704	1	66.5404	62.6011	53.3848	42.0809	36.2367	34.9966	36.4992	70.8243	75.6631	84.6721	67.5673	76.5218	58.8454	65.0417
Lrp10	78.5142	-1.3176	-0.397908	0.928913	1	1	46.0967	34.1559	72.0221	69.1863	72.3954	73.6496	79.8666	64.1058	73.1398	61.0598	73.9524	74.6106	74.2878	77.1617
Uqcrh	74.8271	1.63249	0.707072	0.449617	1	1	38.7207	58.209	57.3122	50.3611	43.1973	40.2344	46.2277	41.5393	57.4809	92.342	71.9341	91.1682	68.0966	74.8954
Tars	85.2611	-1.55091	-0.633111	0.621166	1	1	82.7366	50.5532	78.4996	76.0712	61.6661	63.6789	75.6639	87.7856	70.913	68.2193	64.7576	59.7865	65.2037	80.4776
Rab6a	94.2541	-1.56632	-0.647379	0.641171	1	1	62.2503	45.5944	91.1427	101.776	109.475	100.949	105.269	68.5069	59.7688	55.2673	68.3757	76.7618	87.5587	78.9192
Arf3	74.5398	-1.35753	-0.440988	0.879091	1	1	47.2206	31.6003	72.0388	61.1652	64.301	64.7634	65.9504	55.5109	69.4727	62.48	77.9415	69.1743	84.3161	76.1498
Nedd4	74.0769	1.53775	0.620825	0.772842	1	1	33.6158	26.639	67.4753	64.8231	69.3936	56.7559	67.9281	52.9933	74.1608	65.3528	83.3307	74.1121	72.9069	71.4027
Cdc20	121.441	-4.54897	-2.18554	2.92977e-10	2.55063e-08	1.33908e-05	147.288	107.772	127.56	81.7221	46.3548	25.0287	27.9388	93.9647	102.015	115.322	51.8307	45.3393	54.1562	31.2657
Fst	171.632	-11.4121	-3.51249	7.03e-08	3.5781e-06	0.00321313	108.404	4.80431	3.47337	10.0779	25.0219	36.1396	22.2983	234.86	93.0192	40.1175	46.4595	20.7005	42.0915	15.2881
Ssr2	78.1941	-1.72379	-0.785586	0.1537	0.897536	1	81.7618	46.8619	79.088	58.6558	45.3879	41.5917	46.6973	74.6263	84.306	75.1072	68.6321	71.5107	61.1179	57.0815
Krt20	194.742	3.89812	1.96278	0.00836899	0.101328	1	12.2523	14.69	75.1266	94.4718	166.767	246.737	266.478	67.5009	70.8023	35.7833	54.4845	43.087	142.747	77.8288
Pdhb	80.5271	-1.23369	-0.302977	0.947456	1	1	55.4084	47.3786	87.6572	84.013	79.2212	71.6114	77.6138	60.8327	65.0286	65.0992	77.0411	75.3367	74.4569	74.2922
Psme3	112.527	-2.06277	-1.04458	0.0667335	0.503903	1	142.681	63.4449	91.6666	83.3402	69.0893	60.1192	64.8225	82.3732	82.7938	74.797	63.9775	63.2073	68.6434	56.291
Ces2g	99.9601	2.03277	1.02344	0.180159	0.998383	1	41.6678	56.0868	90.8773	112.94	76.7957	83.382	72.2772	47.7697	63.2782	109.043	72.6441	82.8107	49.058	66.9046
Snrnp70	89.2033	1.82341	0.866636	0.166402	0.946201	1	59.765	96.9429	74.2305	65.8885	56.8385	54.3751	52.6998	55.9822	81.4637	78.5417	73.736	67.7447	67.8219	63.5584
Ak3	100.022	1.98537	0.989405	0.190161	1	1	47.1899	51.3671	112.187	114.783	94.2194	78.6386	84.3495	43.2004	71.385	87.8576	71.1163	74.8159	68.4006	71.7928
Klk10	170.167	-13.3069	-3.7341	3.11067e-06	0.000109114	0.142176	63.4746	43.6703	23.4483	59.1164	161.837	266.926	103.7	276.86	8.38218	22.3746	3.35297	61.9193	34.6166	80.2293
Cav2	133.745	-2.72723	-1.44744	0.018844	0.194641	1	130.994	52.4491	128.745	106.15	93.2328	90.1186	78.8412	136.497	102.181	59.1555	49.5655	51.0203	48.7783	40.5117
Maged1	84.5048	1.43997	0.526036	0.696067	1	1	46.2055	67.9096	106.031	75.3857	77.9767	50.9102	61.9694	61.8557	83.1033	62.9783	80.3654	67.6116	71.8669	59.607
Eif4g1	74.6186	-1.62942	-0.704359	0.477917	1	1	75.6251	54.3331	73.3649	66.1417	51.9041	49.3168	49.4758	71.8365	90.5612	75.8722	70.9788	53.3897	71.7347	52.9121
Map1lc3a	81.6287	-2.78746	-1.47895	0.0135922	0.149951	1	10.0871	10.5714	34.9204	43.2273	38.4404	69.2046	69.8068	59.6494	54.2516	61.5981	72.0269	81.1256	65.1701	93.4506
Psma7	70.9209	1.58688	0.666197	0.389731	1	1	76.6856	62.9085	65.2275	53.7531	49.3977	41.4378	45.7659	64.5351	78.7842	76.6143	61.9759	73.8607	61.7745	69.6204
Fbl	81.954	-2.60739	-1.38261	1.03967e-05	0.00032304	0.475192	84.9107	67.7369	61.141	45.4217	28.5574	30.1509	29.125	78.9973	93.5724	88.4869	62.7149	59.9509	58.4242	44.975
Aldh2	59.2373	2.51609	1.33118	0.0127348	0.142347	1	9.6563	10.4358	25.8284	20.1257	16.5272	18.2605	19.9597	25.0435	58.0775	72.1166	83.9052	91.6809	56.7567	98.5148
Sarnp	87.6833	-1.70578	-0.770433	0.127575	0.792247	1	105.797	58.9839	90.6111	67.312	58.6426	50.5205	53.4021	68.7977	62.7512	84.7555	62.5033	79.029	62.7074	65.0679
Idh3a	93.8081	-1.73824	-0.79763	0.103785	0.688682	1	110.614	68.1912	105.834	84.8001	67.9331	56.6732	62.0218	77.0017	85.4991	81.168	63.1813	56.5569	63.5927	58.407
Tst	89.7792	10.5357	3.39722	2.30689e-10	2.05935e-08	1.05439e-05	7.77987	10.3629	30.3717	39.2856	28.1226	28.1071	42.4175	3.74111	17.4802	39.2662	71.2906	105.566	110.253	137.141
Ddx1	88.5477	-1.60493	-0.682513	0.313422	1	1	99.5181	62.1288	96.4433	89.8961	71.4001	55.2309	65.8214	75.1819	81.2558	80.6521	65.707	60.7267	64.6452	56.4619
Actr3	102.716	-1.70672	-0.771223	0.520792	1	1	91.018	44.5109	84.2198	86.3714	93.6706	87.3838	85.1432	114.414	74.6958	66.3633	55.0534	58.4317	56.1821	59.4815
Krt7	148.92	-5.53154	-2.46768	1.02433e-07	5.05594e-06	0.0046818	28.2431	15.767	34.698	49.6614	43.3212	116.689	188.633	50.73	51.3344	18.5276	62.1557	61.5421	130.754	109.206
Sf3b6	74.937	1.36741	0.451441	0.578868	1	1	44.255	42.7669	70.8926	67.0279	64.794	72.0347	58.4616	54.6519	54.5049	76.8452	60.4323	85.0801	72.2192	80.386
Arpc1b	86.6287	-2.45052	-1.29309	0.00165987	0.0268173	1	83.9883	53.444	63.331	39.1901	38.3347	32.8857	36.0743	89.2692	98.2272	75.9223	62.6718	57.6272	46.7911	53.409
Ckap4	65.1768	-1.54835	-0.630733	0.786546	1	1	54.2184	36.3354	50.9579	51.7566	50.5616	51.023	34.7507	76.1353	77.925	68.7935	65.8752	67.4116	64.9305	62.1802
Atp5j	67.6607	1.38093	0.465644	0.906871	1	1	51.7008	57.477	52.8714	53.3929	42.399	41.1621	45.6447	56.6639	64.9586	82.45	61.1176	79.2496	63.8781	74.6777
Pard6g	78.9166	1.66396	0.734617	0.382812	1	1	57.6179	48.0948	83.7695	81.8584	76.6753	51.2423	45.6805	78.6766	78.8717	74.0636	67.9958	70.245	61.6406	51.1212
Ptbp1	80.2747	1.50023	0.585184	0.761163	1	1	48.5635	48.1607	79.0514	77.1	58.1102	49.2437	51.0089	63.9665	76.3753	81.498	70.2211	66.0599	65.9582	58.3141
Plp2	88.7545	-1.88021	-0.910897	0.12131	0.765748	1	72.7103	43.3176	77.5335	70.1483	78.1907	57.8516	59.664	104.799	101.803	80.1595	44.4571	52.4237	46.1488	52.1723
Car12	121.459	7.31311	2.87048	3.39753e-09	2.35284e-07	0.000155288	19.6943	37.2664	108.411	55.7249	77.6155	36.9458	30.7037	9.43702	61.3247	134.506	91.5239	89.6868	33.9915	60.223
Psmc6	79.5635	-1.34015	-0.422391	0.915976	1	1	88.6472	58.0404	83.4178	83.5871	68.8101	67.6249	65.652	64.9555	69.3417	75.7091	66.3664	73.9483	57.8895	72.1505
Clns1a	81.4402	1.55746	0.639192	0.244434	1	1	69.6923	49.4163	80.261	61.7456	53.7331	45.8989	52.7257	66.0775	78.6276	82.6193	63.0558	70.1913	59.1242	60.4161
Net1	103.523	2.52693	1.33738	0.00601873	0.0777535	1	41.079	50.223	92.8721	112.086	120.045	118.499	98.0551	32.966	43.8518	86.3296	62.8138	78.4583	88.548	86.79
Arl2bp	73.1847	-1.25079	-0.322844	0.960393	1	1	53.3563	37.8887	54.9467	61.9556	55.3739	63.3357	77.659	68.8758	73.3004	60.8806	75.9852	60.7586	70.8236	68.7105
Mrpl36	69.9279	1.42297	0.50891	0.830849	1	1	42.9037	38.5281	59.855	49.9976	47.9351	46.5451	46.3609	44.0565	63.0148	80.0008	62.0881	83.0961	68.9313	78.0601
Rer1	72.384	-1.34393	-0.42646	0.845063	1	1	64.6533	45.9311	70.3517	62.4669	60.4861	50.9284	56.4743	72.1145	74.7048	74.4163	63.4109	70.0335	61.5134	62.8445
Capza1	91.1549	-1.56832	-0.649216	0.73718	1	1	101.946	51.158	91.5791	91.5581	85.8541	74.4471	75.2187	80.3638	75.5174	65.759	66.5831	66.1402	68.0459	56.2158
Cuta	67.3128	1.36935	0.453491	0.805477	1	1	39.9366	49.6289	51.6937	44.3143	40.6568	38.4178	51.1258	46.1066	58.6657	82.2704	64.8718	78.2162	64.1522	83.4997
Ywhag	80.5781	-1.8747	-0.906658	0.530757	1	1	65.1133	40.1659	86.0764	88.8764	81.1594	57.2117	52.0565	96.0428	95.0727	67.4602	56.0257	61.0473	56.7793	45.262
Mtch1	67.5325	1.52172	0.605703	0.698209	1	1	27.4347	29.854	57.899	61.157	54.9495	47.3864	50.4136	54.3807	68.4218	65.5751	73.908	71.5216	75.5476	68.3143
Spcs2	70.7272	-1.47994	-0.565541	0.781539	1	1	75.212	43.4271	69.8686	58.6134	51.4209	43.967	54.9693	63.9189	71.4866	71.5858	71.1822	69.8611	62.141	67.0554
Sdha	73.0551	1.24251	0.313257	0.964839	1	1	66.9398	44.8461	76.656	64.7889	52.4783	47.9806	62.5564	59.0434	75.5197	69.4542	72.7968	66.5701	71.0632	62.7383
Cox5b	65.3219	1.87542	0.907212	0.258936	1	1	28.4619	56.1429	41.3776	43.2602	31.2003	27.685	37.1821	37.5771	55.4085	89.2661	62.1068	86.5245	64.7571	81.1183
Tmem50a	74.6982	-1.5552	-0.637099	0.385154	1	1	33.7395	27.1024	68.8123	61.9556	67.9321	58.4424	63.3295	59.8656	62.2124	72.2144	69.6887	81.4643	60.1227	70.9004
Timm8b	62.2796	1.6736	0.742951	0.782933	1	1	37.5581	58.1566	38.8796	38.4592	32.2495	38.726	41.8751	34.4323	55.6807	76.4944	60.3933	92.3097	75.7236	81.433
Mrps21	59.8791	1.62743	0.702596	0.589948	1	1	38.0303	50.976	33.9711	33.3963	31.9633	30.3521	33.9665	52.6507	68.7823	82.9768	60.5927	84.3407	59.7789	67.2942
Clptm1l	65.8099	-1.3088	-0.388248	0.937765	1	1	61.0601	40.0506	62.42	62.8842	52.2941	46.3253	50.48	69.3734	71.8148	69.1997	65.7546	68.1654	64.9454	66.9589
Snx6	88.2244	-1.75432	-0.810915	0.261162	1	1	53.3584	31.7706	83.0327	75.755	96.4431	85.2156	100.439	58.0089	55.3446	58.1618	73.6907	72.8249	79.9719	76.0103
Lama3	159.398	-8.0397	-3.00714	2.02559e-05	0.000583376	0.925818	75.0811	16.3234	51.2759	50.6484	69.6007	31.6679	30.7852	243.715	109.589	33.0009	25.511	24.4171	20.9116	16.3295
Ssrp1	86.044	-1.68841	-0.755667	0.150866	0.887338	1	95.6093	60.8433	91.9567	71.1637	57.0415	51.1861	54.5892	71.1667	82.3119	80.1313	62.124	58.4292	62.6575	56.5019
Oaz1-ps	66.7205	1.44914	0.535196	0.757975	1	1	31.6865	40.231	60.4633	49.4899	41.7919	38.356	37.8192	73.9807	73.0735	72.9776	69.1918	68.7916	57.1066	58.1657
Cdipt	75.0041	-1.44602	-0.532087	0.739038	1	1	71.8367	40.3923	58.4132	63.3377	54.2645	51.4005	60.5732	78.1715	74.9506	63.2474	64.423	68.2707	63.4909	60.5474
Chmp5	80.5306	-1.65799	-0.729434	0.19928	1	1	38.1386	31.5637	76.365	72.3273	77.4859	78.0783	83.1233	55.6518	55.7821	67.9318	63.5504	83.5752	70.8493	75.4029
Ssb	95.5598	-1.48248	-0.568013	0.744849	1	1	131.809	79.4552	93.6923	85.1257	70.4545	72.2596	73.3571	59.3108	65.1858	75.5534	65.6873	72.5033	64.0864	69.3377
Eif4a3	77.5485	1.48681	0.572222	0.525535	1	1	72.8508	52.727	76.1511	61.1381	47.2542	43.7178	50.5075	64.7513	70.4216	78.9459	65.2872	68.3725	61.5448	62.2679
Aamp	67.178	-1.13849	-0.187127	0.9982	1	1	53.8649	40.8554	64.1462	62.756	58.32	62.0251	64.2789	57.7224	62.8927	63.9701	71.6001	74.7388	69.5799	69.5891
Srp14	70.6976	1.40756	0.493202	0.627377	1	1	39.9786	41.4638	64.4211	55.8231	50.5249	49.033	55.5544	48.6936	49.8008	72.596	70.6632	90.8702	62.4497	74.6935
Romo1	53.6606	2.03674	1.02626	0.34086	1	1	18.5024	41.5511	16.0368	25.9779	18.2013	23.2398	31.2925	40.9337	61.8124	74.7321	64.1021	83.0158	67.1009	76.0287
Mien1	78.9632	2.0993	1.06991	0.0402256	0.347421	1	25.5078	29.9447	54.3325	58.4393	67.5609	67.185	70.3907	43.503	53.7612	63.8608	63.3983	90.3655	66.1482	86.5898
Ndufb11	62.7814	1.49335	0.578555	0.693411	1	1	29.9349	39.7217	44.7347	39.0536	40.7344	41.5955	44.8647	43.5717	51.974	79.1007	63.1568	81.9751	66.6244	80.6981
Ppdpf	69.8358	1.6739	0.743217	0.294489	1	1	31.3124	40.4298	66.7113	52.1662	48.0171	40.1112	42.0585	43.3912	56.1258	68.8289	66.6394	91.6546	64.8008	74.9414
Foxa1	53.1833	1.99146	0.993823	0.703582	1	1	16.6465	25.8632	9.28129	10.0723	10.0116	11.4747	11.4496	18.2661	32.5274	49.5279	90.8704	90.0041	89.7445	94.9171
Clta	72.0113	1.96881	0.977325	0.0329518	0.298177	1	26.7978	28.6352	58.4247	53.462	56.8437	43.338	47.457	39.0639	49.7145	70.6996	67.8865	87.1789	77.9205	72.099
Dag1	73.5193	1.30445	0.383447	0.969	1	1	41.5469	29.0024	80.2492	73.3673	61.9258	55.213	62.7703	59.3536	89.7481	63.4221	73.6714	58.9975	65.7023	53.5585
Rsl1d1	119.967	-2.78254	-1.4764	0.000215559	0.00463639	1	155.535	73.6069	77.7541	66.6669	53.7592	43.7564	46.1917	84.3998	84.03	69.2593	57.9263	61.8031	56.6221	49.8286
Ddx5	85.6026	1.3963	0.481605	0.966878	1	1	66.1223	76.649	64.9858	75.0574	62.6748	74.2964	82.2309	44.4355	47.9477	66.3192	71.2237	75.5099	69.2075	88.9742
Pkp3	86.782	1.84352	0.882466	0.279699	1	1	69.3967	92.8983	86.6881	115.652	99.9525	71.508	58.1151	79.1936	79.2315	82.0731	57.912	65.9847	48.2212	50.4196
Calu	97.8269	-2.42187	-1.27612	0.0112068	0.128808	1	73.7986	36.609	59.3209	50.8196	49.2069	43.4317	50.4546	121.855	90.8144	56.6727	64.9736	43.1765	43.7042	41.5749
Myadm	108.28	-2.24576	-1.1672	0.0501641	0.409064	1	88.6778	28.7305	63.3896	62.4405	73.3048	65.823	61.7178	127.882	79.6583	57.038	60.6287	48.8518	39.8933	48.6646
Hspe1	80.5105	2.32222	1.2155	0.0103452	0.120806	1	88.5466	91.2294	52.0497	44.6492	32.0305	29.1065	31.9477	57.2325	69.7915	91.3176	52.4249	75.3799	60.079	56.3801
Myc	120.145	-5.12552	-2.3577	3.21058e-11	3.30501e-09	1.46743e-06	114.853	60.944	50.0368	41.4318	39.0499	41.1347	22.7452	125.436	93.7261	75.745	44.5245	47.1163	45.0488	30.661
Atp5k	65.905	3.27498	1.71149	0.0124532	0.139643	1	18.5894	69.5291	10.5207	20.4093	12.9533	13.8045	19.101	45.3193	62.281	87.8618	54.3053	79.1188	62.8849	69.8687
Endod1	68.7223	-1.76134	-0.816675	0.254284	1	1	34.7766	16.5351	33.4339	33.4613	50.1494	60.2009	68.9652	80.9162	79.9035	46.1693	50.4721	59.7107	77.2436	66.78
Anxa3	110.207	-3.52897	-1.81925	6.33753e-06	0.000208091	0.289663	122.471	66.8161	44.6535	31.0047	45.0236	71.6651	73.7473	97.944	86.6858	56.984	40.1934	49.0538	63.0881	67.0529
Cltc	77.5231	1.44212	0.528189	0.868381	1	1	32.6224	30.2568	70.6224	85.1485	84.6283	77.2378	92.1963	64.3031	72.7216	54.4068	69.8977	60.1774	76.4844	62.6928
Kcnk1	85.2211	-1.98348	-0.988037	0.0243905	0.238204	1	82.7287	28.787	49.8574	49.8803	67.1763	72.1549	88.9297	87.7135	57.2286	49.7269	54.04	59.4551	77.4361	73.5077
H2afj	64.9032	2.1084	1.07615	0.28884	1	1	35.0957	75.7619	29.9362	40.6523	34.482	34.8289	33.1884	32.2791	51.1567	76.9743	62.6196	95.3245	65.1659	75.4872
Coa3	64.106	1.26245	0.336227	0.933855	1	1	44.1586	40.023	55.7091	46.6128	48.1508	42.1575	48.0741	64.9374	55.3996	72.5028	56.9041	79.6424	62.1968	67.2711
Thoc7	75.8195	1.49265	0.577873	0.379668	1	1	65.818	52.1871	74.0987	50.2649	59.1452	43.8271	46.1646	61.8482	65.0355	77.5403	60.7235	71.8096	58.4356	63.43
Arl1	65.8529	-1.20729	-0.271777	0.991336	1	1	59.0831	39.7818	69.4686	63.0111	65.1022	63.1621	61.0136	71.7913	67.5834	62.2372	63.4224	65.252	59.7201	68.2594
Cldn4	135.359	-7.10237	-2.8283	3.0289e-06	0.000106574	0.138439	28.8501	8.80848	20.3307	32.4777	102.93	178.115	137.575	109.65	45.6709	19.8421	56.7622	57.8385	92.6023	75.4896
Dynlt3	88.2301	-1.40283	-0.488343	0.95093	1	1	63.7995	38.8233	87.8119	97.5711	107.385	100.203	89.4645	76.1653	68.8555	70.0914	53.5767	69.0753	56.1842	63.0629
Cops7a	68.2257	-1.37512	-0.459556	0.782507	1	1	61.6671	46.884	66.0655	57.2523	48.8458	43.5705	47.7515	66.7088	66.0529	70.3858	63.777	67.4615	60.8121	61.6746
Susd6	67.241	1.58939	0.668476	0.441158	1	1	30.1977	23.5517	50.965	50.2851	53.4474	62.8754	66.6409	48.2426	60.4602	60.4616	82.0272	67.3186	70.1093	67.8412
Emc4	72.4927	-1.52219	-0.606148	0.418173	1	1	78.4777	58.432	62.5372	59.3435	60.2132	47.8895	47.4724	66.5077	73.7212	71.5552	58.2822	66.2625	58.0846	61.878
Psmd12	77.9336	-1.39272	-0.477906	0.833986	1	1	89.5236	62.8241	82.4637	84.6264	72.6401	62.2761	63.7638	66.3436	69.7228	68.6188	61.5714	67.5115	61.0456	61.4186
Rbp1	87.334	3.38174	1.75776	2.45728e-06	8.90661e-05	0.112312	20.51	23.0645	56.9336	63.6544	70.0706	68.0015	64.51	25.7903	39.5222	55.7791	68.4394	104.597	73.283	88.6828
Fam101b	59.1547	-2.05631	-1.04006	0.604772	1	1	17.6438	5.94953	24.2779	23.0559	27.4608	32.2991	35.4237	70.6834	100.912	21.0324	60.0352	52.6775	86.0103	64.6498
Samm50	66.1388	-1.53273	-0.6161	0.243031	1	1	60.6817	42.2878	59.7687	55.2798	48.9167	36.4238	44.4016	71.5959	77.58	70.6893	63.185	57.4563	61.289	53.8462
Cyr61	237.692	-19.8399	-4.31033	5.55112e-16	1.25604e-13	2.53719e-11	180.243	8.41667	7.36	10.9587	16.7785	33.1697	21.0575	295.141	78.026	26.0842	29.3265	7.51148	10.8269	8.61274
Ldlr	110.01	-2.8268	-1.49917	0.000990432	0.0173976	1	96.9875	59.5861	69.9551	74.7776	50.2244	43.5549	57.0435	123.033	87.9587	68.107	49.0438	36.7783	55.3801	35.0326
Sar1a	75.5602	1.28667	0.363647	0.898702	1	1	59.7729	41.0091	73.8608	78.934	63.757	53.3874	59.3142	73.4403	71.2948	59.2065	72.1863	59.704	61.6419	57.5508
Mid1ip1	67.5551	-1.40801	-0.493662	0.799569	1	1	63.1416	43.5742	48.958	55.4007	48.5288	45.962	54.6288	71.9685	66.6447	68.2802	53.6724	57.7117	63.8796	72.5349
Shisa5	66.5752	-1.24635	-0.317708	0.954464	1	1	40.315	32.5948	67.0205	52.3284	55.8383	64.1196	65.2369	62.3007	63.4189	63.4361	63.008	69.9395	63.9268	67.9135
Nop10	59.0901	1.53471	0.617965	0.598367	1	1	50.3234	41.5129	32.2587	35.6246	27.2994	29.861	31.5227	44.6818	76.6673	78.4449	51.8824	77.871	59.5456	64.843
Txndc5	80.6515	-1.90097	-0.926734	0.1234	0.774459	1	82.3348	42.3617	68.2796	57.5066	51.3454	43.5568	49.0395	78.9683	82.4015	63.4154	74.3737	51.0958	56.9748	46.6284
Lrrc26	112.553	10.9693	3.4554	9.88098e-15	1.85852e-12	4.5162e-10	4.73377	17.5951	27.5325	40.8655	40.5946	68.3037	101.644	15.2853	12.1866	54.6349	69.6349	82.4029	95.0934	123.462
Cdk2ap1	75.3617	-3.10508	-1.63463	7.24687e-05	0.00179916	1	80.067	65.4633	33.2192	32.3098	20.2252	14.979	16.6345	70.6565	78.9383	73.6439	62.783	60.7462	55.3864	50.1893
Uba52	67.1506	2.1525	1.10601	0.067452	0.507583	1	37.1732	37.5913	36.9479	38.5307	22.2871	16.4515	16.2678	40.242	67.8316	97.3532	53.1162	86.8197	47.1371	59.8334
Arf6	85.67	-1.71382	-0.777219	0.384098	1	1	67.903	39.5381	76.8782	68.9761	84.8347	92.5161	55.673	54.1797	48.489	92.8233	47.558	86.5052	48.1785	74.0156
Vimp	63.2838	-1.52749	-0.61116	0.63816	1	1	64.5969	31.6984	47.1293	46.6566	37.4381	35.2765	45.5719	61.9707	52.753	56.7461	70.6458	71.4473	63.3542	74.6443
H2afx	98.6433	-2.68021	-1.42235	8.00093e-06	0.000255728	0.365691	115.879	77.4602	100.558	54.1679	45.8522	29.1444	36.1601	66.2176	76.643	96.7288	57.3188	55.4396	58.4395	40.7671
Cnfn	271.801	-24.8526	-4.63532	9.21823e-06	0.000290973	0.421328	52.7943	32.0779	20.0098	110.343	413.284	528.203	198.978	240.844	13.2156	7.06215	0.396586	123.865	15.3985	48.5026
Tnfaip2	87.1916	-2.0083	-1.00597	0.148356	0.877312	1	48.2736	44.2634	35.0492	24.6459	50.4509	90.1633	81.3739	43.0684	47.3829	56.7163	66.7162	77.1012	64.4121	93.0093
Lin7c	81.5811	-1.69448	-0.760846	0.54687	1	1	75.019	35.1615	72.8319	84.1292	77.0006	76.5565	93.4263	47.3151	47.1073	59.5776	77.1215	70.4345	77.0469	69.7359
Fam32a	68.0437	-1.39632	-0.481634	0.729303	1	1	44.7877	33.1141	56.7051	65.1801	55.4251	48.0831	57.1129	48.8268	52.1841	53.338	70.9074	75.3489	71.9424	75.4507
Tmc4	77.3183	2.05386	1.03834	0.020275	0.20616	1	20.963	28.3085	34.0541	40.2635	56.2533	57.983	71.6318	50.3566	47.2828	48.6405	68.3208	70.4243	79.5146	83.0047
Tcp1	81.8109	-1.72289	-0.784832	0.419352	1	1	88.6877	56.1656	80.3047	74.607	58.9176	50.8575	55.5535	74.9341	77.015	69.6453	56.9379	59.1826	58.4262	51.3964
Aup1	66.4487	1.41561	0.501426	0.51763	1	1	68.0315	70.3255	49.9098	52.5606	46.6355	50.6109	53.975	64.866	61.6158	66.7063	62.1664	63.0148	61.7512	67.034
Gnai3	81.1176	-1.42082	-0.506727	0.874735	1	1	76.1446	39.669	93.0052	93.7699	93.5001	79.0518	73.6079	79.3901	75.4145	69.23	57.238	59.6118	53.6257	52.5105
Vars	66.69	-1.51969	-0.603781	0.65981	1	1	64.7925	53.662	65.5786	44.6826	44.9554	45.8561	52.8117	68.5876	73.5573	63.5423	64.7976	52.3927	63.1553	60.9843
Ndufa3	52.5749	2.15559	1.10808	0.223028	1	1	21.6338	50.3731	15.2973	20.2975	13.0936	20.6447	27.0004	37.7733	54.7767	77.476	61.7688	79.619	61.6195	73.8471
Ccl2	162.529	-90.9601	-6.50716	0	0	0	121.831	44.531	82.9203	23.4068	5.13849	4.20146	1.49346	203.227	148.958	57.986	21.3747	11.5471	1.07211	2.54069
Ndufs2	74.0488	1.42173	0.507652	0.765997	1	1	47.5644	41.6821	77.0373	68.036	59.1562	47.3358	55.1655	46.4863	68.2551	71.0603	66.3835	70.2366	60.6165	61.9476
Tgfbr2	62.7794	-1.62082	-0.696723	0.519659	1	1	45.302	25.7745	46.1858	46.2465	39.5818	31.3312	35.5896	80.2568	84.8303	61.4531	58.425	50.8894	53.8215	54.684
Pitpna	75.8478	-1.23873	-0.308859	0.991673	1	1	68.4311	46.6153	84.1539	90.5738	80.7599	77.9415	77.3014	69.6712	62.0342	64.4564	61.1218	59.6503	64.9702	62.3817
Etfb	65.5462	1.52436	0.608206	0.642199	1	1	32.431	35.7001	62.0997	51.4615	44.2332	40.4563	48.736	46.6835	57.2741	68.9927	61.7602	81.5489	63.958	63.4252
Atf4	96.3275	-1.63209	-0.70672	0.448839	1	1	68.3678	64.5726	60.5826	64.4773	56.6428	76.4626	87.2379	52.7283	50.4151	57.9079	55.661	66.4067	54.9348	105.417
Trim8	68.7584	-1.20511	-0.269163	0.98031	1	1	60.9169	48.3294	73.4875	53.2701	60.5192	60.0948	60.3083	42.8095	51.0397	64.0293	70.4254	73.7587	65.5676	75.2685
Rps28	53.2128	3.22908	1.69112	0.0291826	0.273044	1	15.8538	58.1555	12.766	19.5088	10.8022	13.0635	20.6105	29.3182	48.2701	93.5357	56.4063	93.3546	54.0307	67.7685
Mbtps1	73.5145	1.67696	0.745851	0.249389	1	1	30.4373	26.3176	54.0847	57.6294	62.47	60.198	73.4752	49.0997	55.1502	53.079	69.5724	61.5817	79.5928	73.5539
Zfp706	69.2544	-1.29081	-0.368271	0.973045	1	1	57.0937	38.4778	68.755	71.8235	58.9957	56.2084	64.796	53.1187	54.437	62.1596	66.6854	68.2628	71.1567	65.546
Ripk4	83.5382	1.41361	0.499386	0.818027	1	1	56.5267	42.6263	73.3693	98.005	101.662	88.6364	68.7048	76.1719	59.9128	64.6322	59.3943	65.414	64.4421	51.2725
Myl12b	65.5002	1.7695	0.82334	0.021091	0.213053	1	21.1393	19.3821	34.357	37.7667	38.739	50.0371	52.6762	49.3814	51.3934	46.3827	70.9708	65.0438	80.9634	76.2115
Csde1	77.1091	-1.24412	-0.315129	0.992698	1	1	82.799	45.6214	92.6061	78.1154	82.2079	73.4749	78.29	56.4304	61.1667	61.6121	65.9149	66.6954	64.9545	63.3528
Gm20388	66.9413	-1.98869	-0.991819	0.0446615	0.375861	1	18.0038	12.4907	23.0185	38.148	27.487	36.6267	47.7567	58.4613	51.4712	39.9308	95.7345	64.4577	62.8732	66.8205
Stt3b	69.1087	-1.2871	-0.364125	0.947762	1	1	60.0753	33.4194	74.8793	62.9988	56.4308	52.5433	62.5848	66.4435	73.9843	63.338	63.5208	51.7711	66.1051	54.1141
Itga6	114.893	-3.31241	-1.72788	0.00331255	0.0478783	1	112.601	50.7473	116.276	111.932	83.7559	50.457	47.8209	117.186	82.01	69.1729	49.9703	47.1761	40.4492	33.0435
Uqcc2	68.6332	2.04713	1.0336	0.0978871	0.664098	1	42.6615	67.3817	43.8368	45.4181	35.2761	30.7471	33.7694	57.2217	69.8846	83.661	58.5226	63.9814	50.5932	54.8257
Hsp90aa1	93.0101	-1.91129	-0.934545	0.0958409	0.655666	1	112.23	48.9853	90.8489	63.6434	52.4091	63.8678	61.46	73.7908	72.7468	71.8471	46.2934	55.454	60.755	57.7483
Srsf3	85.165	-1.77821	-0.830429	0.169067	0.958077	1	105.229	87.413	77.0833	75.583	50.9136	48.0298	52.9595	65.101	73.3843	74.2887	55.4588	59.5359	57.1546	53.3181
Abcf2	80.3037	-1.82104	-0.864759	0.0757412	0.550983	1	91.4846	60.6969	68.7108	63.8129	49.3704	45.8039	47.765	69.1227	75.4622	66.2127	65.4606	52.1491	57.9005	51.8515
Hn1l	120.202	-2.80838	-1.48974	0.00022425	0.00480975	1	147.468	44.2369	69.1557	59.1506	49.4995	47.3731	59.8272	92.9356	88.4545	69.5845	48.4078	44.3423	52.9853	41.0368
Psmd3	61.496	1.36668	0.450676	0.843999	1	1	58.7265	49.2675	55.4653	54.5896	45.9898	41.2757	43.2767	56.3184	73.7246	61.0419	64.1832	58.7917	62.688	60.68
2410015M20Rik	54.72	1.33257	0.41421	0.956153	1	1	29.0701	36.9194	36.8494	38.0048	29.5309	34.2566	36.9523	42.4065	48.3735	72.3944	62.8532	75.818	63.0906	72.4877
Tmem30b	92.4023	-2.82881	-1.50019	0.00212942	0.0330932	1	33.7369	19.2975	51.45	60.9667	60.0431	74.8059	101.139	50.1056	39.7976	48.8057	68.3049	71.9457	74.7982	83.6658
Tmem132a	85.9594	3.35441	1.74606	0.000733543	0.0134486	1	30.616	85.1555	86.1027	68.2024	44.4513	29.3209	34.0189	14.8901	50.9932	85.1855	103.716	67.2321	64.8663	50.3387
Uqcrc2	76.3115	-1.5226	-0.606533	0.426576	1	1	43.5205	35.4966	74.4609	73.7829	80.3026	80.1712	82.4583	50.8607	51.7729	62.9873	63.6356	68.2752	69.3773	70.1646
Lsm7	87.6178	-2.75698	-1.46309	0.00265249	0.0396398	1	106.357	95.6852	41.8928	40.6142	25.236	25.5066	26.8175	68.8782	64.9802	79.7997	52.8943	62.9836	51.3792	55.1607
Cct3	74.8605	-1.73478	-0.794755	0.256919	1	1	78.64	53.1222	68.624	61.0025	50.8481	42.0257	46.1993	71.081	73.2236	66.4654	56.1662	58.6783	58.6854	51.4609
Dbnl	67.1453	1.19387	0.255643	0.972643	1	1	43.1689	47.6741	70.3031	67.7435	64.1442	50.9512	56.1728	59.0522	60.7205	63.9874	60.6423	69.7282	61.7791	59.4388
Strap	70.9496	-1.63222	-0.706836	0.4113	1	1	73.6886	52.0622	74.0312	66.7624	53.4541	50.2104	49.0702	68.2106	73.8203	65.6084	61.7696	58.4881	58.3875	49.0439
Cdc42se1	73.5477	1.27296	0.348186	0.965216	1	1	48.8759	47.7277	70.8065	72.4934	72.4569	69.6837	72.5586	52.8579	58.2232	60.4491	74.6019	64.851	64.7076	59.4843
Ube2s	82.9797	-2.55824	-1.35515	1.23255e-06	4.754e-05	0.0563349	81.2973	62.8526	78.5085	55.2864	42.571	29.471	34.6495	82.3082	91.5772	87.4509	45.5051	47.1	42.1264	38.7529
Fam173a	64.0085	1.38832	0.473336	0.823376	1	1	38.8244	54.7295	49.9965	41.1745	42.7408	43.1597	48.7643	43.1836	52.4428	62.4869	56.3906	75.0971	65.7057	79.2527
Itgb5	66.1202	1.5297	0.613253	0.700808	1	1	31.2219	18.9673	36.7712	50.9911	36.5258	38.3025	30.6657	62.1861	75.4507	46.5596	81.2493	54.9474	56.582	57.0914
Rnps1	81.8577	-1.7506	-0.807849	0.247453	1	1	94.2873	51.2977	67.678	62.3181	54.4912	52.7964	51.7767	69.4282	70.2521	65.3438	56.1268	61.1043	57.7731	53.6311
Prmt1	94.0858	-2.36714	-1.24315	0.00603646	0.0779605	1	121.384	65.1885	92.2205	60.1199	46.9968	40.6554	40.5949	66.7879	76.6489	68.6501	58.5748	58.9971	55.3329	48.284
Slpi	257.993	23.4728	4.55292	1.15096e-08	7.03452e-07	0.000526056	40.8259	31.5207	65.8779	139.069	234.305	54.2521	6.62541	34.0826	29.2245	61.8564	8.82875	281.682	3.0157	14.1065
Crip2	78.7685	-3.34332	-1.74128	2.22374e-06	8.1441e-05	0.101638	72.6665	36.8858	47.0614	45.1352	33.1289	21.0818	22.572	84.8705	91.1116	75.1544	50.4752	55.4217	32.26	42.367
Polr2g	61.4319	-1.2131	-0.278694	0.987819	1	1	52.5571	33.8111	53.0181	56.3692	51.4724	48.3553	55.5475	57.0374	56.1014	59.2723	58.3594	71.3915	66.1221	62.7179
Gm20431	71.9069	-1.23043	-0.299162	0.969869	1	1	74.9989	48.3866	78.0315	68.6981	60.7639	62.7003	67.0744	55.3033	53.8501	65.7823	69.5732	62.9496	62.0042	60.8659
Pnrc1	71.8616	2.10584	1.07439	0.0319424	0.291177	1	21.6726	21.1474	55.0098	50.8107	65.4906	80.0004	63.2648	44.3485	51.8821	57.1233	60.4715	78.2326	63.4784	74.7027
M6pr	58.0061	-1.1908	-0.251926	0.993609	1	1	51.7839	37.6949	45.1875	48.7873	45.2882	43.4317	48.3502	56.2036	63.5644	65.1638	67.225	65.3663	57.7605	54.4088
Srm	118.008	-4.74128	-2.24528	1.5375e-11	1.68118e-09	7.02731e-07	147.386	71.1387	52.914	45.6606	28.1034	24.9849	23.1547	88.6308	76.4081	77.6709	60.1916	47.0002	43.81	35.7248
Kansl2	77.1471	-1.72633	-0.787707	0.209485	1	1	81.2035	49.5199	58.3388	57.6424	48.864	47.9675	47.9562	73.0907	66.0606	58.8283	69.1423	50.1222	58.3027	53.8648
Mapk13	69.3559	-1.3654	-0.44932	0.802613	1	1	43.7917	39.5369	57.4956	57.3926	63.7084	66.0456	55.4242	54.6113	49.721	59.3698	59.5778	75.0034	63.2089	67.0376
Cwc15	62.3168	-1.21026	-0.27532	0.96387	1	1	51.535	33.7124	56.005	56.6399	51.804	47.0215	49.5877	55.5554	58.0627	65.1728	59.1014	72.8296	56.2354	61.4546
Ganab	66.5051	1.38608	0.471015	0.934853	1	1	33.4446	39.6459	49.2235	62.6761	55.337	42.8906	55.5846	52.6555	60.4705	57.0012	70.3342	56.0836	71.4891	60.2346
Fam83h	76.235	-1.48502	-0.570478	0.767557	1	1	74.7707	55.1831	66.3885	73.814	74.0289	60.7104	60.0304	77.6992	72.3494	59.6735	54.7499	49.7969	57.6479	56.1318
Nbl1	64.4688	1.78188	0.833404	0.175323	0.982263	1	18.8965	23.7541	39.7666	27.8363	31.073	23.2183	36.4748	39.3715	45.4244	56.8083	101.101	68.0011	53.9618	63.3685
Hnrnpm	74.2166	1.53715	0.62026	0.445516	1	1	69.9399	50.5521	78.1964	63.5917	59.3828	38.8535	50.4587	63.328	70.1066	70.2369	59.4791	56.1927	58.1896	49.7216
Rab5a	80.1257	-1.79296	-0.842347	0.29106	1	1	51.1561	28.1583	64.6009	82.0641	81.0404	85.3755	90.9435	62.5704	49.0782	50.6292	62.6098	65.1833	67.573	69.3079
2700060E02Rik	75.155	1.60246	0.680292	0.232588	1	1	40.7715	38.6993	74.6309	59.8851	59.1953	44.8821	49.0215	44.0531	58.0418	75.6792	55.4475	76.4438	54.7077	62.4215
Myl12a	100.238	-3.1027	-1.63352	2.33848e-05	0.000665108	1	60.7187	22.5215	32.2197	29.3375	30.5158	35.5074	33.466	139.758	77.8062	46.2884	40.0404	39.2239	42.4984	40.285
Snrpd1	77.8126	2.34633	1.2304	0.000562104	0.0107271	1	83.5576	77.2223	65.8529	47.6375	35.1729	33.5458	31.6764	68.7911	78.4029	76.7473	46.4184	59.3575	48.103	47.5715
Tfg	66.8188	1.16558	0.221052	0.991914	1	1	50.9952	34.612	70.9456	68.1238	70.3559	59.4878	59.9718	65.5058	71.2928	59.5544	53.4599	63.2816	54.6732	57.1269
Psmd1	69.5241	-1.41348	-0.499249	0.846497	1	1	72.2074	43.5791	73.9903	69.3659	62.1255	53.1191	56.9436	66.8408	73.9698	58.6125	57.8533	54.8561	58.2758	53.9665
Sar1b	70.6814	-1.54152	-0.624355	0.302498	1	1	44.2237	33.8511	69.9216	67.6917	69.1802	63.1808	59.2112	44.8015	47.3812	62.9257	61.04	72.1825	65.0945	70.8921
Uchl3	118.989	-3.12587	-1.64426	6.82277e-05	0.00170872	1	146.324	68.7349	75.3269	71.307	64.5886	57.7533	37.8275	91.6532	71.7349	71.293	43.8277	55.8045	44.2696	45.4837
Tuba4a	107.99	-3.44207	-1.78328	4.97917e-05	0.0012997	1	100.124	72.34	81.4073	87.559	64.6091	44.583	38.6943	115.856	87.7256	65.3146	31.7128	48.8566	40.8639	33.3136
Hmgb2	113.433	-3.25733	-1.70369	0.000448186	0.00883346	1	179.972	117.136	104.54	65.1854	37.3557	27.7977	27.8857	46.8929	72.4107	103.054	43.4749	53.2769	57.6155	46.6438
Clptm1	58.2523	-1.13604	-0.184011	0.998991	1	1	42.8271	32.1925	57.4733	54.2637	47.7565	47.24	52.7374	61.6275	59.2358	55.5748	62.241	61.4773	64.0067	58.6362
Ndufb3	57.3859	1.30946	0.38897	0.959294	1	1	30.6211	31.5325	40.3667	43.606	33.2609	39.533	37.867	44.5345	53.8417	70.4882	50.6698	81.5109	55.1668	66.3684
Srp9	60.1877	-1.51375	-0.59813	0.28986	1	1	58.2859	44.7009	53.3182	47.378	42.2278	37.5069	36.928	61.8895	65.794	67.0572	56.169	63.2311	51.4255	55.8207
Ap2s1	62.1843	1.47176	0.557545	0.73745	1	1	28.912	28.5857	53.0865	49.3472	44.7756	39.1182	42.1531	48.9864	63.6384	71.2821	54.672	69.613	52.9718	60.0819
Ptprs	63.4198	-1.24618	-0.317507	0.990872	1	1	47.1674	29.3437	53.1068	53.47	55.2934	47.7882	50.6586	48.7453	61.0137	50.0093	73.3697	55.4487	72.002	59.5683
Fdft1	77.4938	-1.83581	-0.876418	0.12069	0.763285	1	79.1411	50.5499	80.6486	85.9452	54.7212	40.9864	54.3878	75.8466	74.788	71.2756	49.0252	54.2227	52.0981	42.2864
Gpi1	94.4896	1.78132	0.832945	0.302076	1	1	38.449	38.3856	114.118	73.6095	118.728	77.0507	70.871	53.5329	68.455	74.8613	52.6664	68.819	49.457	51.6924
Uqcrq	49.4106	1.51435	0.598697	0.661366	1	1	28.5297	43.7763	26.5458	31.2333	23.2524	27.1819	27.1182	45.2636	55.0449	69.4229	52.9303	71.3986	55.445	69.9309
Atp6v0b	60.5346	1.51122	0.595715	0.775069	1	1	51.4492	75.2868	41.6039	46.7414	49.0305	52.4751	51.899	67.0141	45.7825	54.9109	59.7184	66.1317	63.2043	62.2888
Ngfrap1	73.1215	-1.86998	-0.903025	0.0500668	0.408416	1	85.2291	50.4341	55.9756	46.9792	34.9935	36.0135	42.7544	61.0139	67.3943	69.9183	54.5665	58.6923	53.2395	53.8697
Ddr1	67.8186	2.55087	1.35099	0.00864061	0.104285	1	12.264	17.8794	50.5636	55.8029	56.7249	60.629	62.5635	40.1477	47.2524	45.0628	78.9504	64.5903	75.0083	67.4245
Rps19	64.8346	1.94739	0.96154	0.103039	0.68649	1	39.5408	47.3659	40.7792	37.1794	28.5784	23.7397	20.1977	45.8171	56.8462	88.89	51.8586	81.5608	43.425	49.7592
Ost4	51.4454	1.45792	0.543915	0.65942	1	1	26.7895	24.8445	25.6289	28.6081	22.4197	20.1061	22.8993	49.038	61.5045	77.2618	48.6152	77.6922	47.3191	56.0141
G3bp1	82.1226	-2.15674	-1.10885	0.0416614	0.356387	1	90.7263	57.5813	69.1038	57.9192	40.6807	37.3993	42.0116	73.5188	75.7191	67.9717	51.9695	50.1622	54.0098	44.0934
Nme1	72.2434	-2.9122	-1.54211	0.000197522	0.00430312	1	75.1416	52.3003	49.8603	38.095	25.9357	19.3475	19.0353	69.3453	73.9285	72.5345	52.4217	58.4676	48.0524	42.6886
Marcks	47.6682	2.35337	1.23473	0.0132225	0.146651	1	34.6911	37.1924	12.4762	12.2674	11.1296	14.253	13.5709	60.6453	57.6201	50.4178	69.4636	58.2425	66.7224	53.9262
Srpr	62.6578	-1.30351	-0.382404	0.934138	1	1	56.3125	32.7961	60.9473	50.6847	49.674	60.2098	63.3469	65.2611	60.2959	52.5309	61.1138	55.1823	60.3868	61.9688
Psmd4	59.4747	-1.23513	-0.304667	0.961572	1	1	59.0655	52.9989	57.7221	57.4128	53.4982	51.8132	51.959	59.884	60.6448	59.1571	59.2593	64.2337	55.8147	56.8523
Map2k3	91.9499	-2.3564	-1.23659	0.0228787	0.226979	1	70.1383	43.3501	55.447	50.7587	45.3907	61.5733	59.0006	113.762	69.9576	58.2537	45.0344	41.0369	43.9946	43.7971
Sf3b3	60.8965	-1.42291	-0.50884	0.85016	1	1	56.2161	41.3737	52.8309	55.0549	44.3983	49.0926	56.4361	65.5768	70.8971	58.6499	61.5506	50.1	60.509	47.7032
Prkcsh	56.0958	1.20705	0.27148	0.977346	1	1	33.0151	29.0078	56.08	48.4971	45.4341	40.4101	49.3067	52.5041	58.0675	54.5222	63.6945	64.6974	63.2105	57.9861
Supt5	58.5658	1.3037	0.382611	0.957971	1	1	41.0462	49.5889	57.7945	52.4283	46.2422	46.8852	47.6222	57.244	62.96	56.5963	64.7033	56.6084	62.5564	52.4279
Dcun1d5	93.5021	-2.88007	-1.52611	2.03046e-06	7.51451e-05	0.0928042	110.443	69.122	62.7638	54.8813	44.0364	30.3523	34.3984	76.5616	73.4193	69.3586	54.195	51.0348	49.016	39.2064
Gnb2	70.1766	1.48086	0.566433	0.691359	1	1	36.2115	29.945	79.018	49.2897	51.4561	45.1057	42.5563	51.6462	61.5185	61.3352	58.8579	64.95	56.3949	57.8892
Glyr1	72.8214	1.29457	0.372479	0.951022	1	1	55.2392	49.604	69.8514	76.5291	66.2588	61.7243	73.6305	44.1149	52.5004	53.6389	69.1137	62.1802	69.6643	61.1299
Ctbp1	58.5792	-1.30519	-0.384255	0.92832	1	1	55.3066	36.7934	56.5259	48.7424	43.4728	41.6598	46.178	59.4656	58.4711	56.9716	68.4159	54.473	60.3423	54.122
Prnp	75.281	-1.87178	-0.904407	0.446676	1	1	34.0144	15.4491	50.668	47.2872	68.7753	100.225	81.0973	105.894	63.2824	36.3827	58.1296	51.9934	50.3371	46.0641
Rab25	70.803	1.89034	0.918646	0.0899992	0.625818	1	35.4007	44.9307	64.4641	69.1791	65.8594	59.5171	56.6234	32.4606	53.5754	77.142	50.6737	73.8378	57.7338	66.3141
Cetn3	68.3599	-1.53634	-0.619493	0.29339	1	1	68.3746	54.8494	70.0815	52.5304	45.7608	43.5562	40.6209	63.7486	53.6969	66.6383	50.6589	67.1652	52.5154	57.1811
Fkbp1a	74.8255	-1.84698	-0.885167	0.125301	0.782166	1	62.7621	23.7937	45.3668	40.9208	40.285	38.545	43.8949	86.889	66.019	51.5151	58.7167	51.1859	50.1639	46.6695
Abce1	88.2686	-2.18107	-1.12503	0.0370218	0.325533	1	105.119	54.56	72.8699	74.4953	57.1435	51.504	46.5135	71.4184	71.1566	62.1718	58.3917	48.7433	54.7958	43.8283
Tspan1	95.1389	45.4686	5.5068	0	0	0	1.12345	8.89711	20.4199	45.6772	34.013	52.5493	87.7707	3.03409	21.5333	49.5466	67.9383	83.2219	82.1148	102.507
Ndufs5	54.5687	1.72063	0.782938	0.516459	1	1	34.0039	51.1632	38.2876	39.7676	26.4278	25.3727	29.6131	46.8152	55.5517	70.8498	47.0663	73.7301	53.2597	62.1006
Mapkapk2	54.3581	-1.24284	-0.313641	0.975864	1	1	40.6114	35.4527	51.2867	43.1747	44.464	43.4642	42.3891	68.1048	63.8612	52.7855	59.9048	51.0398	58.2417	54.5608
Cks1b	90.0366	-4.00811	-2.00292	4.45808e-11	4.46844e-09	2.03761e-06	98.389	74.188	86.0132	52.527	32.6945	21.3737	20.9688	76.4315	85.7615	94.0601	40.6161	44.6423	38.0594	28.9057
Cycs	67.3793	-1.95756	-0.969059	0.0493307	0.404069	1	78.3759	51.3477	59.7599	48.1304	34.8735	28.4408	31.4472	56.3828	68.5069	72.2562	48.0694	60.06	51.8068	51.0116
Mrpl28	67.6839	-1.68181	-0.750015	0.0735308	0.540495	1	66.4215	52.1631	68.6476	53.3509	44.0003	34.7841	40.5342	60.3966	68.0322	66.7203	51.9899	60.9329	54.7865	45.0003
Cisd1	66.8553	1.61604	0.692466	0.500801	1	1	38.5065	38.8711	60.9931	52.9097	44.0593	43.5451	48.8208	35.2097	53.2001	72.7176	61.8078	60.5286	59.2306	64.5476
Cnih1	66.6597	1.66179	0.732736	0.18704	1	1	49.8205	35.1771	62.7934	57.4697	45.1538	36.7082	38.2547	63.8738	70.8376	70.526	51.2282	58.0727	43.1297	49.5126
Mfsd5	63.6061	-1.18743	-0.247839	0.98014	1	1	50.2026	37.6016	54.2447	65.7343	47.9383	54.0834	59.2738	59.2197	55.6576	58.6215	61.4778	62.4913	51.5365	58.1391
Zdhhc5	81.8987	-1.52464	-0.608473	0.748479	1	1	66.06	30.6122	63.2634	73.8824	97.5818	104.984	94.0767	81.2242	64.1856	48.5316	51.472	49.0056	58.8136	53.8749
Cxcl1	59.3869	3.14306	1.65217	0.0182687	0.190458	1	37.0811	36.7544	18.5464	8.66714	22.0352	45.3892	37.7254	67.97	64.3809	86.5404	34.9013	45.4742	26.5649	81.0484
Herpud1	84.7488	-2.06986	-1.04953	0.0626404	0.481588	1	55.3504	25.2891	49.847	36.3994	38.6466	62.2661	72.7255	63.2141	47.2546	49.8577	50.9022	55.7269	42.8828	96.7722
Bmp7	74.8916	2.88087	1.5265	0.00160763	0.0261117	1	27.5579	35.077	84.0384	66.6078	71.6816	46.3091	59.3336	18.8632	39.7164	52.4514	83.1753	75.7387	79.1065	57.306
Moxd1	94.9408	-4.08411	-2.03002	1.7012e-05	0.000501321	0.777549	58.3404	28.385	54.5823	41.2625	43.6052	21.7639	25.0515	131.541	97.1405	44.5224	31.5602	38.3601	37.9443	24.9789
Arl6ip5	58.9718	-1.97572	-0.982381	0.0485373	0.399559	1	19.0416	11.6041	36.0903	32.6427	36.4769	38.8539	44.7873	36.2389	48.4684	52.0002	66.977	79.6118	49.426	73.1562
Igfbp7	111.422	17.228	4.10669	0	0	0	117.146	72.6446	125.374	58.1673	42.5537	17.7034	10.3377	76.6684	150.2	85.9536	39.3693	38.1159	9.46081	5.43208
Bod1	75.2364	1.86312	0.897724	0.0241167	0.235983	1	49.6002	82.5076	73.8039	65.1129	57.314	40.2283	44.0238	46.1139	64.6398	76.6689	60.0847	56.8274	51.5782	49.2185
Bmp2	90.1571	8.20348	3.03624	6.11255e-08	3.15684e-06	0.0027938	8.91003	13.7062	52.8667	66.3064	53.5604	46.5674	46.6014	10.6994	7.94041	7.8516	54.8461	77.4086	133.747	112.039
Rpl9	70.5965	1.9124	0.935385	0.0832296	0.589234	1	54.0317	61.3881	58.1104	45.6826	38.2209	31.0579	28.6082	44.8798	59.7892	83.0826	45.4465	74.5068	44.0217	52.6996
Bzw2	67.0457	1.4447	0.530766	0.730517	1	1	66.8443	42.7209	64.7052	61.0826	53.3529	44.8211	46.6571	48.2866	64.9822	69.3863	58.631	58.672	55.6737	47.9663
Cd44	75.3909	-1.50643	-0.591137	0.875773	1	1	49.9942	28.6165	73.007	79.8503	96.8205	71.291	71.781	84.0144	60.3841	59.0338	48.9382	53.9613	53.2819	43.0599
Mycl	79.725	5.87956	2.55571	4.50029e-10	3.73983e-08	2.0569e-05	11.7626	18.5295	46.1621	61.0204	45.4418	41.037	59.2227	11.4829	18.5936	39.7044	98.4295	79.3275	96.926	58.182
Sec24c	64.8931	1.1562	0.209385	0.996893	1	1	54.0043	48.0693	67.0299	65.896	64.7453	52.1681	58.6692	53.9508	62.4875	55.5623	63.8902	50.559	61.8357	52.9357
Fkbp3	83.8089	-2.24866	-1.16907	0.00872487	0.105191	1	108.015	62.805	76.2109	49.6702	46.7526	40.018	33.5191	59.603	62.7914	66.0867	49.2521	58.5929	54.3254	50.4201
Slc25a11	61.1832	1.63487	0.709177	0.334639	1	1	30.8841	33.8008	58.4062	59.7563	51.5654	43.5623	58.6953	36.048	51.1788	58.0553	59.8035	70.2626	61.6508	63.671
Rnaset2a	69.3624	-1.68021	-0.748642	0.416805	1	1	36.8705	30.8857	52.4631	41.1552	40.7951	48.8854	57.1332	44.0009	39.3717	49.5549	55.2284	70.2017	60.6076	81.5917
Nt5dc2	133.357	5.39873	2.43262	2.65787e-13	4.04936e-11	1.21481e-08	86.2871	69.2	177.822	96.2384	84.9642	30.2644	32.6514	64.3601	102.071	88.892	48.5359	52.0066	17.7041	26.3326
Dusp6	87.0446	2.17013	1.11778	0.049758	0.406453	1	44.5002	46.9781	108.295	55.5	46.6706	42.946	41.7269	66.1629	66.6816	65.7938	61.1032	55.0615	44.927	39.7237
Psmd6	60.8	-1.46706	-0.552925	0.705756	1	1	58.627	40.4427	58.6511	59.4982	48.4723	40.8631	45.1111	62.973	61.7222	60.0218	53.377	59.203	51.011	50.9112
Rpl18	62.8704	1.63022	0.70507	0.42421	1	1	42.5106	39.3283	48.7806	41.0996	36.0894	30.0804	29.0451	48.5084	58.6296	76.9601	48.4153	65.7217	46.8492	53.7815
Tpm2	79.1921	-2.712	-1.43936	0.000542617	0.0104074	1	51.8614	41.8301	51.7574	39.6146	47.9769	32.8722	34.8928	106.523	76.4294	68.9383	40.3797	45.9766	29.0617	31.0528
Gm21988	59.5651	2.37886	1.25027	0.0264006	0.253182	1	10.5883	20.7015	34.9169	30.3683	31.8364	37.0958	41.0132	37.9997	41.8516	58.342	62.4472	79.8972	38.758	78.117
Etfa	68.6236	1.39196	0.477113	0.799868	1	1	57.975	39.8538	76.1641	61.8244	56.4188	50.9577	47.25	58.025	58.916	61.083	54.4036	60.3542	51.3348	53.1667
Trappc4	56.9186	-1.22521	-0.293034	0.944117	1	1	43.5337	29.1108	52.1842	43.3567	47.2605	45.3264	50.3433	60.529	55.6151	51.0885	53.4036	66.5768	49.7461	59.9728
Fopnl	67.3396	1.43669	0.522749	0.580093	1	1	58.14	39.2075	71.1144	65.37	52.2636	43.5008	48.2427	58.6262	59.1294	63.5648	48.2453	64.0165	50.038	52.4692
Pfdn1	64.4199	-1.84801	-0.885972	0.0323408	0.293695	1	61.3648	50.0318	46.2852	35.7283	34.9844	40.2528	38.9657	67.475	64.6243	64.8372	43.8839	57.6628	48.712	48.7445
Noc2l	88.8079	-2.47666	-1.3084	0.00234298	0.0358155	1	111.631	72.5627	62.0141	51.5916	39.8882	30.3094	38.2585	65.985	67.4156	62.7227	51.5057	49.5854	55.1449	42.7018
Irf2bpl	61.4177	1.32553	0.406569	0.928591	1	1	35.7756	37.1196	60.3357	50.1208	56.0287	44.5438	47.3789	65.1645	65.9235	62.4997	54.0295	51.6232	48.9075	46.7989
Ndufa13	47.2655	1.61444	0.691036	0.495785	1	1	15.5522	25.9473	25.2789	25.5394	22.7806	24.5766	26.6099	35.9697	52.0528	65.4893	50.749	68.3176	54.3942	67.9212
Gm26809	130.385	-5.79479	-2.53476	5.63665e-09	3.69625e-07	0.000257629	54.0991	31.1056	39.8129	20.7978	25.4432	35.3937	37.5936	206.671	55.482	28.7918	29.2728	26.4185	20.0036	28.0443
Cops6	66.6596	1.31504	0.395109	0.875477	1	1	57.6516	44.4661	71.8266	62.2054	54.6914	47.9873	52.1907	60.2039	56.5696	61.4927	54.11	57.1036	54.1178	51.0538
Lce3e	212.535	-496.098	-8.95448	1.56492e-07	7.33601e-06	0.00715261	0.507125	0.71417	5.2844	57.272	118.878	103.932	19.9872	51.812	0.319618	0.480671	0	306.192	15.2425	19.3253
Ergic3	54.1163	1.45745	0.543449	0.532062	1	1	25.7609	24.1583	44.4591	42.6339	43.3923	41.0757	45.9824	41.9128	50.6058	56.446	60.654	64.8403	55.7975	62.0636
Ppp6r1	59.9136	1.18184	0.241037	0.991318	1	1	44.3163	41.324	58.2882	60.6939	52.2417	53.4845	49.277	50.4847	58.4534	54.0596	59.1333	53.3916	64.2734	52.2985
Park7	61.4309	1.56654	0.647579	0.518328	1	1	50.9481	39.9052	56.9325	46.3924	37.335	30.2379	35.6398	49.9894	58.2063	65.9292	54.69	62.4473	49.8928	50.7682
Ube2d3	69.2145	-1.4817	-0.567257	0.875521	1	1	64.3978	35.7682	59.5211	64.8198	57.5513	71.7943	67.4855	74.0312	56.1039	52.4533	51.7705	53.7173	52.1335	51.6289
Tspan14	61.4049	1.3959	0.481196	0.809157	1	1	30.3845	30.0736	54.1945	57.7123	60.894	57.7602	65.5843	50.1936	54.1459	49.63	63.2934	52.9478	65.0497	56.224
Cyp51	90.281	-3.01916	-1.59415	6.09023e-05	0.00154644	1	84.1341	51.0285	78.2355	76.5244	48.9995	31.2895	39.9698	96.4279	82.5907	63.4311	45.1259	35.7162	39.6556	28.4219
Atp5o	64.0134	1.5083	0.592923	0.617344	1	1	42.2833	46.5549	58.9273	48.884	38.918	33.9782	39.076	43.697	57.1976	69.0995	50.4119	62.9112	52.0288	55.9684
Rpl39	56.5576	2.62644	1.39311	0.0206471	0.209291	1	28.0133	55.6841	21.2043	22.0683	16.7131	17.6109	15.7357	33.2472	57.4312	89.7955	41.1236	72.6183	42.9306	52.9698
Lypd3	150.823	2.08565	1.0605	0.285091	1	1	65.8029	84.6487	132.05	185.636	225.03	144.095	94.5763	79.143	46.9816	86.0179	26.4938	76.6169	30.9641	43.7415
Fasn	61.9665	1.7699	0.823668	0.678128	1	1	39.1399	40.8853	40.9328	53.626	43.2513	37.5137	54.3437	58.7133	83.0478	47.5467	55.7801	31.7742	73.0101	38.8007
Copb1	64.3346	-1.27962	-0.355716	0.975955	1	1	44.4697	30.1555	73.0349	70.9767	66.8924	61.0029	61.9722	56.6333	57.383	52.8966	57.6924	53.8938	54.9459	54.898
Fam195b	53.27	-1.6738	-0.74313	0.31901	1	1	20.3616	14.0668	39.0627	37.2084	41.3889	40.2489	44.1972	51.0372	48.7668	45.7072	61.171	65.1511	56.0308	59.9589
Reep5	67.2533	1.66507	0.735583	0.583182	1	1	27.0384	27.6967	77.326	58.4806	53.929	37.7883	42.419	48.6691	60.5688	57.1807	51.9665	56.4158	56.668	56.1619
Slc1a5	77.2485	-2.04888	-1.03484	0.314255	1	1	72.9047	70.1363	32.2111	31.4079	28.5911	40.8679	67.5949	32.0116	33.1205	41.5958	64.6113	51.369	77.6853	86.9021
Grn	55.5898	1.52102	0.605042	0.618846	1	1	17.0659	20.7392	50.8959	45.8906	50.456	50.7013	54.8231	53.401	51.6992	51.5115	57.2529	59.355	57.5528	56.3565
Hacd3	63.4146	-1.25756	-0.33063	0.97223	1	1	74.1552	36.9849	60.4881	63.6593	58.7405	50.4188	58.6802	45.4725	55.5704	53.3109	63.1699	57.8386	61.9117	49.6983
Lasp1	58.5082	-1.19042	-0.251474	0.99449	1	1	41.1949	27.7187	57.8927	48.6776	48.3071	51.456	60.6275	59.3954	61.3836	46.1722	51.3277	51.7021	60.5181	56.3888
Gnb2l1	74.4054	-2.6427	-1.40201	0.000468434	0.00919289	1	85.2516	53.3514	61.2162	44.9139	34.3263	26.2968	24.8855	63.5593	68.9583	70.8663	46.7898	55.024	40.5179	40.8686
Api5	67.8249	-1.36431	-0.448174	0.895166	1	1	75.0428	42.5203	78.6263	76.9704	64.3872	62.5047	61.0674	60.607	59.8458	56.3956	54.2867	49.0517	55.3996	50.892
Gps1	55.3958	-1.43953	-0.5256	0.667288	1	1	60.9448	48.6804	50.5232	42.2397	34.6292	34.4408	38.3987	49.8469	54.2131	58.0529	58.91	53.2396	59.8238	52.337
Pdcd6	57.0645	-1.33173	-0.4133	0.863775	1	1	58.7169	34.3615	52.0602	50.1496	46.9136	49.5021	44.7795	55.412	55.79	55.0734	46.942	62.0993	53.5714	57.4575
Anxa6	62.8131	2.2007	1.13796	0.187885	1	1	15.4227	11.4219	41.6789	61.4868	66.5093	45.275	58.4249	41.3569	67.2737	40.6118	61.2119	59.117	58.2967	58.4604
Srxn1	58.7953	-2.07242	-1.05132	0.0209847	0.212056	1	48.6188	32.405	34.5068	44.5467	38.6122	19.7427	25.5722	68.9719	74.5761	44.3514	59.668	49.7895	46.726	41.817
Serinc3	69.1911	-2.32931	-1.2199	0.0838938	0.593201	1	18.1488	12.5309	43.6839	55.7874	58.3545	71.1055	73.457	52.2756	45.4832	47.3869	57.9686	61.4911	56.158	64.9253
Sdhb	65.6622	1.43096	0.516987	0.807296	1	1	47.6241	37.1158	67.45	52.1356	45.7499	38.6816	45.7779	47.8084	49.0435	63.8744	54.2558	60.0764	54.0602	54.8634
Rtcb	63.7835	-1.52848	-0.612096	0.608532	1	1	69.4518	33.4202	54.7351	53.2145	45.5718	40.237	48.8446	58.1152	61.3369	57.0518	53.9107	51.748	52.9745	48.27
Nhp2l1	63.7061	-1.86558	-0.899627	0.0752056	0.548834	1	67.389	42.821	47.1295	43.5595	31.2943	29.4827	35.6239	60.0233	60.4112	67.3714	44.9169	56.5378	48.9984	45.0663
Sgk1	83.1616	-2.7823	-1.47628	0.00111832	0.0192448	1	66.2548	45.7992	60.4551	56.1276	44.8158	48.2546	37.8954	100.068	96.9743	52.7737	39.5818	34.9149	28.1605	30.4791
Hsd17b12	64.718	1.45537	0.541385	0.777462	1	1	44.0827	34.165	63.9389	54.1471	47.0685	41.4877	41.7571	54.4387	61.2572	65.4972	46.1408	56.4255	47.1612	51.9093
Apoa1bp	56.5764	1.81384	0.859051	0.260538	1	1	16.9846	24.9693	48.4836	40.8072	46.0959	40.2879	48.8098	42.0825	51.2262	53.555	52.0517	67.057	54.3633	62.4569
Lamtor5	55.2778	-1.17041	-0.227008	0.996294	1	1	40.846	34.1799	47.097	46.9434	45.7506	42.6159	40.4925	50.4292	48.7215	54.1288	51.681	64.805	52.5038	60.5081
Acat2	103.131	-3.6607	-1.87212	3.57732e-09	2.46614e-07	0.000163505	124.594	63.679	93.3295	67.0087	41.1028	26.4759	36.3428	81.6671	94.3158	68.2014	43.8438	30.7974	37.068	26.8381
Lgr6	94.3791	2.28663	1.19322	0.350869	1	1	23.8675	30.1635	69.8906	118.704	67.1186	53.3911	79.9527	46.8796	69.0185	35.1703	70.0542	42.0396	68.9118	49.4917
Ptp4a2	61.2957	-1.89026	-0.918585	0.181227	1	1	70.2715	30.0291	35.1014	28.3139	30.188	46.187	42.8378	52.3198	52.9012	46.817	50.3544	52.1477	61.9046	64.9621
Usp22	64.8907	-1.50635	-0.591054	0.755034	1	1	47.7487	23.7512	52.2248	63.1188	68.4539	67.0217	76.092	64.0727	54.3885	43.1939	59.1734	46.5033	62.7596	51.2458
Ndufv1	64.2921	1.4582	0.544192	0.770039	1	1	47.4619	48.3369	68.3442	53.4355	43.6831	36.5186	40.8749	47.4437	52.6961	60.24	57.7407	56.5694	56.5832	49.4472
Btg1	77.7528	-3.11796	-1.6406	2.99577e-05	0.000828341	1	17.3144	17.5737	49.8804	55.9684	67.3921	92.6353	83.2375	33.2416	27.9782	41.3095	71.9501	73.5303	62.8704	69.6238
Atp5g2	63.6224	1.88127	0.911704	0.0483274	0.398279	1	25.2324	26.6571	49.6142	35.4097	34.8079	27.6444	32.2351	35.1562	48.2414	77.6305	46.9042	68.4299	46.314	57.8014
Rbm42	52.3	-1.29276	-0.370458	0.958538	1	1	30.5017	21.6256	49.9994	49.4023	44.135	40.1368	45.6769	54.4203	54.5177	53.5949	55.1978	55.4676	56.2141	50.9853
Ist1	61.6064	-1.13801	-0.186507	0.99855	1	1	50.5984	49.2203	60.065	63.1554	63.949	65.5487	57.4209	60.4267	48.1912	52.0761	60.0573	53.2873	53.0945	53.2316
Tkt	66.3224	1.86515	0.899288	0.207467	1	1	42.4301	35.2746	66.0931	48.6991	41.7428	28.1988	31.4262	55.8918	76.6544	66.5517	44.5701	49.1351	44.5565	42.8913
Ube2d2a	58.7391	-1.20444	-0.268359	0.992659	1	1	48.6593	31.4782	62.7596	60.6926	52.925	59.6418	53.6948	49.3819	55.8466	54.7187	55.6219	54.789	55.4427	54.2962
Tmprss11d	158.857	-6.69018	-2.74205	0.00310485	0.0453098	1	22.0299	10.6515	37.1793	113.076	164.645	269.405	201.883	146.694	22.0306	35.1318	21.5357	46.016	48.3088	60.3611
Ankrd13a	63.6541	-1.29944	-0.377888	0.950375	1	1	41.6517	35.4481	58.6809	66.1575	71.797	59.2213	62.7901	51.9755	51.1887	49.1263	54.8555	55.5113	61.703	55.6873
Acsl5	58.783	-1.47083	-0.556632	0.764242	1	1	62.3174	36.6481	57.1285	52.8117	42.0201	45.4849	53.0081	54.6009	62.7754	60.4376	51.718	46.1592	51.6753	52.6335
Nt5c	59.3657	1.68925	0.756384	0.335841	1	1	46.4707	60.6141	50.2449	46.4115	38.0794	30.9631	36.3078	42.1275	58.1173	58.9507	57.9752	55.7394	58.5061	48.1522
Zfand6	79.5175	-2.13651	-1.09525	0.0088665	0.106645	1	39.6592	28.0944	63.2445	63.5197	85.1744	93.3428	90.8878	47.3071	35.6786	48.074	49.565	70.7676	59.9488	68.1472
Smdt1	49.2231	1.23827	0.30833	0.983052	1	1	26.8096	35.3805	35.6788	38.3771	33.9413	35.9623	38.7715	44.2678	43.5932	61.9476	51.5159	63.3873	54.9426	59.6746
Lxn	102.733	-3.72438	-1.897	0.037132	0.326376	1	21.066	8.25032	34.272	30.1582	47.7934	59.4965	37.2267	184.401	60.9491	24.7977	28.014	27.8726	27.4407	25.8289
Snx2	66.0431	-1.49478	-0.579935	0.803098	1	1	56.121	31.6135	52.015	57.4286	51.6876	50.9949	65.7899	39.2643	45.2252	52.5655	55.2193	60.2486	59.6497	66.2962
Slc25a3	62.1818	1.47877	0.564396	0.723634	1	1	59.7235	59.128	59.2459	52.794	45.4459	41.9527	41.5668	47.2115	55.5632	65.1176	50.3632	58.6324	51.6971	49.7736
Fam84a	70.6365	2.78082	1.47551	2.94694e-05	0.000818305	1	15.3685	15.5106	28.8757	42.233	57.4073	67.6442	68.6294	33.6023	34.349	44.0227	61.9174	67.7361	73.6289	62.9283
Pcyox1	64.1021	1.55707	0.638834	0.713018	1	1	29.0049	28.4934	69.3579	65.9357	61.8634	49.555	58.2845	45.7658	60.5542	58.8462	57.0535	56.1939	53.4643	46.2295
Dhrs3	93.5272	10.7654	3.42833	0	0	0	6.0997	16.5284	28.8283	32.6505	53.8721	67.6423	86.1148	9.53764	13.5878	32.7121	52.8173	79.9028	88.5941	100.94
Smarcd2	64.3879	1.46027	0.546239	0.849755	1	1	44.9	45.6813	66.2735	51.7126	53.8556	41.1372	49.9119	34.6139	45.5424	62.5023	61.8363	59.8982	59.5897	53.9523
Snrpa	65.136	1.72499	0.786587	0.0635411	0.486794	1	44.6117	47.4528	63.5958	40.6989	40.105	34.6685	34.346	54.9102	59.1757	66.6763	50.2953	56.4706	47.1263	43.2589
Slc39a4	57.2336	-2.49045	-1.31641	0.00770746	0.0948767	1	13.5642	3.89839	5.6661	4.89225	4.23541	5.02112	9.73462	53.1518	110.569	26.9378	54.4713	44.0308	36.3213	52.2804
Abracl	57.1009	-1.55755	-0.639277	0.648732	1	1	36.9618	26.6439	46.3992	40.1597	43.905	37.3775	34.6684	77.24	63.9481	52.7857	42.7552	52.6418	42.9619	45.2454
Ndufa9	66.8586	1.45221	0.538254	0.607471	1	1	40.7355	35.6675	66.9348	54.9915	49.9943	46.1725	42.7796	47.3032	55.3192	66.7824	48.0011	57.6526	51.0056	51.4468
Tsg101	60.7564	-1.39473	-0.47999	0.852772	1	1	40.705	30.091	57.9326	56.2949	58.551	59.1237	64.6398	54.0534	46.0147	50.8901	53.6353	56.3597	59.0295	56.8729
Tufm	63.7273	1.63711	0.711148	0.242886	1	1	40.246	43.7895	62.9186	52.0925	41.9925	28.8909	40.4868	43.1777	61.993	64.5361	51.206	58.7611	51.0079	45.9557
Mslnl	61.842	-2.99084	-1.58055	0.00647654	0.082162	1	33.6288	7.83535	5.74161	7.54823	8.73605	16.6184	29.1618	26.8723	30.6736	45.0937	58.172	65.705	55.1111	94.5222
2510039O18Rik	56.1248	-1.33479	-0.416614	0.909663	1	1	50.3047	37.731	47.8919	49.1322	50.3656	50.2778	45.0082	57.819	52.0539	41.2563	63.1174	50.5387	59.6221	51.7098
Psme2	47.4014	-1.36255	-0.446312	0.715352	1	1	23.2613	18.3575	34.5122	26.1576	29.4428	26.3588	33.4102	55.5386	49.1344	50.7506	41.7474	65.3601	53.0551	60.1067
Bok	84.616	-2.48941	-1.3158	0.001327	0.0221035	1	74.1456	48.4155	68.646	54.4811	47.4202	47.8196	36.3359	95.0864	71.8568	42.7344	35.9973	43.6079	45.5315	40.5411
Eif2s1	76.5937	-2.11837	-1.08295	0.0260655	0.250916	1	86.6881	50.3778	70.3355	60.4205	49.5665	40.6178	40.2458	66.4994	65.1964	62.3666	45.2764	48.7159	45.8943	40.9162
Ndufv2	62.5432	1.32636	0.407469	0.859357	1	1	42.059	37.8606	59.5242	50.5746	45.8869	43.0863	46.1713	43.1156	49.7938	65.5622	48.7492	59.5429	50.9894	57.0166
Dynlt1a	63.1252	1.74924	0.806732	0.2604	1	1	31.7366	21.4414	60.1243	46.4942	45.1888	30.2294	43.5198	33.097	53.6659	66.1261	42.2498	73.6287	49.6029	56.1672
Mea1	54.5472	-1.43675	-0.522807	0.841331	1	1	32.0284	22.5008	41.615	41.3068	41.0142	41.4865	45.0726	52.6034	44.9798	45.0966	51.0315	62.6278	54.1647	64.0217
Golga7	63.534	1.16289	0.217711	0.997295	1	1	58.0126	45.5877	63.484	64.6733	67.6571	66.1305	60.1504	50.8501	53.8549	53.6274	51.9398	59.411	53.0761	51.4614
Adam10	77.1474	1.67281	0.742278	0.440399	1	1	35.7197	23.7354	82.4369	94.931	99.0003	69.3182	78.7606	42.9983	54.0107	45.8367	59.3638	52.1467	66.5226	52.612
Ap1s1	60.957	-1.68737	-0.754773	0.218177	1	1	58.0917	37.9462	53.4297	49.0484	42.6454	35.0088	36.3894	63.8222	67.1481	50.973	50.963	47.5818	47.4594	45.5325
Rpl7l1	78.7761	-2.24494	-1.16668	0.0128555	0.143416	1	93.7294	41.7199	61.9074	59.5209	42.3246	37.864	38.1571	63.8228	65.8667	55.4948	56.1141	44.7775	46.2519	40.9715
Ndufb10	52.0892	1.18584	0.245907	0.98235	1	1	42.2405	42.5665	41.5255	37.3694	36.0962	34.2511	37.3407	40.0356	44.1181	62.6529	52.5793	63.1951	55.0968	55.525
Adipor1	61.3575	-1.39871	-0.484093	0.894175	1	1	48.0941	29.6679	56.7988	61.2144	65.9413	68.763	65.5369	65.4427	50.6737	47.186	50.2518	52.874	53.952	52.7134
Mgat2	69.5371	-1.92205	-0.942644	0.0869673	0.610213	1	79.7353	43.9637	58.0742	48.438	41.8535	34.1022	39.2507	59.3389	59.4307	51.4556	63.7487	48.8584	47.2966	42.8845
Mbd3	58.0988	-1.639	-0.712817	0.0873737	0.612501	1	62.324	51.7714	54.6724	47.3788	31.5459	29.2951	39.1351	51.7203	56.6548	61.5252	59.4773	47.7651	50.1709	45.6281
Ppbp	245.921	-37.6788	-5.23568	9.2869e-08	4.62887e-06	0.00424467	50.7072	8.4859	12.5423	10.0159	322.956	340.712	334.939	43.4587	56.4289	39.0191	3.5301	32.3283	40.6971	156.903
Nop56	168.499	-5.41782	-2.43771	6.44545e-09	4.17274e-07	0.000294596	251.599	146.316	46.6649	47.6496	34.1188	34.281	29.5662	85.3986	64.6535	57.7153	43.2768	38.6453	45.7141	36.4776
Srsf6	62.4811	-1.56871	-0.649579	0.463923	1	1	71.766	43.4853	60.576	59.6059	43.1131	38.767	41.7756	53.1962	61.2275	56.4428	51.6435	51.1582	49.6207	48.4575
Snrpe	58.1189	1.93572	0.952873	0.0954226	0.653741	1	38.7473	55.1355	41.7009	35.5413	27.7772	26.2653	23.9174	41.4261	53.3098	74.5368	44.1662	66.3222	42.4622	48.65
Rpl23a	74.0132	2.17861	1.12341	0.182036	1	1	107.793	97.8065	43.2806	47.5058	27.2415	39.5903	28.4932	33.32	50.2199	77.908	41.8644	65.9357	40.993	59.4451
F3	138.457	-14.6991	-3.87766	1.55099e-09	1.15081e-07	7.08896e-05	47.4223	4.09999	4.83128	6.89166	26.9023	105.981	79.207	229.492	31.6309	15.1445	18.5708	13.6413	31.1414	29.7319
Arcn1	63.1715	-1.31863	-0.399039	0.963296	1	1	67.9754	36.8376	69.5936	66.7853	61.2481	57.5376	59.6647	58.3676	57.9808	49.0835	55.5257	48.3084	51.304	48.6025
Scamp4	55.6427	-1.75973	-0.815352	0.0524892	0.422968	1	42.613	36.7417	50.8796	30.1805	40.7118	33.4842	29.1085	68.6725	60.634	57.3982	51.7133	46.0407	42.8137	41.5926
Sult2b1	94.8095	2.13982	1.09749	0.0256352	0.247871	1	49.728	54.0958	84.0984	84.6866	113.988	53.8442	44.4972	48.356	37.6096	72.8131	44.7512	75.6311	45.9356	43.5796
Lamtor1	50.2183	1.27227	0.347403	0.949077	1	1	35.0641	26.8479	43.5853	39.8014	31.6739	31.2668	35.3541	51.5071	54.6801	56.8512	51.7769	53.2381	48.6032	51.0106
Qsox1	107.128	-4.40806	-2.14014	1.19694e-07	5.80143e-06	0.00547075	12.6337	20.1766	34.2607	60.9227	79.7703	115.801	119.843	34.1412	22.5744	27.4785	44.1359	58.9072	98.4547	80.9932
Elof1	53.7902	1.28731	0.364362	0.88326	1	1	41.1278	37.7527	52.1837	39.6422	36.746	36.6144	36.3473	50.8498	54.4981	55.3967	46.3883	55.8816	50.6499	52.9543
Sdcbp	59.3077	-1.59293	-0.671679	0.718725	1	1	34.0328	21.11	58.2036	52.5397	53.4312	59.2977	63.5688	47.6886	45.987	53.1357	56.3787	54.5839	53.7888	55.0465
Hdac1	60.3	1.2347	0.304159	0.96077	1	1	47.17	40.8334	60.8254	68.4139	54.1502	41.6272	52.8786	45.5824	63.5946	53.8083	52.1861	49.7439	53.6398	47.8147
Mgst1	49.1954	2.76691	1.46827	0.0161633	0.172728	1	11.4536	12.6196	24.3084	21.4389	14.8251	13.4063	16.3403	11.2246	43.4422	63.7502	58.7328	83.5656	37.9819	67.2606
Mrpl23-ps1	48.7969	#NUM!	#NUM!	#NUM!	#NUM!	#NUM!	21.8662	19.657	29.345	37.2897	27.763	20.3046	29.7536	61.9702	46.495	59.0242	41.6915	69.8307	35.41	51.2031
Wls	63.1384	-1.53507	-0.6183	0.754949	1	1	29.2202	21.7575	41.2694	55.0305	56.9214	71.4933	72.0396	57.6958	53.5695	45.6455	54.101	49.1682	51.0126	54.2371
Atg101	52.5059	-1.2802	-0.356375	0.932596	1	1	36.8388	27.3493	45.1048	45.5236	42.4595	49.464	48.2552	42.1658	47.1219	51.8698	55.87	58.5758	55.5477	53.83
Asah1	56.5584	-1.41364	-0.499415	0.806377	1	1	53.5288	32.4039	55.9419	46.9885	43.4893	43.9496	52.9421	59.588	59.1038	54.6813	47.549	44.7631	48.1219	50.942
Alas1	48.5481	-1.49342	-0.578615	0.767295	1	1	30.9682	23.7571	33.4372	36.5275	27.0749	24.2864	31.3462	66.128	44.4845	47.1838	48.9972	51.152	46.5546	60.2219
Vasp	73.4456	1.82276	0.866128	0.26547	1	1	66.7164	46.5863	91.6412	48.2203	44.3196	37.6828	35.7351	52.0288	51.8243	55.2499	49.3568	53.8991	42.0159	59.7879
Cep170b	58.5099	-1.81802	-0.862371	0.245545	1	1	54.0199	34.7088	34.0762	41.4823	33.4638	36.1955	32.9299	62.9998	60.025	49.2502	57.2788	40.6929	53.9588	39.8305
Sh3gl1	67.0836	-1.61016	-0.687205	0.268603	1	1	70.969	63.1004	55.2256	52.2392	47.3102	53.461	49.3792	63.1982	55.3138	50.482	54.6387	44.698	48.6034	46.5471
Csnk1d	58.8668	-1.21472	-0.28062	0.987802	1	1	44.9049	33.3974	56.22	59.3156	60.1988	56.3187	55.6993	47.7108	50.4239	47.2917	58.4179	50.4413	57.0211	51.9306
Sptssa	62.8567	-1.41501	-0.500813	0.685317	1	1	36.3156	28.211	66.8066	55.4162	70.9053	60.0109	60.6198	49.5403	51.242	58.118	47.403	54.808	49.0831	52.6986
Tm2d2	53.9702	1.80016	0.848124	0.0452726	0.379327	1	17.1708	21.5735	40.8114	46.1296	40.3733	44.4483	46.7584	38.3718	37.1722	49.9956	61.7892	58.6433	55.324	61.1821
Aacs	67.5357	-2.19255	-1.13261	0.0336514	0.302591	1	57.5314	44.0925	58.4554	57.5988	45.4512	35.0198	41.4527	77.54	70.5506	53.2459	49.6238	35.5439	47.6836	28.1435
Mybbp1a	63.8841	-2.11463	-1.0804	0.0322667	0.293258	1	66.7846	49.4982	52.2183	49.0003	34.8719	36.5349	31.8965	60.9835	66.1208	58.1055	49.4686	43.1719	47.7174	36.6422
Timm23	68.4475	-2.22273	-1.15233	0.00125866	0.0211813	1	76.3012	55.6804	50.4892	44.1115	35.2252	28.4417	27.8307	60.5939	61.4015	55.4348	48.1365	49.1595	44.1187	43.2932
Mmadhc	57.9368	1.32453	0.405484	0.835008	1	1	50.1974	35.055	59.0523	51.6373	44.8983	40.7013	44.3149	49.2565	51.2019	56.8212	53.9166	55.5592	46.6671	48.1405
Furin	40.0217	1.7651	0.819751	0.400778	1	1	26.8885	23.0495	22.207	15.5016	17.9496	12.265	10.9027	41.1342	53.9398	57.8364	60.1654	54.0534	43.5414	50.3186
Stx7	72.2041	-2.3606	-1.23915	0.00516266	0.0686143	1	27.7781	18.3284	46.8576	45.5383	60.0085	63.5875	73.8603	37.8969	36.3377	42.2674	48.5342	63.8309	61.4507	70.5478
Rnf7	59.5464	1.40188	0.487366	0.87121	1	1	38.339	38.2251	58.9305	51.856	45.5082	41.8027	41.9968	38.2987	43.4254	60.1624	48.0406	61.81	51.5634	57.4155
Pax1	61.3106	2.21073	1.14452	0.00614909	0.0791245	1	19.7838	18.0561	44.6006	44.9134	47.8389	61.0062	59.6808	30.3843	36.5708	48.6821	71.034	57.9657	53.1108	62.9404
Foxe1	52.8548	-2.18691	-1.12889	0.0279664	0.264316	1	33.3294	29.1887	11.9414	23.3883	11.5779	35.2933	16.3746	53.7314	42.4133	41.9511	47.6182	44.3601	70.4164	59.9532
Phf5a	62.9147	1.8289	0.870973	0.0577436	0.454413	1	60.7765	46.0335	53.8995	47.6513	32.4336	27.9794	28.9376	48.8802	57.6641	71.9299	44.4225	53.8391	41.2331	42.4505
Mark3	72.2905	-1.64326	-0.716559	0.385814	1	1	86.696	66.9957	57.6076	59.8816	58.0625	59.9064	50.2182	57.8851	52.6393	47.9677	53.0358	45.4138	55.8027	47.2415
Carhsp1	59.1367	-1.32289	-0.403688	0.898483	1	1	50.2308	27.6169	51.0897	53.1518	62.546	53.1175	52.7256	56.1744	53.0475	46.8187	48.7448	55.7273	52.6383	45.7842
Cdkn2b	50.7958	1.99108	0.993552	0.408559	1	1	8.6624	9.77167	20.6301	31.4573	39.6211	47.7995	46.7382	50.3209	83.8775	36.4448	44.0836	45.6805	53.7921	44.1212
Ak2	90.3919	-3.0629	-1.6149	1.69377e-06	6.39797e-05	0.0774155	109.565	76.3489	62.51	53.602	44.8107	38.0419	32.7327	71.2185	71.3478	67.6701	40.1291	38.1676	36.9156	32.754
Nomo1	53.5708	1.30171	0.380408	0.944617	1	1	36.0563	24.7569	56.1708	48.7463	39.9479	36.8569	42.837	38.6523	55.4717	50.9709	58.0774	50.8623	56.8909	46.8779
Pafah1b2	72.1999	-1.56513	-0.646285	0.569781	1	1	92.5724	37.2989	66.8742	68.8701	58.7326	56.9294	56.2647	51.8274	53.6598	46.5755	57.9752	44.1637	57.7645	45.7844
Atp5f1	62.6756	1.41867	0.50454	0.838308	1	1	45.5325	40.9952	62.129	54.2063	45.8299	38.499	41.5997	40.4851	48.6674	63.2222	48.0215	55.0439	50.1178	51.9096
Tmem165	55.9413	-1.37029	-0.454486	0.801768	1	1	46.2094	31.7756	56.0018	56.1537	47.6612	40.3964	39.0388	57.2215	51.9316	50.1123	55.7288	51.3141	44.9432	45.9806
Nupr1	122.834	-5.44356	-2.44455	8.58687e-08	4.30342e-06	0.00392472	25.2847	64.4734	18.045	18.8027	57.8067	130.794	119.388	44.5047	25.3893	25.6099	29.9202	45.8613	59.511	126.279
Rab15	47.7578	2.24389	1.166	0.0255017	0.246818	1	12.1355	16.0566	29.6167	26.7949	21.2018	15.5924	25.6654	23.2752	37.065	50.1983	68.7208	58.1691	54.0313	65.5552
Snai2	88.6632	-3.83415	-1.9389	1.24321e-08	7.46678e-07	0.000568222	93.8024	56.6476	74.8251	51.1705	51.2011	34.9961	24.5379	83.524	59.5588	66.3456	47.7651	43.9385	27.8335	27.5566
Srsf1	82.6735	-2.1526	-1.10608	0.071777	0.530575	1	111.399	72.2755	75.562	59.9359	48.5363	38.5068	41.1073	53.948	59.0008	57.7914	47.8305	44.6158	50.4622	42.2013
Atp6ap2	65.2776	-2.062	-1.04405	0.053887	0.431644	1	26.1498	21.4432	47.4836	59.5902	51.6042	62.5723	68.2042	44.6028	34.2552	43.7986	54.0497	55.3329	61.2635	62.3509
Rrm2	147.316	-10.2062	-3.35137	0	0	0	212.067	80.865	76.1163	47.4294	27.3506	15.1123	16.9565	82.5643	95.6037	71.3186	33.2675	27.1864	30.8943	14.8016
Gpc1	67.7417	1.98008	0.985556	0.0840166	0.593886	1	61.4038	28.183	65.3667	41.2864	37.9575	30.7766	32.2391	48.7858	64.1836	38.448	94.1971	39.1053	36.9224	33.9065
Lamp2	60.5989	1.84881	0.886595	0.182443	1	1	21.1662	22.5555	66.6646	63.2425	60.7663	52.7728	56.6521	38.7518	36.9553	49.7021	53.5221	60.4314	57.1374	58.9945
Cmtm6	57.1407	-1.39149	-0.476634	0.926633	1	1	46.7247	23.7055	56.4882	57.2689	57.1306	58.5011	62.9262	49.814	50.7592	46.4664	54.1329	49.3787	55.7802	48.9688
Cdk2ap2	53.008	-1.75134	-0.808463	0.0953421	0.653427	1	54.5655	44.304	46.8957	33.699	31.3062	27.4208	32.4921	50.9786	50.3104	59.1204	46.3281	60.8738	41.1412	45.9246
Krt75	128.446	-11.1984	-3.48522	0.00137639	0.0227932	1	51.3481	9.53013	2.86621	19.5923	19.4921	110.995	152.311	205.545	49.7791	39.8136	22.9286	5.73204	13.5262	16.4281
Napa	51.8724	-1.31531	-0.395398	0.959765	1	1	50.3203	38.3006	42.6557	44.4482	43.3991	44.7771	47.4529	53.4244	45.2993	44.6719	52.4211	53.1086	51.5612	53.2287
Rpl10a	64.1	1.96245	0.972655	0.20396	1	1	62.0629	68.1902	54.4819	43.4383	37.059	29.1383	28.596	31.8467	46.3133	73.7182	42.5602	66.9379	40.4481	51.6964
Pmepa1	59.983	-4.15113	-2.05351	3.30957e-13	4.91128e-11	1.51267e-08	24.5671	17.1442	6.55551	5.27995	6.45539	7.58954	6.15758	95.3989	84.101	34.87	46.3491	34.3675	29.8415	28.3994
Slc35b1	56.4727	1.42316	0.509099	0.75376	1	1	49.3516	46.4312	58.63	50.2726	39.937	32.3055	36.5448	42.3444	47.542	54.3154	53.034	59.4156	47.9318	48.6808
Psma4	58.2628	-1.70861	-0.772823	0.162872	0.932861	1	60.8506	40.2406	52.9357	44.3691	36.9129	33.4159	34.0905	55.675	57.6498	57.2045	42.3041	51.0593	42.7066	46.3933
Rnpep	52.9342	1.3819	0.466651	0.841392	1	1	35.7984	33.1033	49.2951	52.0201	40.5691	31.1646	38.8921	32.1636	42.7354	55.8239	53.8483	58.9055	56.6792	52.7356
Tma7	58.4766	2.10513	1.07391	0.0630367	0.483578	1	62.6522	64.2756	41.3773	36.4426	27.1102	25.8317	24.3578	45.353	52.6777	60.7939	41.9865	58.9431	42.3821	50.7262
Pdha1	54.9893	-1.19474	-0.256694	0.990368	1	1	47.2784	30.9743	59.9833	51.9965	53.7546	48.3655	54.563	39.8115	50.931	49.9953	53.0999	53.3058	50.2371	54.8107
Emc10	45.8459	1.23092	0.299741	0.9841	1	1	36.2171	24.3575	40.0132	32.4895	31.3241	28.2057	35.0839	44.1432	53.6565	51.6786	56.5699	51.3119	48.0477	46.6284
Rbmxl1	67.7428	1.84885	0.886627	0.0222236	0.22178	1	68.8898	56.9615	74.6372	59.4321	43.9362	38.9612	37.9687	47.5944	60.9442	60.8484	49.8966	45.8378	50.305	36.39
Rpl34	57.9825	2.50044	1.32218	0.0244044	0.238289	1	39.7817	63.8408	27.9167	28.5193	19.5057	21.5242	20.67	38.2567	52.1242	69.3767	43.6104	60.2691	39.0531	48.8091
Pdcd6ip	53.3743	-1.24687	-0.318314	0.99284	1	1	45.2083	29.729	52.6075	56.5118	52.3248	53.5002	56.4949	61.5404	57.5237	51.0019	47.4702	42.3683	48.7667	42.7583
Lce3c	202.505	-33.9682	-5.08611	1.427e-05	0.000423522	0.652224	5.37471	15.0617	27.4201	77.401	267.941	140.241	22.2735	163.401	0.940956	7.20414	0.927117	137.07	23.2214	18.6489
Cdk16	65.7509	-1.67537	-0.744481	0.213793	1	1	71.7812	52.945	50.6365	48.4242	46.6633	36.8166	49.3916	59.7206	59.503	46.9618	51.7183	40.6642	49.9072	42.7478
Pef1	56.6376	1.74918	0.806677	0.0712329	0.527592	1	26.571	28.885	54.6769	57.9251	53.2647	42.0257	51.6115	30.8869	41.537	48.6533	55.35	56.4464	58.9062	59.2712
Ssna1	55.1216	1.65701	0.728584	0.190152	1	1	56.8125	55.7844	45.6078	40.8149	38.3101	34.126	34.7535	53.4308	52.3031	55.9069	48.313	49.869	47.131	42.8905
Cacybp	99.4541	-2.87203	-1.52207	0.000461791	0.00907811	1	138.534	77.341	71.8711	54.9903	43.8236	40.0105	36.2449	60.3742	57.7153	57.8245	41.9301	46.5084	47.2627	38.159
Hopx	183.743	-11.6757	-3.54544	0	0	0	16.6908	19.3017	32.1696	49.6484	79.0643	257.834	191.153	19.2779	7.99835	26.9122	12.9244	60.5865	109.653	112.061
Cib1	53.5573	2.02648	1.01898	0.0101717	0.119086	1	18.8715	20.1963	35.4266	34.9986	37.0603	34.4503	41.7564	27.6981	40.1583	42.7983	48.7901	66.1214	58.0453	65.3583
Irf6	66.5855	-1.42449	-0.510448	0.924455	1	1	36.9137	22.3036	54.7105	61.2992	96.1203	77.2923	66.642	81.359	63.4526	41.5012	40.3794	37.0508	41.5448	43.6649
Plin3	57.3667	-1.59112	-0.670044	0.519299	1	1	25.6782	20.7012	45.511	40.4853	44.7633	42.493	56.5935	50.085	45.3344	39.7087	50.6662	54.8195	49.9414	58.1398
Sat1	87.4645	-1.61668	-0.693039	0.428831	1	1	65.6374	69.729	79.1961	72.7293	87.6639	126.494	80.0343	35.4116	35.4411	64.1068	36.0224	68.152	48.4354	60.944
Cox7a2l	55.5413	1.64001	0.713708	0.241043	1	1	28.2866	23.0168	49.4816	47.4586	41.4133	35.1664	37.4995	32.5912	43.0894	61.601	51.2884	66.8557	40.3764	52.5397
Tmbim6	58.9599	1.64024	0.713911	0.430553	1	1	29.1083	21.4928	63.8107	29.1713	32.8173	37.6788	34.7964	39.024	48.2089	54.1091	48.3662	58.304	44.9992	55.228
Bspry	71.7047	3.34019	1.73993	7.0005e-06	0.000227733	0.319965	21.2676	34.8349	47.009	52.1554	57.4037	69.1168	75.3063	17.0993	23.6736	44.4102	57.1757	65.7236	71.5855	68.103
Slc35a4	62.9053	-1.9808	-0.986085	0.0519201	0.419565	1	72.468	44.0781	48.3119	42.6018	31.4798	27.7092	35.9034	53.3427	57.1361	54.9236	49.9483	44.8097	44.6737	42.5782
Rrs1	63.196	-2.11134	-1.07816	0.00418256	0.0579648	1	66.3296	45.488	43.3269	44.8662	30.325	31.0392	30.5135	60.0624	56.1278	49.2928	51.7322	45.881	46.4177	37.8959
Amd1	54.1037	1.82297	0.866293	0.130986	0.807721	1	49.611	39.9021	44.298	46.6951	33.7207	35.0016	32.3699	46.9804	68.3052	61.5206	49.2644	42.5737	44.1922	34.5663
Lypla2	57.9758	-1.55468	-0.636615	0.299587	1	1	61.8197	46.9169	49.0167	44.8644	39.6608	35.9634	43.0523	54.1319	54.547	45.2188	52.6513	49.8659	47.1484	43.8381
Tns4	84.692	1.99583	0.99699	0.166162	0.945094	1	65.6101	67.7393	103.59	88.531	94.3455	67.8421	65.6739	68.6587	82.0319	65.7941	30.3824	37.2941	32.4182	30.7924
Atp6v0e	53.5104	-1.71974	-0.782192	0.173407	0.974878	1	21.475	19.4351	40.1985	41.7573	42.3123	47.3217	45.0779	39.0184	36.4546	48.2999	48.9317	64.7085	50.4776	58.6823
Ckmt1	73.663	-1.7549	-0.811392	0.607209	1	1	30.9181	33.9715	65.5274	87.5944	93.5616	67.6748	70.9617	55.381	37.7756	55.6416	40.9727	53.7644	49.9603	53.0205
2900097C17Rik	58.6695	#NUM!	#NUM!	#NUM!	#NUM!	#NUM!	39.034	28.0701	34.6395	52.0818	44.1741	45.3547	52.1122	46.2013	51.3724	39.4017	65.2571	40.0671	58.8	45.2946
Aprt	80.1382	2.68952	1.42735	0.000901867	0.0160893	1	36.0077	38.1942	72.454	48.149	37.1883	26.605	22.7353	32.8911	55.2788	87.8223	45.0847	49.9907	36.1606	39.1103
Gjb4	97.634	-4.52733	-2.17866	0.000137706	0.003147	1	57.7118	16.4886	26.9589	44.8944	40.7387	30.4912	28.3532	137.556	89.6247	36.555	20.292	22.8434	19.1954	19.8524
Os9	50.9404	-1.68754	-0.754919	0.440298	1	1	20.8992	14.3251	35.9563	39.5211	43.9381	42.7959	47.5607	48.4999	44.4771	37.735	52.5215	50.4036	59.0849	53.0662
Pik3r2	55.275	1.86709	0.900791	0.260487	1	1	24.2368	46.0284	51.1029	44.4515	45.6508	32.4348	39.1643	29.2992	49.2802	49.0704	66.0985	47.5991	55.2307	48.5939
Mrpl32	54.3501	1.34319	0.425667	0.925374	1	1	48.2579	42.7857	49.1816	49.0235	38.708	32.2561	38.6078	35.4411	47.4915	59.5186	45.7352	60.0027	49.5123	47.3279
Ddx39b	58.6984	1.59186	0.670718	0.44363	1	1	49.7987	45.9857	59.5265	47.0263	33.6107	30.5876	30.0177	41.5789	52.1175	57.8702	47.8771	51.3187	48.0947	46.1521
Mvb12a	52.4021	1.27865	0.354624	0.960593	1	1	29.9403	33.0851	53.8825	47.3794	44.921	39.9296	45.3874	45.307	51.8422	50.9217	42.018	55.2336	46.9994	52.5266
Ddx3x	63.6101	1.25182	0.324032	0.977625	1	1	46.9933	40.5817	61.5791	75.0122	54.746	50.806	57.4424	41.9666	53.7961	51.4846	52.208	48.5241	50.6531	45.5545
Copa	51.953	-1.18399	-0.243657	0.997002	1	1	31.3572	27.6186	55.018	51.7477	49.9696	40.4082	52.3081	48.779	49.8706	43.8306	52.1584	47.4748	54.2928	47.6882
Pglyrp1	138.367	17.8631	4.15891	0	0	0	7.18709	6.42931	14.3228	9.69339	28.7213	75.1099	135.535	6.3412	14.2443	23.707	22.5259	50.4869	85.4733	141.199
Ifitm1	55.5857	60.3242	5.91467	0	0	0	0.2251	0.792507	1.91479	4.27535	3.55466	16.4551	27.5811	2.79103	10.3299	31.4259	65.9606	91.5261	58.2245	83.5903
Id2	70.4334	5.55562	2.47395	1.29716e-10	1.20996e-08	5.92882e-06	12.0706	10.6839	27.3445	52.3958	26.4017	58.695	65.7383	9.82304	30.8198	40.8551	62.6144	62.4004	61.4837	75.1284
Grina	60.5151	2.4884	1.31522	0.00174231	0.0279026	1	16.1094	38.8436	44.1181	45.888	46.6884	64.595	60.2325	28.4959	38.1026	38.9196	53.1801	67.6227	55.2201	60.7976
Scand1	43.4909	1.42983	0.515846	0.918375	1	1	19.8322	24.8449	27.8579	27.1843	24.2516	23.5066	25.5615	31.4361	39.3639	49.0764	53.3923	62.7301	48.157	57.6846
Urah	55.2363	1.54339	0.626105	0.366841	1	1	27.8253	39.6447	42.3125	36.3585	30.9413	31.288	30.4192	39.0994	48.3185	68.16	42.3663	54.1931	38.4539	51.1461
Ncl	91.8189	-2.87692	-1.52452	0.00316026	0.0459862	1	124.532	54.1791	59.8236	51.8286	35.097	34.2119	34.2802	59.1059	62.2699	59.5535	42.1786	40.0769	42.0091	36.3177
Mapk6	152.552	-4.02388	-2.00859	4.51113e-05	0.0011939	1	197.28	83.2258	117.346	142.219	77.6617	76.7972	64.9937	107.824	61.4141	52.948	30.6921	31.7408	30.654	26.2306
Cst3	52.355	1.83833	0.878397	0.143174	0.858216	1	16.6313	22.9763	55.2755	41.1635	36.2463	35.3334	40.749	38.486	37.1236	49.4346	47.6754	64.5527	49.0693	55.1377
Rrm1	73.6629	-2.8028	-1.48687	2.65941e-05	0.000748929	1	81.9505	46.4086	78.0154	55.9282	38.8019	27.9223	32.6561	62.0957	72.5285	69.3103	37.8292	33.9795	40.2924	25.2662
Dpy30	56.5571	-1.62234	-0.69808	0.258759	1	1	64.6937	46.8217	53.9019	40.0514	36.8207	32.9126	35.5429	47.6056	49.7469	59.2122	38.908	52.1173	44.6773	48.5135
Timp2	57.4749	-1.93061	-0.949058	0.266241	1	1	24.7619	10.003	22.6831	34.9258	31.9705	38.7605	50.1265	41.8732	55.1872	32.2023	80.0239	38.06	50.7056	42.672
Paics	56.6464	-1.59271	-0.671483	0.416555	1	1	57.7502	31.4181	50.8951	43.3908	36.9366	36.4541	42.7483	55.5426	65.0196	46.738	43.7847	42.0057	46.2205	41.2385
Csnk1a1	65.2179	1.39907	0.484466	0.890866	1	1	47.1028	42.7599	73.4685	75.5732	72.7966	55.6898	56.6189	37.0864	44.9782	56.9672	46.7193	56.0704	47.8107	50.8261
Med10	55.9177	-1.58304	-0.662698	0.4921	1	1	57.9939	37.7679	50.6912	47.4488	44.6125	36.5934	40.616	53.8416	52.722	48.8536	44.2405	54.5558	41.754	43.5564
RP23-110C17.2	63.5288	3.16199	1.66083	5.91531e-08	3.06189e-06	0.00270365	54.8435	40.5771	57.246	38.2483	28.4716	18.396	18.6876	55.4519	85.0912	69.8116	39.9722	31.9812	31.4621	25.5964
Tomm5	53.8304	2.25513	1.17321	0.0267305	0.255435	1	58.0895	56.0855	37.3314	29.6941	21.2062	21.405	20.1525	43.268	51.5753	63.3059	44.9808	53.8676	40.9383	41.3519
Wdr6	55.6652	2.25118	1.17068	0.0740598	0.543248	1	16.1935	17.7545	42.6611	46.2079	43.2331	37.5386	51.0632	27.9867	49.6554	36.3629	65.1225	48.4828	65.7462	45.8287
Ube2i	65.2165	-1.76771	-0.821878	0.190132	1	1	76.8605	64.5025	56.3135	50.5152	47.8555	43.2093	41.394	53.5725	54.8283	52.2346	48.5656	46.4736	42.5708	40.8742
Mars	60.7435	-1.60616	-0.683617	0.471682	1	1	61.2502	43.0715	53.1842	47.6306	44.568	49.5443	58.1683	60.2368	55.7709	41.056	45.513	39.0859	43.6332	53.8175
Rps13-ps1	47.7157	#NUM!	#NUM!	#NUM!	#NUM!	#NUM!	19.6252	32.3917	32.9743	43.4687	28.6453	22.7247	20.7038	41.3496	51.477	62.4571	37.4848	62.7352	39.0247	44.2217
Dnajb1	57.3854	-1.52681	-0.610516	0.703301	1	1	41.3516	29.0214	52.5604	51.8759	47.925	44.5389	43.6055	73.4192	48.6092	44.846	42.4671	45.5986	43.1759	40.5925
Cldnd1	91.776	-2.73271	-1.45033	0.00148167	0.0243251	1	108.958	40.5932	66.7772	60.3901	57.4321	49.7298	43.3167	74.5944	69.148	47.2239	44.1901	33.5364	37.8841	32.0379
Slc25a1	68.6358	1.50291	0.587759	0.453076	1	1	62.5269	54.0681	81.8725	80.8564	62.1261	47.2782	54.6013	52.6204	62.8341	55.3992	41.6394	43.9266	42.0987	39.9377
Phb2	66.8402	-2.48382	-1.31256	0.00105153	0.0182465	1	80.2761	54.8931	51.1564	42.6113	31.138	26.2633	27.1387	53.4043	62.4734	58.7119	43.9712	44.7963	40.4036	34.4499
Pawr	65.8256	-1.56978	-0.650562	0.481577	1	1	69.6815	48.3065	57.6731	70.4267	59.2665	55.12	45.972	61.9697	47.0958	47.8299	42.6647	47.0946	43.5778	47.9248
Acadvl	52.244	1.43824	0.5243	0.766605	1	1	28.88	28.0662	51.1923	50.9063	51.4775	49.7463	53.5597	37.1564	48.5381	45.7675	52.7704	53.0106	50.7983	49.9619
Wbp2	63.9275	2.20386	1.14004	0.0152057	0.164555	1	19.5237	21.0406	42.508	45.0749	46.6136	52.0979	65.125	33.089	36.6551	39.7503	51.3837	57.453	56.7406	62.7301
Mrpl52	48.638	2.58357	1.36937	0.0591184	0.462841	1	26.3966	51.0136	17.4018	20.3932	13.3009	16.4678	20.1795	51.7913	46.2625	66.3341	38.2688	57.2915	36.2157	41.5223
Eif3m	58.252	1.55013	0.63239	0.502238	1	1	45.8171	34.6132	55.4657	49.0277	37.5923	35.4094	32.3255	44.2092	54.1949	61.0384	44.08	48.6682	40.5315	44.8447
Ube2b	57.178	-1.52265	-0.606586	0.367208	1	1	36.5017	29.8312	55.4086	46.9492	52.9916	56.7519	49.281	35.1256	36.1369	47.0954	45.8555	61.3645	52.223	59.5668
Srebf2	66.1992	1.61088	0.687845	0.494256	1	1	28.9068	31.0376	72.6589	65.0804	54.442	43.8852	42.5827	45.1848	51.2241	59.7395	47.1373	47.0677	43.1327	43.3907
Crct1	163.97	-42.1206	-5.39645	2.08423e-08	1.18929e-06	0.000952617	7.54015	2.68202	7.39752	33.9676	213.39	191.399	67.0185	141.158	6.36895	1.65777	0.663731	114.551	30.9381	40.835
Pitpnb	61.5323	-1.56907	-0.649913	0.591575	1	1	70.106	33.9407	57.1071	51.8058	44.8254	45.8387	45.5658	52.9586	49.6653	47.188	46.8264	47.3607	49.4662	42.6742
Ogdh	58.0218	-1.20066	-0.263822	0.990285	1	1	38.6812	30.995	67.5315	66.9517	58.0871	48.257	56.9476	48.6485	53.898	48.5121	47.4295	43.1297	48.6372	45.7936
Hmgb1	88.1102	-2.47265	-1.30606	0.00119837	0.0203767	1	114.955	51.0829	81.0682	50.4347	39.5014	33.4753	42.0082	61.2657	53.1465	56.7116	43.4788	37.4405	42.9926	40.8685
Mbnl2	54.9437	-1.47175	-0.557535	0.840646	1	1	34.4544	20.3704	47.8668	50.0493	63.5161	57.4881	61.95	49.9443	47.6176	42.3465	55.0955	45.872	46.7263	47.9374
Psmd14	58.4375	-1.60695	-0.684324	0.341355	1	1	59.3818	39.9989	65.1949	56.5098	46.5798	35.0134	36.402	51.7869	55.1925	51.6801	43.6029	47.7149	43.9318	41.5387
Sc5d	84.0347	-2.37179	-1.24597	0.000885662	0.0158435	1	95.6134	54.4484	62.3406	58.0792	49.4948	40.6488	48.4418	72.4561	61.815	53.662	39.2081	38.4876	36.8605	32.8589
Mgst3	43.8624	-1.21181	-0.277159	0.997549	1	1	17.3976	15.8068	28.2256	40.157	38.6005	35.9794	44.5001	56.3836	69.6359	46.5888	36.8543	39.9972	42.402	43.2246
Shmt2	70.9204	-1.96966	-0.977943	0.0555863	0.441546	1	81.7571	45.5317	77.1058	43.4616	46.4644	51.6626	50.5359	60.0837	54.6884	53.9232	44.2019	33.1121	35.3096	53.5612
Fam210b	61.4079	2.55113	1.35114	0.0273158	0.25967	1	9.62537	8.1259	24.2337	48.295	52.1247	60.2123	70.0919	39.7969	53.5842	27.4263	62.2561	45.5246	53.127	52.7238
Ndufs7	47.5824	1.33139	0.412935	0.852817	1	1	37.4657	38.3792	38.9228	29.7736	27.6658	29.5301	31.7022	34.5302	44.2955	56.242	46.1197	56.9991	43.5569	52.3156
Sidt2	51.2078	1.28828	0.365448	0.96376	1	1	36.831	44.2956	48.6279	50.5879	45.6407	56.1604	51.2045	41.6236	54.1031	51.6109	51.8277	46.9914	44.8269	42.8005
Hdac2	55.0208	-1.22566	-0.293557	0.971527	1	1	51.8431	31.597	59.8872	57.3501	49.0036	40.832	48.2734	38.9887	46.529	48.6171	52.6914	50.4538	53.8131	42.3845
Cisd3	54.4843	1.21326	0.278894	0.97992	1	1	59.6433	51.4685	44.2044	62.3615	45.1627	41.681	51.6978	39.3782	45.9983	47.6355	39.9864	47.6492	55.2911	57.2707
Nudt4	63.9406	-1.81887	-0.863043	0.152587	0.894319	1	43.1678	23.5601	37.5935	45.2353	48.2328	66.8496	64.3764	48.4934	39.8104	36.9187	52.004	41.8264	61.0317	53.1165
Slc2a1	90.0571	2.161	1.1117	0.184226	1	1	43.7768	39.1091	117.686	75.4361	121.977	84.5608	48.5728	62.705	57.4941	62.4285	35.2758	50.085	31.5369	33.6702
Adrm1	57.5934	-1.68403	-0.751914	0.163852	0.936479	1	64.0577	58.1512	40.7598	38.6658	33.0049	33.1536	35.259	51.129	49.1482	46.7352	51.2967	43.4973	46.706	44.5306
Comt	48.8658	-1.56723	-0.648215	0.559191	1	1	49.1158	35.5088	37.8371	37.5607	29.8981	28.249	29.8854	48.6157	47.889	46.6498	47.4301	48.7166	42.5843	50.9453
Tsen34	61.6595	1.66545	0.735912	0.117482	0.749323	1	62.3421	40.5331	64.4864	47.9454	44.2581	34.586	36.093	48.2417	58.6601	58.8326	42.092	44.0334	41.5148	39.3212
Capns1	69.4104	1.65395	0.725912	0.515254	1	1	37.0365	27.3448	84.0053	48.3531	63.6927	63.7362	53.4941	46.1129	50.141	54.8155	36.8832	52.2114	41.8226	50.1442
Rpl11	55.3852	1.94301	0.958293	0.116273	0.744834	1	43.189	43.0447	40.0732	36.874	28.9875	22.166	20.4465	36.7946	45.4088	70.6971	37.3521	63.2565	34.4185	43.6782
1110007C09Rik	62.9504	-1.78365	-0.834832	0.159824	0.921293	1	21.7468	25.0719	40.2216	43.4865	46.1827	59.7877	62.5059	44.8134	36.6178	36.229	42.2609	55.0211	52.6697	63.395
Mrpl12	69.8926	-2.93273	-1.55225	1.29328e-05	0.000389399	0.591108	82.0999	54.4706	48.7546	38.3468	25.459	21.4276	21.4365	57.6852	59.5194	56.6585	40.4582	43.9445	38.293	34.2945
Crabp2	92.648	6.55169	2.71187	3.2025e-10	2.76176e-08	1.46374e-05	20.7234	51.5807	73.7313	57.1349	78.53	17.331	18.0379	6.03814	56.0231	111.565	37.9201	62.6692	19.6115	36.9927
Prdx3	53.2625	-1.28812	-0.365264	0.96063	1	1	45.1115	27.8931	41.8327	45.6954	38.278	45.4413	55.1601	44.151	51.8164	50.8323	44.7817	43.1143	44.473	51.3649
Eif4b	60.0061	1.63995	0.713651	0.49965	1	1	48.3827	38.2872	60.5178	50.5886	46.7564	37.8438	34.2566	37.8574	52.8323	59.4944	46.0646	51.6244	41.983	40.3931
Sqle	71.362	-2.65597	-1.40924	0.000478729	0.00934278	1	75.0135	47.3131	65.7806	64.7228	39.3706	27.7032	32.6721	67.7106	62.8444	56.8086	40.3524	37.6099	36.8576	27.9955
Gorasp2	48.7204	-1.24151	-0.312092	0.970949	1	1	43.6004	26.4598	51.3587	44.816	43.9074	37.0204	37.3061	46.398	54.341	46.0822	49.3336	44.0575	44.9246	44.7522
Scp2	56.034	2.04817	1.03434	0.0444172	0.374632	1	18.2146	17.3251	47.9765	50.0725	53.4542	45.6239	48.4451	32.4703	38.7542	46.8942	52.2268	58.6139	48.3513	52.5746
Col7a1	70.9479	4.07933	2.02833	7.87211e-05	0.00193755	1	53.4197	46.8815	36.4313	28.9508	44.4928	21.4176	18.9463	68.9767	95.0143	30.7216	54.1716	24.918	36.4061	19.6223
Ddx24	45.3888	-1.13425	-0.181744	0.999141	1	1	36.9155	25.4169	46.9555	42.4289	38.706	39.8342	42.9352	42.5421	47.6263	43.8221	46.9107	50.6041	50.4819	47.7545
Csrp1	78.0717	-2.49774	-1.32062	0.0189864	0.195714	1	53.2713	36.4354	76.5562	56.5244	52.9729	59.3056	41.8006	102.872	53.5605	48.5533	28.3898	35.9602	27.6272	32.7521
Gsta3	40.712	2.47708	1.30864	0.0976197	0.662981	1	7.34995	6.91757	6.86731	12.9786	7.21851	9.25498	16.6896	16.9375	34.7712	52.9102	45.2185	74.2055	41.7325	63.9338
Lpcat4	53.7701	-1.95133	-0.964457	0.0757083	0.550983	1	45.9502	29.2686	28.6149	28.6949	42.0508	45.9226	47.413	61.59	65.7517	35.2092	33.5181	37.8763	54.0235	41.6409
Fam120a	45.4774	3.42274	1.77515	0.000416719	0.00826674	1	13.3622	38.3485	8.08496	9.19455	9.54179	10.2961	9.69568	44.9784	52.6064	43.7508	55.2401	33.3306	59.4499	40.2444
Emc3	47.0479	1.18826	0.248853	0.9921	1	1	36.9084	30.7496	46.8125	48.3197	41.2465	35.9709	39.1235	45.763	51.5058	47.2627	45.7761	47.7334	43.238	47.9212
Txnl1	52.5582	-1.3063	-0.385482	0.846841	1	1	49.134	31.3178	49.4547	50.9378	40.022	40.7196	41.0708	48.2069	52.882	55.6617	43.5292	43.8233	41.2373	43.7103
Ifi27	46.7552	-3.82191	-1.93429	2.61362e-06	9.41357e-05	0.119458	4.72124	2.42312	7.98751	7.50719	11.3496	15.2023	24.2756	38.6542	31.2767	27.4133	36.0614	59.972	66.3607	69.2347
Cx3cl1	41.8228	2.29555	1.19884	0.384075	1	1	5.56209	8.25383	27.3552	15.3603	17.1764	27.6495	36.6045	40.6671	71.2095	43.2379	43.7805	47.842	34.7819	47.0411
Bag3	56.8346	-1.50393	-0.58874	0.692521	1	1	25.3768	22.2188	65.6135	54.3987	65.0719	62.2583	58.6418	45.8083	45.6941	44.2738	53.8752	48.5973	46.0488	44.2057
Maea	48.1102	-1.18752	-0.24795	0.991306	1	1	37.796	25.6737	43.8736	46.0545	41.527	52.3262	46.9633	53.7076	51.3616	43.1159	43.6442	45.9777	43.8942	46.0019
Tbx3	69.2886	2.31254	1.20948	0.00229777	0.0352067	1	26.5538	22.5518	61.3011	68.6623	64.9141	60.2304	82.1404	26.245	30.8189	36.165	69.9149	50.5969	59.0514	54.3616
Upf1	53.3158	1.24093	0.311425	0.979234	1	1	38.6715	40.7863	51.2733	47.9828	48.6007	46.1592	49.411	37.3074	41.6512	40.59	58.6488	45.4895	58.0607	44.2572
Adam28	73.7671	22.6836	4.50358	3.33067e-16	7.88765e-14	1.52232e-11	3.22881	42.5609	38.61	35.1369	41.0172	53.0253	66.0143	2.52473	18.096	41.3602	57.2165	62.9172	62.3571	81.5199
Nedd9	67.6995	-2.4854	-1.31348	0.190893	1	1	38.5042	9.08034	33.5645	39.564	61.9218	66.3504	67.7982	96.8948	53.8339	26.5947	39.3912	30.342	42.5828	35.8959
Ivns1abp	81.9322	-2.17149	-1.11868	0.0365649	0.322413	1	96.2157	47.5854	55.8564	58.3422	46.8156	52.6354	52.3375	67.6488	52.8569	42.5438	42.9263	36.101	46.6832	36.4405
Kif5b	66.7977	-1.54251	-0.625283	0.700855	1	1	49.7806	34.8091	62.638	70.5289	82.3277	75.2171	77.3947	39.0012	38.6901	41.6773	47.3686	46.3226	55.9025	56.2007
Ndufa7	43.6401	1.59162	0.670497	0.527487	1	1	16.8118	25.9183	25.9769	26.7169	26.9601	28.7122	31.0968	31.6955	36.0985	50.3146	44.5297	60.3202	46.7417	55.3638
Ndufb4	43.9224	1.71238	0.776003	0.570626	1	1	26.6518	46.7218	22.2402	24.9781	21.4937	27.7007	27.7115	33.1063	41.1231	53.5323	42.3154	56.541	47.4905	50.9067
Rnf126	61.0151	2.36691	1.243	0.000982116	0.0172648	1	72.1012	71.0424	62.067	32.3623	31.8816	27.0573	23.8658	49.049	50.9878	54.2354	47.2347	44.4254	40.4456	38.633
Ubald2	65.4188	5.07159	2.34244	1.322e-09	9.97086e-08	6.04234e-05	8.63998	14.4029	63.1331	39.7109	46.1046	42.1849	44.1019	15.3466	28.6516	67.7046	37.9003	71.8211	37.7289	65.057
Spcs3	87.1548	-2.64991	-1.40594	0.000559561	0.0106876	1	105.394	36.8464	72.79	51.5188	48.9352	41.2176	40.9708	68.9157	63.6571	51.0972	38.0682	35.5238	34.3063	32.4381
Nudt14	49.2166	1.91848	0.939965	0.220965	1	1	19.0983	27.4423	46.5993	33.9248	33.4556	26.7071	33.401	27.558	33.823	50.3449	49.9581	64.9777	41.5407	55.7843
Fkbp2	46.8737	-1.44605	-0.532119	0.731823	1	1	47.8219	36.4193	42.2589	34.3226	29.4142	28.9914	34.5473	44.6724	47.3315	51.4884	39.4274	48.328	43.7053	48.3441
Bnip3l	64.8539	-2.34012	-1.22658	0.0360554	0.318938	1	19.5033	18.4791	62.858	51.55	71.19	64.469	63.5621	40.7939	31.0317	41.294	50.4388	58.5178	49.7954	51.3869
Dld	53.435	-1.15379	-0.206375	0.99162	1	1	52.9936	34.7807	56.2458	56.7222	49.231	49.8589	51.9325	44.3594	47.1818	50.6243	44.9098	45.4037	44.3256	45.5804
Prdx5	49.6542	1.35657	0.439962	0.864293	1	1	24.8677	27.8868	45.0031	43.3917	42.7982	37.3546	36.2808	42.1719	43.4454	45.5134	44.08	56.5103	39.6897	50.3222
Reep4	63.8093	2.0742	1.05256	0.0038881	0.0544454	1	59.498	74.3813	65.6385	51.2294	54.0543	44.0358	32.919	56.0938	52.6892	61.9802	37.8184	42.358	32.8545	37.788
Cfdp1	56.1035	-1.89712	-0.923815	0.00566336	0.0739147	1	59.7914	44.0994	49.514	39.6697	35.1124	29.6064	30.279	52.4155	59.2403	54.5513	34.927	45.3354	37.9074	37.0549
1110008F13Rik	50.0039	1.43698	0.523039	0.750527	1	1	35.1141	28.4018	47.5858	42.5191	35.4581	26.847	32.2126	39.472	46.6268	52.422	48.3879	48.9991	44.4263	41.0742
Ppp1cc	57.3496	-1.52031	-0.604368	0.550558	1	1	63.1112	46.0848	61.0742	65.5008	47.4322	42.1168	43.3214	46.104	48.9978	51.4968	49.1983	44.5026	43.4572	37.2873
Ndufa12	40.5893	-1.51752	-0.60172	0.55434	1	1	34.0822	26.647	26.5724	26.9552	19.4127	17.8245	18.2873	38.5188	46.3568	54.6062	45.5676	49.8598	40.928	44.896
Cope	47.0584	1.46529	0.55119	0.739743	1	1	39.9538	45.8712	46.4461	37.4358	36.6926	29.9931	34.2805	45.5321	44.1769	47.6707	46.7767	48.9882	42.1638	44.8521
Gm28438	89.5253	#NUM!	#NUM!	#NUM!	#NUM!	#NUM!	39.0803	155.432	11.9539	9.03812	6.51265	5.58069	2.50103	7.45962	23.6184	56.5212	55.6842	98.6131	28.4388	49.5652
Rnf4	56.1691	-1.46018	-0.546142	0.768882	1	1	58.457	32.9172	47.7233	52.7474	46.3254	41.7311	49.0298	53.8812	47.0319	44.382	44.7287	45.1195	46.2545	37.9051
Jag1	73.1285	-4.81827	-2.26851	0.000711184	0.0131123	1	44.8768	10.6385	25.4512	28.0142	25.8349	29.2639	18.2047	101.38	99.4928	34.007	28.4501	25.9957	16.1747	13.624
Tmem184b	51.866	-1.30211	-0.380854	0.945261	1	1	42.6329	30.5496	54.7199	46.6473	46.1029	35.4063	44.0404	44.2168	37.57	40.443	57.0848	40.8347	58.7265	39.9211
Hgs	45.7509	-1.19277	-0.254311	0.977809	1	1	31.7293	25.9869	38.6512	38.5064	46.3052	45.0168	43.1414	54.2221	44.8534	40.0274	45.2962	45.002	46.485	42.2158
Nup93	59.8586	-2.06804	-1.04827	0.0142806	0.156188	1	61.5222	45.2454	66.2682	51.4612	40.0005	29.6283	32.4253	58.195	58.953	46.7044	45.6994	36.3514	39.3177	32.8342
Mal2	103.737	-4.00987	-2.00356	0.000103196	0.00246559	1	46.5231	13.4815	17.7514	26.3223	99.7672	156.675	116.743	51.2434	44.2548	32.2083	28.191	39.9423	50.7995	71.1328
Tax1bp3	45.9303	1.26771	0.34222	0.953565	1	1	28.5271	20.9427	38.1405	35.6911	32.4103	34.9125	37.1343	53.8644	50.7737	53.7201	40.2582	42.578	35.0019	40.9865
Paip2	51.3255	1.5087	0.593305	0.606535	1	1	29.3697	29.8586	54.9232	45.1489	47.645	49.0367	43.5191	32.1244	39.1807	45.6639	49.1937	55.0061	47.6281	48.2945
Dnajb11	54.026	-1.48075	-0.56633	0.650667	1	1	57.7599	29.9137	47.0836	44.2633	37.129	35.2919	42.1699	50.2922	47.3629	41.3698	43.5355	43.9729	46.0133	43.7295
Agr2	43.1123	33.2574	5.0556	1.67891e-08	9.73241e-07	0.000767363	0.286127	4.70102	3.16915	4.72782	2.09741	1.83934	3.94941	0.641964	13.4874	83.0555	45.9378	75.3287	30.0449	67.6994
Pabpc1	62.1895	2.09242	1.06517	0.0848069	0.598361	1	40.0417	24.5385	67.3288	30.5954	33.4704	30.5424	22.992	37.6077	48.872	57.0501	38.7082	58.6946	35.4302	39.8077
Tbcb	45.1045	-1.31937	-0.399854	0.915236	1	1	35.4575	26.6654	40.698	39.2449	33.2807	32.8678	38.5135	54.7516	48.502	43.8056	36.0238	45.8134	43.5386	43.7104
Rras	49.0975	-1.8198	-0.863781	0.473973	1	1	23.1357	12.1443	31.2472	23.7285	36.4579	37.5293	30.9356	75.0592	50.6567	33.8588	32.2346	48.9596	33.691	41.4916
Nkd2	63.6573	6.41512	2.68148	2.0568e-11	2.19133e-09	9.40081e-07	5.74892	4.96949	9.97574	32.8491	13.8181	28.234	41.6484	9.97314	33.2887	24.0877	94.4655	45.9443	52.836	55.2821
Nfe2l1	55.8191	-1.62453	-0.700027	0.548062	1	1	33.5603	18.2133	42.019	46.0662	50.8723	60.4389	62.8184	50.1134	43.6259	33.8635	54.0334	36.8552	48.4443	48.8197
Cct4	61.9534	-1.77204	-0.825413	0.183786	1	1	70.8487	36.0752	50.6507	44.0449	38.5496	39.6587	39.2113	53.0581	51.6077	48.9405	39.985	41.542	40.9375	39.5149
Fndc1	61.3014	8.39936	3.07028	6.89796e-11	6.78018e-09	3.15278e-06	2.83797	8.84688	51.7785	44.9192	48.7575	41.0906	53.588	10.3863	6.3964	23.4375	77.6837	59.6664	78.8696	58.6427
Sppl3	41.1768	5.33628	2.41583	4.33092e-05	0.00115145	1	28.076	32.7969	4.36309	5.89582	4.0986	3.73145	3.06522	40.8877	49.5566	53.9953	48.0372	45.353	37.1388	40.045
Hk1	50.3507	1.98013	0.985593	0.196576	1	1	18.0502	21.2737	45.4596	39.5014	41.119	35.756	41.0686	27.1473	36.2401	42.0336	51.0485	53.0351	45.6643	59.6328
Pigs	45.7517	1.1284	0.174281	0.999365	1	1	31.4102	24.197	41.5124	43.6765	41.176	34.0905	42.8223	44.6662	55.3089	40.5784	47.8269	41.0254	45.47	39.5868
Bag2	58.8625	2.0814	1.05756	0.0120595	0.136426	1	26.7929	27.8418	51.9947	52.2828	44.6345	42.8423	58.271	23.3491	28.9333	37.8577	52.943	56.8268	55.0555	59.454
B4galnt1	52.7202	-1.65957	-0.73081	0.173067	0.973442	1	51.3124	37.5327	47.7469	41.257	39.7159	34.2421	30.9559	54.128	53.5404	50.7704	38.1305	40.3818	35.5688	41.5715
Mfsd1	45.5989	-1.4408	-0.526869	0.774193	1	1	16.5246	18.711	36.9057	36.0943	32.8778	30.3274	40.9999	44.3081	39.1587	40.3634	47.3017	43.5818	49.1148	50.1979
Wdr83os	45.2727	1.5493	0.63162	0.594959	1	1	19.407	19.0471	38.1914	33.4936	28.2751	25.584	24.6762	34.9889	38.4817	52.354	44.0342	53.9501	38.5092	51.4001
2010111I01Rik	52.5458	-1.47544	-0.561144	0.721322	1	1	32.3146	47.7814	28.9933	44.0027	41.2693	51.2797	39.5398	30.099	26.9439	39.9654	61.0888	52.5862	46.0319	56.9114
Sap30	68.7145	-2.45588	-1.29624	0.000793071	0.0144013	1	82.6266	57.2604	65.4619	51.926	40.3723	36.175	31.23	54.8024	54.8427	52.7559	36.3486	40.265	43.2841	31.101
Jun	78.413	-4.12927	-2.04589	0.000475525	0.0093041	1	15.869	12.6285	20.6916	33.4631	76.2919	104.236	74.2105	59.2676	23.3765	31.8087	46.9645	46.9071	52.5896	52.2748
Anp32e	74.6276	-2.09302	-1.06559	0.0240301	0.235337	1	96.7671	44.1768	71.1526	62.2693	46.8036	33.4838	42.8795	52.4881	54.745	53.6325	38.8635	35.1208	42.1116	35.7214
Tomm7	37.0276	1.98271	0.987473	0.281297	1	1	15.7333	30.9424	11.3176	16.7481	12.0345	12.4077	18.547	28.9248	43.1129	58.0509	37.169	54.8825	41.663	48.7208
Eif1a	80.9819	-2.7111	-1.43888	0.000261664	0.00549867	1	98.2387	42.0401	46.4645	44.2099	33.1383	39.8354	33.2129	63.7252	55.5608	43.1554	38.6094	37.7023	39.7648	33.6862
Kxd1	48.3289	1.4675	0.553361	0.76362	1	1	30.986	37.0169	42.1504	32.8376	27.4183	25.1074	27.522	34.3217	38.2243	54.5074	39.0916	54.1838	41.9686	49.3285
Mrpl54	47.6931	1.75116	0.80831	0.470138	1	1	34.8122	40.8279	34.675	32.6893	24.9302	20.0313	21.0445	32.0936	43.8576	60.7112	38.3468	49.1477	39.683	47.7628
Caprin1	47.7575	-1.22388	-0.291458	0.989246	1	1	40.3223	30.3778	49.8411	50.3826	44.1462	37.4398	42.497	46.9663	51.3023	45.4873	45.1324	39.8937	44.7322	37.8162
Srebf1	56.3645	1.75375	0.810444	0.438598	1	1	27.6408	26.8149	51.1646	45.3537	42.9891	43.4004	62.2165	29.405	47.6497	35.9747	53.7008	39.8021	53.6513	50.5124
Ccni	63.3449	2.58999	1.37294	0.00146316	0.0240644	1	16.3185	15.4606	46.2375	48.0957	56.1816	61.0691	69.2665	27.5083	34.4198	38.1456	47.6295	52.1686	53.2987	57.4234
Cox6c	40.9156	1.90978	0.933405	0.351935	1	1	21.9369	42.305	22.6923	23.2212	18.0088	17.9652	18.6262	24.2984	36.6994	59.1388	39.8708	59.2457	42.1995	48.3216
Btbd1	50.6108	-1.33392	-0.415672	0.908184	1	1	42.408	29.8249	50.5475	49.2712	51.121	47.7163	52.8956	38.8216	35.6005	42.8088	47.1674	48.1972	48.4976	48.3261
Tmed3	42.1091	-1.27307	-0.348316	0.971577	1	1	21.0701	16.5097	33.6543	29.207	32.9975	30.3261	33.1934	43.976	44.7932	39.9637	43.1765	44.9352	41.1369	51.0248
Mvp	45.3577	-1.5888	-0.66794	0.651229	1	1	18.4886	11.0989	28.3209	26.6906	38.4344	34.0904	40.0316	61.3112	46.7137	33.2118	36.2614	39.2643	41.5167	50.6839
Tmem50b	63.0269	2.61678	1.38779	0.000550035	0.0105188	1	14.9382	13.5048	28.1143	38.6643	49.9452	54.5618	65.2288	29.5851	38.8056	34.4531	42.2986	46.3267	55.741	60.8251
Ik	51.3907	1.4311	0.517122	0.553665	1	1	30.0114	29.0376	44.4065	44.6723	46.8746	53.278	51.482	33.7857	39.1952	41.8307	45.8972	50.6836	45.2839	51.2993
Snw1	54.7567	-1.40564	-0.491226	0.831228	1	1	48.8849	28.7965	56.3072	52.278	55.4298	56.0946	56.8415	35.8969	38.2624	39.299	46.482	45.6273	49.1955	52.6718
Cdcp1	57.6384	-2.15058	-1.10472	0.0211734	0.213679	1	48.219	30.0792	50.3229	30.4112	39.2383	34.3658	27.4032	67.0578	60.3676	46.5721	32.8975	36.148	31.4936	32.8054
Mrpl4	49.6931	1.68777	0.755122	0.180957	1	1	42.3289	45.7116	47.428	36.3212	31.6977	27.8437	30.176	38.1206	50.276	51.9581	42.2102	44.2316	38.0183	42.4936
Mtap	64.926	3.71691	1.8941	2.71544e-08	1.51172e-06	0.00124112	60.4698	40.2997	54.317	41.3157	24.5943	19.0803	17.2236	49.247	89.5523	51.0042	33.9453	35.5372	26.3521	21.6048
Naa50	97.219	-3.06365	-1.61525	0.000931709	0.0165185	1	143.104	45.6165	67.1871	63.6388	46.9832	39.3656	34.2196	51.334	49.8168	50.6994	44.9304	37.2951	40.5223	32.6134
Asns	79.1811	-2.55706	-1.35449	0.000598013	0.0113179	1	54.6994	26.755	40.9885	36.0948	34.6725	58.0652	72.3706	62.7264	34.244	30.8658	35.4702	26.7873	31.0965	85.9916
Hdlbp	47.5835	-1.30344	-0.382329	0.96635	1	1	39.7797	27.3562	52.2162	47.8415	49.9296	35.6415	42.7862	50.2236	55.1891	42.9509	45.4636	36.2657	40.5805	35.9487
Fkbp8	43.6814	1.33274	0.414399	0.921302	1	1	39.7881	43.8191	39.77	38.2989	35.0391	31.9402	34.2123	38.7753	43.5436	44.6552	45.2879	45.32	44.6401	44.3322
Trp53	50.5625	-1.77153	-0.824992	0.104534	0.691736	1	48.9095	33.9406	48.9386	39.8472	29.9026	26.2027	25.9984	44.7844	50.4924	52.1864	42.3895	44.3456	37.4767	34.6262
Apex1	57.8124	-2.95906	-1.56514	0.000175794	0.00389475	1	69.7043	30.8207	43.8714	32.5653	22.0602	17.5339	16.8614	45.9204	56.9267	51.6031	40.5968	42.1538	37.6087	30.9928
Cotl1	68.6043	-3.73674	-1.90178	0.00164257	0.0265659	1	33.4107	20.9295	39.7677	46.2327	33.8134	22.0365	24.3804	103.798	78.354	36.5008	26.184	20.8148	24.3251	15.8063
Rin2	61.6048	-2.81379	-1.49252	0.0141402	0.154912	1	16.3177	10.8315	34.78	38.5356	59.5913	63.6074	58.5222	46.3263	31.3255	31.0015	38.1583	46.344	59.6023	52.9711
Sec31a	51.957	-1.25698	-0.329967	0.978073	1	1	30.4597	24.2926	58.4328	52.3942	54.5323	41.2573	47.2861	45.4165	48.2023	37.5931	51.5198	40.2752	43.0789	38.8142
Setd8	70.7192	-4.75882	-2.2506	4.10717e-08	2.2059e-06	0.00187722	82.4171	49.5004	15.7739	13.2785	12.9333	11.8746	10.5437	59.0213	54.5364	50.1106	39.1992	32.8635	36.799	32.2655
Slc44a2	59.1986	1.40953	0.495209	0.845591	1	1	33.4813	56.157	49.9488	68.5897	65.8553	63.853	74.6509	38.7605	45.1338	43.2108	49.8075	39.6632	45.8349	42.0692
Rnf5	47.2557	1.35579	0.439138	0.786526	1	1	32.0486	27.7698	42.0889	39.4573	41.0431	38.8833	46.4935	30.2368	35.518	39.7746	49.7221	53.4684	49.7049	45.9835
Cab39	53.251	-1.38848	-0.473507	0.893089	1	1	54.7343	28.6387	49.3017	59.6469	56.6461	55.0141	51.0581	47.2285	42.5358	39.6319	46.855	39.2927	45.6127	43.2371
Mboat1	62.3488	-1.75666	-0.812834	0.237853	1	1	64.0016	27.9892	42.0301	56.8046	57.4295	73.7659	77.1844	60.696	50.9732	37.7797	27.5397	30.2863	49.7971	47.1778
Itga3	77.6032	-3.92263	-1.97182	2.6363e-08	1.47304e-06	0.00120495	75.9804	38.8101	67.4739	38.4178	35.682	29.6725	25.1717	79.2261	77.807	50.5015	25.9281	30.4611	20.1653	19.8999
Bop1	58.502	-2.22426	-1.15333	0.00415108	0.0575809	1	68.5395	44.9784	42.1827	41.5184	26.991	24.4426	25.5663	48.4645	52.028	47.4495	44.7391	35.8235	40.5498	34.8985
Rhoc	38.3746	1.94384	0.958906	0.441661	1	1	6.65875	5.86754	19.8449	18.0005	19.9042	20.1895	26.842	37.9045	49.5811	35.8548	49.5608	51.2878	29.7539	49.9073
Gng5	42.5628	1.40839	0.494043	0.744993	1	1	17.4786	19.3469	26.1137	30.9884	29.0456	38.7621	33.23	37.8932	40.047	50.3866	32.9595	55.1743	35.0613	51.8956
Cers2	61.1268	-2.21357	-1.14638	0.00377969	0.0532043	1	64.881	47.9257	30.2734	26.3859	24.8251	26.9561	34.0353	57.3726	46.8791	38.9314	44.1746	37.8159	38.2654	39.9335
Tcf3	47.041	-1.35286	-0.436009	0.90758	1	1	48.7306	31.9518	43.8817	42.5427	41.0872	31.509	35.2814	38.3496	49.1745	39.4538	51.5393	39.8768	46.8714	37.674
Tspan9	55.0276	-1.4613	-0.547254	0.775035	1	1	30.8072	22.1674	55.0603	64.4567	52.7076	42.3123	38.6872	46.2677	44.1831	44.3956	45.5985	41.4742	43.4789	37.2528
Trim28	50.4445	1.58468	0.664195	0.424227	1	1	41.5685	37.733	53.5237	34.4679	34.6042	31.1685	28.895	37.601	51.1885	47.3653	45.4725	39.9387	44.5005	36.5039
Ube2n	50.3146	-1.30951	-0.389033	0.910065	1	1	50.9657	31.3166	56.6481	42.4059	40.3852	39.3134	43.8342	43.2233	43.1367	43.9811	39.1641	45.7149	45.1334	42.1302
Rwdd1	66.8964	-2.34161	-1.2275	0.00236489	0.0360659	1	80.804	43.8844	56.3859	46.3413	38.1882	27.8801	32.822	52.9888	50.8075	50.3402	38.2814	38.6637	34.9946	36.3231
Mgea5	47.2261	-1.59312	-0.671852	0.620148	1	1	36.5419	23.1333	32.3335	42.3958	43.8511	43.1451	53.5589	53.7867	44.6886	30.0247	43.9743	40.2725	48.1547	40.8933
Sod1	43.5638	1.48072	0.5663	0.812422	1	1	23.3013	25.9027	35.1123	30.1422	23.0537	23.1975	30.478	28.9673	35.8134	52.0153	39.7992	51.5503	39.1894	54.2199
Ei24	49.2844	1.49931	0.584298	0.684105	1	1	26.6354	25.4787	48.7037	42.781	39.5239	33.5826	31.0454	33.2035	45.5153	49.8651	42.3453	47.3048	43.0762	40.2058
Kars	48.3579	-1.42724	-0.513232	0.595622	1	1	45.414	30.455	51.4177	46.181	41.4734	35.7844	34.0761	45.7533	52.5348	45.2981	40.2028	39.9596	39.5794	38.0536
Rab24	95.7883	2.57809	1.3663	0.0411618	0.353304	1	50.4238	157.664	52.1238	52.15	62.1529	47.3506	40.181	43.3157	33.9124	50.2445	41.0752	51.7101	39.4695	41.5701
Arpc3	48.5675	1.69468	0.761016	0.394094	1	1	19.0134	19.3679	39.8531	40.1977	42.1451	36.1321	36.8066	33.8282	39.2125	45.4764	37.9956	54.9898	41.3573	47.6151
Hspa4	54.6287	1.46925	0.555075	0.64906	1	1	54.2925	38.3156	59.0021	56.5385	47.1953	42.1835	36.9739	44.1642	49.511	50.2553	38.167	42.1283	37.842	38.3305
Trp63	68.84	-1.62363	-0.699223	0.662662	1	1	46.2562	35.3114	89.3187	92.1743	69.3183	50.166	50.9387	42.4917	35.6525	48.3613	42.8623	43.6398	41.7061	45.3949
Cks2	75.1642	3.68972	1.88351	4.57437e-05	0.00120733	1	83.8066	78.4938	70.5702	43.0467	27.3074	17.0647	14.4716	32.8409	57.7538	79.7582	28.1069	38.4988	33.6459	29.3667
Maf1	46.9454	1.38353	0.468359	0.570866	1	1	23.4825	23.9037	40.6694	38.9893	37.8944	39.1533	44.4999	36.4945	35.3107	37.2572	54.9015	44.1065	45.8621	45.9965
Vamp8	44.9647	1.52512	0.608918	0.550471	1	1	17.2094	25.3986	29.2893	36.7173	35.5369	37.5043	36.5788	36.4851	37.9663	39.2222	40.6338	51.175	40.8933	53.3507
Atp5e	37.5348	2.38634	1.2548	0.126891	0.789392	1	13.5857	41.3999	14.6134	20.2885	14.649	15.6607	20.3548	26.7283	33.6697	56.1049	36.5491	58.8922	38.5324	49.2312
Vcl	43.7487	1.24099	0.31149	0.987387	1	1	20.5864	16.2905	38.8465	43.4298	54.8024	37.7716	39.5382	61.972	56.1636	33.8694	33.7144	32.6951	47.5598	33.7291
Gjb3	106.102	-14.8163	-3.88912	0	0	0	88.7775	19.7567	23.5576	22.8795	19.2675	14.0859	9.38955	123.427	106.872	28.7909	13.5393	12.4522	7.57629	6.80702
Ubap2	47.5868	-1.50413	-0.58893	0.704153	1	1	40.1992	31.4609	40.3377	37.6551	40.3535	34.2006	39.1608	54.9744	52.3401	38.9064	40.912	34.5528	46.2734	31.49
Phb	60.3349	-2.66752	-1.4155	0.000133375	0.00306179	1	71.1563	40.5992	42.311	33.8341	21.2579	17.2514	21.7659	49.5135	57.6836	46.6689	40.8887	36.0498	36.4461	32.16
Eif3a	42.9132	-1.26266	-0.336471	0.951255	1	1	33.8036	31.1474	39.162	41.4007	38.061	34.141	33.8508	48.179	46.7497	46.6644	40.384	38.8116	39.7182	38.8226
Drap1	41.1347	-1.30702	-0.386285	0.921018	1	1	36.3696	29.5309	32.5241	31.1712	27.2176	30.0984	31.6288	45.8997	40.7016	42.2038	42.2165	43.7096	41.8427	42.7515
Vmp1	49.4168	1.50138	0.586293	0.774238	1	1	39.8211	56.1464	43.0536	37.3119	40.7848	54.0993	47.1826	47.2454	42.6873	40.2421	40.5622	42.5433	41.6614	44.3524
E2f4	62.3118	-2.34854	-1.23177	0.000143056	0.00325138	1	69.7705	51.8374	44.4464	35.2368	30.8305	27.6912	26.6984	54.8532	48.8672	45.8206	41.8151	38.5861	35.3454	33.5287
Zfp36l1	51.4745	1.51733	0.601536	0.729214	1	1	32.7528	22.2271	58.6722	31.5488	41.7899	43.4664	29.3279	47.7713	48.7783	44.2768	41.3667	42.8303	32.6925	40.8337
Mrps16	45.5832	1.55438	0.636337	0.450784	1	1	36.0579	36.5336	37.1259	28.8349	26.3121	23.9817	25.0846	38.3792	46.8738	54.0406	33.7729	45.5586	38.6211	41.2314
Rad23a	49.9709	-1.3095	-0.389018	0.835576	1	1	47.0158	38.7073	55.3898	42.1309	41.6608	35.1273	38.8605	44.8893	41.2182	44.552	40.8716	42.4699	44.0303	40.3427
Tmx1	55.4114	-1.67489	-0.74407	0.304886	1	1	58.7937	34.0205	54.0621	48.6768	39.3277	34.2873	40.6195	52.0291	51.3983	40.8304	40.5458	35.767	38.6317	39.1509
Tsnax	43.9285	-1.1427	-0.192451	0.996887	1	1	34.8765	26.253	42.3271	41.9122	39.4561	33.4579	42.4412	37.7454	41.1385	40.9809	44.4908	41.1248	47.3918	45.4158
Pink1	53.498	3.01448	1.59191	1.07502e-05	0.000333117	0.491348	9.30499	10.8983	33.2452	33.1098	38.5265	45.6785	53.067	24.7554	26.5282	28.8347	62.0019	47.4432	54.1073	53.929
Rangap1	52.6975	-1.81862	-0.862846	0.0422442	0.360159	1	51.777	39.0435	52.4042	47.8414	35.292	31.1596	39.3143	53.618	59.4682	51.5508	35.8824	28.8848	40.7987	27.2575
Nop2	68.187	-2.95096	-1.56118	1.73218e-05	0.000508813	0.791712	81.1634	48.6222	35.3639	36.2197	23.6773	27.6726	24.1634	55.2107	53.9753	46.533	41.6488	32.9923	38.3548	28.6595
Mrpl34	43.5132	1.51372	0.598102	0.865317	1	1	20.1876	25.338	34.1011	30.549	28.8506	26.6662	25.9039	31.8526	37.6736	52.9253	38.305	47.444	46.1072	42.9693
Smu1	48.5037	-1.39708	-0.482418	0.823392	1	1	52.3963	31.147	52.3863	48.0721	41.9021	36.3586	40.4739	44.2911	46.9469	44.6211	41.3075	39.8655	39.9322	39.9536
Siva1	48.4704	2.3117	1.20895	0.0203108	0.206479	1	25.6258	33.0947	36.4979	26.2575	16.3921	17.1935	15.5144	38.8785	50.3007	60.4429	40.1498	44.0237	35.4293	27.6243
Anapc2	49.4462	1.21501	0.280972	0.990996	1	1	31.5956	42.4693	53.5571	51.3995	55.4128	53.7362	52.9242	40.9988	43.9967	41.1044	41.0608	40.5345	42.9119	45.9683
Zfand5	62.5039	-2.18002	-1.12434	0.0105205	0.122303	1	27.1242	22.7565	31.0555	35.6572	56.3188	73.7896	68.0635	48.4586	27.9123	27.5137	38.5905	46.0412	50.7458	56.9444
Fdx1	43.3872	1.36603	0.449994	0.84097	1	1	23.8466	21.2974	39.9538	33.7883	34.9619	28.3993	27.8477	34.5007	36.2216	46.8206	42.1828	49.0789	41.6254	45.7178
Atf6b	45.9469	1.30048	0.379043	0.962758	1	1	32.2786	29.2775	44.6622	38.1771	35.0854	35.2432	37.3571	29.0324	37.2077	36.7928	53.7167	47.4831	46.8533	45.0497
Cirh1a	65.1615	-2.26393	-1.17883	0.00979106	0.11554	1	83.036	44.8928	52.5908	49.3151	36.0971	31.8178	30.7996	47.2871	46.8407	48.5198	42.5166	37.5951	40.1171	33.2199
Ap1m2	43.5738	1.22996	0.298615	0.970032	1	1	25.3451	22.7476	38.9268	37.3708	40.9051	33.9722	44.441	39.7045	45.4043	39.6466	37.3126	46.1931	44.1087	42.7065
Alyref	73.2816	-3.10564	-1.63489	4.18552e-05	0.00111482	1	93.1492	47.3588	47.0886	41.1473	27.9055	23.5798	24.6964	53.4141	53.6819	49.8059	39.1994	33.8072	36.4156	28.6193
Cyb561	50.4051	1.86725	0.900912	0.139858	0.844735	1	17.6959	19.9128	40.8487	44.1777	43.481	38.9934	49.0017	31.1058	35.1849	34.3178	42.582	46.0615	53.675	51.8085
Isyna1	55.5958	2.3092	1.20739	1.16864e-05	0.000356805	0.534137	59.6536	51.7793	39.5053	32.937	25.9348	21.8995	30.6901	50.5571	59.4123	52.8921	32.9783	29.1925	36.6319	32.8905
Chordc1	60.6337	-1.61932	-0.695391	0.321374	1	1	71.0998	41.6397	51.5382	47.1476	46.6382	43.7167	51.5946	50.1677	45.6645	43.3792	40.745	39.8181	41.4758	33.0997
Fam83f	53.5248	-1.35955	-0.443128	0.704395	1	1	33.8937	34.094	54.7816	57.9175	56.2044	40.0361	43.5698	37.7075	34.3962	42.6715	49.1321	50.3637	42.1763	37.8347
Hmgcr	68.8354	-3.0832	-1.62443	0.00161388	0.0261881	1	58.9034	38.2673	57.9349	54.4565	38.9346	25.9888	31.2687	78.7674	70.2562	42.4851	26.9916	21.935	33.1361	20.5755
Prkaca	43.7825	-1.31659	-0.396806	0.908663	1	1	32.7961	18.6786	48.2471	35.7614	39.0821	39.1281	37.4247	36.2008	43.1505	39.318	44.9334	43.0591	48.0205	39.449
Uba2	56.1968	-1.68481	-0.752589	0.22486	1	1	54.3056	42.4602	65.3819	58.9505	46.8343	32.6065	35.3484	46.9243	50.4459	47.0118	38.3991	39.3053	39.7048	32.2804
Lamtor2	40.336	1.20333	0.267037	0.949068	1	1	25.7279	24.3444	33.4296	29.9581	29.9885	28.1898	31.7715	34.4518	35.7593	47.031	38.5684	50.2116	38.8992	48.9005
Ehf	83.1288	-4.68903	-2.22929	6.80995e-07	2.77907e-05	0.0311255	13.586	11.4673	24.7536	42.8688	74.0245	111.966	95.1771	29.2493	20.8238	35.8343	41.378	47.0358	54.2914	65.201
Cav1	92.4435	-17.6108	-4.13839	0.00105386	0.0182689	1	54.8257	6.23064	30.7637	20.8913	39.7211	26.5917	14.8425	130.061	99.3136	29.8489	20.2588	11.0414	1.88938	1.30725
Trappc6a	54.2353	2.39527	1.26019	0.0261599	0.25156	1	12.528	19.1899	39.4163	32.4666	48.7754	33.9164	32.937	30.5372	28.21	37.4402	41.9829	59.6952	45.8953	49.8663
Fam103a1	48.8278	-1.36494	-0.448838	0.724486	1	1	37.0769	26.0698	49.463	48.0525	36.8637	41.489	48.5696	30.9422	35.9656	41.8128	46.9103	45.3381	43.4487	49.086
Anxa4	74.0784	-2.82464	-1.49807	0.00536712	0.0707759	1	26.6917	12.0655	35.878	45.8129	61.7189	80.2472	97.7827	37.1992	33.7113	32.9215	39.1142	45.3486	54.5607	50.374
Yif1a	42.8643	-1.44586	-0.531929	0.540268	1	1	32.2876	21.6896	42.377	33.6606	33.2436	26.9952	28.021	50.7485	43.4991	43.3515	34.7932	45.7556	35.4797	38.9528
Ndufc1	39.2707	1.62806	0.703151	0.686154	1	1	20.0961	33.6362	23.7983	28.8895	20.2123	19.511	23.8909	25.6467	34.6489	54.743	36.5048	52.7382	41.689	46.4708
Pfkl	71.3131	-1.63828	-0.712178	0.250016	1	1	34.4315	28.2984	92.6594	57.5431	82.1903	53.2334	52.1693	40.6126	44.3084	49.9667	36.1759	50.1115	34.8392	35.7595
Tmed4	48.3502	1.49371	0.578895	0.570525	1	1	26.076	35.8465	37.2844	39.1269	40.0876	45.1574	50.9016	31.6033	36.8998	37.5315	46.538	45.3533	47.8252	45.7989
Pdlim1	49.108	-1.70056	-0.766008	0.615351	1	1	32.4796	16.1945	36.4023	36.4133	36.9768	36.8779	40.7318	65.7365	46.2521	37.8207	26.2111	37.8753	37.5182	39.9144
Rtn3	51.3875	-1.5299	-0.613441	0.696863	1	1	24.2527	17.7623	44.7366	49.4412	52.4234	52.816	61.0272	40.5413	42.3983	40.5748	35.8272	42.3538	47.7536	41.7478
Bloc1s2	52.2279	1.76748	0.821691	0.290283	1	1	53.992	50.3612	50.2893	41.1059	36.5816	31.687	25.9982	32.5906	42.2597	54.1664	39.1889	49.5125	37.4612	35.8473
Papola	59.4965	-1.66538	-0.735848	0.517588	1	1	73.1311	34.7524	52.8509	52.3004	46.8583	38.4484	44.8525	45.862	43.6628	40.9227	46.4046	36.2541	42.5882	34.9537
F2r	58.9645	-2.13315	-1.09299	0.114843	0.739303	1	23.159	9.32021	29.9695	45.279	43.1087	62.4411	77.7613	39.9661	45.378	24.9977	56.8926	35.558	47.5772	40.1678
Fam20c	56.8474	-9.04234	-3.1767	3.95362e-12	4.83166e-10	1.80704e-07	3.9945	1.2113	3.57304	7.84719	8.66293	34.3762	39.8986	23.9325	20.0761	19.0689	51.772	47.9325	53.9058	73.7962
Slc6a6	52.4252	-1.60983	-0.686909	0.349634	1	1	29.7695	18.9521	31.7918	49.9271	32.9851	39.0956	47.7039	28.0287	39.1381	36.2364	54.9233	40.1582	45.8588	45.4354
Jtb	44.8348	1.50945	0.594023	0.684473	1	1	35.1455	51.0518	36.4508	33.9735	32.061	29.1127	29.4945	33.3345	38.6178	42.0849	44.0742	45.0608	42.1033	44.0022
Leprot	40.1437	-1.23548	-0.305075	0.980447	1	1	30.9771	19.7108	36.8007	38.2577	39.8852	35.7577	39.5651	47.7565	44.5411	36.2532	41.5192	40.4022	39.8814	38.5188
Txndc15	45.5633	1.88883	0.917496	0.0638829	0.488472	1	17.324	19.6372	37.788	44.469	35.1315	31.2873	41.1202	26.212	36.0337	40.4433	46.6576	47.9903	45.0205	46.3825
Xrn2	49.3463	-1.4491	-0.535158	0.815378	1	1	50.8324	31.7313	52.9812	50.3952	56.4252	46.34	40.4259	47.8601	41.1067	42.044	37.6211	40.9099	42.2293	36.5005
Ppap2c	45.7595	1.40555	0.491134	0.780602	1	1	23.0915	25.2722	42.1224	41.3186	37.6141	30.0212	36.9238	36.5399	48.9443	49.3965	34.9191	44.7558	36.1879	37.4124
Tubb2a	76.2815	-2.3858	-1.25447	0.00512915	0.0682284	1	45.0271	22.1677	36.3264	77.0031	94.4922	53.9678	39.2372	73.5808	35.8866	27.0462	29.3852	58.0708	29.6865	34.4985
Hspbp1	49.9793	-1.92313	-0.943455	0.00954189	0.113337	1	46.7529	30.5898	38.1641	34.8884	24.8955	24.7353	26.2701	53.2056	48.4368	48.1377	34.6853	36.6246	34.1982	32.6438
Spag7	42.9542	-1.20279	-0.266383	0.984039	1	1	31.0944	25.5707	42.3733	37.139	31.5698	34.9076	33.3906	38.4031	38.31	43.5351	43.0098	43.3601	40.8063	40.4113
Creld2	61.0319	-2.44479	-1.28971	0.000250434	0.00529047	1	70.3212	36.2628	36.3544	28.9159	25.4058	19.8556	28.62	51.7425	50.7777	44.1003	32.7584	34.3124	38.1271	36.005
Tmx2	43.1709	-1.21596	-0.282102	0.97651	1	1	40.7306	25.6752	45.3316	43.1803	38.4368	32.3644	40.7693	40.4372	46.6702	41.0103	38.1899	39.2464	41.7598	40.2407
Minos1	37.2653	1.90646	0.930894	0.250503	1	1	18.2068	36.9401	23.4063	24.3092	19.6205	18.7012	20.5982	24.3331	35.7365	51.1244	43.4175	52.3722	37.5849	42.9171
Nudt3	47.7773	-1.22694	-0.295063	0.985039	1	1	44.4257	29.9021	49.2115	48.3742	42.461	34.7658	40.2324	31.9294	36.8518	42.1116	47.1803	40.1626	48.0942	41.1383
Utp3	49.3621	-1.50365	-0.588472	0.510276	1	1	53.0426	36.2449	44.9875	36.0838	38.1427	34.4725	36.0024	45.6816	42.309	40.9263	38.8411	41.0239	38.2597	40.3662
Rnf130	41.7632	1.57378	0.654233	0.486745	1	1	22.3854	22.8715	38.8233	31.7879	32.4298	30.2765	28.4799	24.3296	34.8978	38.8586	45.8869	51.0967	43.3967	48.8335
Bub3	50.5929	-1.94101	-0.956807	0.00311432	0.0454335	1	51.7535	33.0769	52.2739	38.3373	29.7872	24.3283	27.6994	46.7613	48.7852	48.9119	38.0681	40.0529	34.7318	29.8075
Tpp1	39.8011	1.20634	0.27064	0.987767	1	1	18.5805	21.0671	34.1174	35.251	33.7114	31.593	34.2142	43.4825	38.8266	41.3908	41.1141	45.8907	36.5194	39.8739
Degs1	51.0509	-2.64406	-1.40276	6.23478e-05	0.00157876	1	42.5561	23.8919	38.7188	37.2431	27.5052	24.5962	17.8721	59.5458	47.4724	52.2126	40.1344	38.8883	22.995	25.7614
Smarca4	42.205	1.50049	0.585435	0.757068	1	1	18.4457	24.1087	42.2899	39.6474	36.0263	30.3445	37.6236	32.7334	39.693	40.2166	44.7627	40.9501	50.3807	38.2233
Pgp	45.659	1.94595	0.960473	0.0590598	0.462541	1	44.8998	45.4606	42.2602	28.8437	27.3194	20.497	24.6704	41.4537	45.8573	46.6866	44.9037	37.2461	39.4017	31.4106
Usp5	45.3466	-1.31923	-0.399697	0.794774	1	1	45.371	38.6502	50.3891	44.8872	37.4708	32.3181	39.4668	41.9301	45.6471	40.304	44.5828	36.9969	41.9802	35.1637
Capza2	47.9378	-1.33213	-0.413732	0.958435	1	1	46.2521	25.4066	51.1136	51.7796	51.523	52.8024	55.2374	43.0569	39.8392	40.9086	39.4642	41.3499	41.2213	40.6381
Rela	43.5028	-1.39386	-0.479084	0.807931	1	1	35.2593	22.6168	34.864	32.9642	39.4226	44.8608	38.5179	51.7463	39.073	39.2819	38.0409	37.1482	39.0817	41.5781
Tra2b	53.7582	-1.6988	-0.764516	0.234435	1	1	62.2111	42.2549	57.8553	47.5917	38.4864	31.016	37.6542	45.3053	43.0148	47.3181	38.183	39.6934	38.9463	33.3243
Rnf11	48.5831	-1.66562	-0.736061	0.551282	1	1	34.104	19.0159	34.4508	46.8514	51.9696	57.5991	51.6993	61.7205	41.8007	29.8064	36.9485	37.4331	39.567	38.4751
Tmem205	44.0914	2.13032	1.09107	0.0258249	0.249124	1	10.4275	10.1586	23.3141	19.1642	28.9396	29.3715	34.2764	29.3497	33.4225	36.2171	33.9843	56.0176	42.8156	53.9065
Polr2d	49.095	1.6238	0.699374	0.35095	1	1	48.653	33.1474	48.1378	44.7265	35.224	24.5702	26.1198	37.0951	42.769	50.0522	40.7403	41.3303	37.7549	35.9469
Polr2c	43.3303	-1.52516	-0.60896	0.495879	1	1	46.9335	37.2043	38.117	33.1928	28.3137	26.0164	30.3339	39.7271	42.5467	41.6723	40.8926	44.233	38.2558	38.3242
Smad4	35.9518	-5.17894	-2.37266	3.81274e-05	0.00102389	1	30.2932	24.0808	2.6541	3.29752	3.22825	4.10621	3.02889	41.6104	36.1413	35.2788	48.3809	37.3522	47.6725	39.1679
Hcfc1r1	55.6842	3.28467	1.71575	4.79142e-05	0.00125643	1	10.5393	17.331	38.4025	42.2439	47.3885	46.9276	45.7984	20.5805	22.2259	42.3337	38.8096	63.9799	40.6477	56.7396
Artn	61.4848	-2.63263	-1.39651	0.0171329	0.180932	1	51.7094	37.7263	22.2924	24.0686	45.826	72.1969	70.0481	46.6305	20.4697	24.0006	56.5516	36.4694	50.7727	50.2865
Slmo2	53.9046	-1.80565	-0.852518	0.0567842	0.448329	1	63.9315	33.7012	47.0903	45.3884	34.6755	31.2436	33.7804	43.8778	47.2503	48.4188	36.6894	40.1631	34.9293	33.421
Cmtm7	40.8762	-1.34145	-0.423795	0.945293	1	1	24.3875	18.8894	29.2734	27.4777	23.8105	23.3041	32.0854	33.2908	34.7114	38.7825	41.7309	40.486	45.7346	49.667
Rpl37rt	38.5161	2.41746	1.27349	0.290095	1	1	22.2272	39.7184	13.014	21.3059	14.403	15.5751	14.1862	28.9445	35.3445	64.0182	31.0753	56.4321	24.8772	43.062
Rab14	46.8334	-1.35342	-0.436607	0.906701	1	1	45.0996	25.7578	44.7843	40.7456	45.9856	50.4407	49.6655	40.1019	35.5884	39.0026	42.6763	41.7373	43.2261	40.9697
Dnm2	53.4413	-1.63108	-0.705827	0.385227	1	1	25.8561	22.464	41.8624	44.5424	53.2505	53.6723	59.898	37.7356	34.3518	32.3517	42.9201	39.362	49.539	46.9847
Itfg1	48.9474	-1.76832	-0.822379	0.338586	1	1	17.185	14.562	33.1309	41.665	40.0536	41.7013	51.5304	37.7691	37.0234	34.5251	43.6294	40.361	43.5024	46.3643
Larp1	42.6115	-3.78655	-1.92088	5.895e-05	0.00150607	1	40.7984	30.0131	7.82686	6.81507	5.67767	7.75793	6.60091	44.4246	43.8997	37.8542	40.1959	35.6708	42.7666	38.1773
Crk	46.062	-1.25165	-0.323836	0.973847	1	1	40.9088	26.4592	44.9998	47.4855	47.2101	50.1009	49.685	45.3627	41.2113	37.864	42.7976	33.1474	42.0231	40.2303
Elp2	44.1337	1.20095	0.26418	0.981068	1	1	36.3341	28.6462	44.6779	45.0538	36.387	28.3727	36.8066	33.6259	43.2849	40.625	43.2137	40.0323	44.3107	37.5427
Plin2	50.489	-2.60401	-1.38074	0.0274789	0.260696	1	30.3442	8.17135	19.1427	16.7937	19.0126	18.7033	17.8012	70.6337	65.5578	36.7756	28.9698	32.752	17.3844	30.5549
Mrpl18	52.7588	-2.07506	-1.05315	0.00400442	0.0558347	1	65.7045	47.1642	47.2	31.7244	26.6012	21.7599	25.2306	39.8132	46.1775	50.5758	37.7729	38.7893	36.218	33.0907
Kdelr1	52.0073	2.79246	1.48154	0.00159346	0.0259476	1	12.4083	20.6914	49.8566	47.907	46.6463	33.2883	38.1806	21.8448	42.0023	54.158	37.1746	48.0774	33.2212	45.8692
Magoh	46.8151	1.6529	0.725004	0.273963	1	1	43.3753	36.3691	41.4025	29.2946	21.698	25.9629	24.5172	34.8958	47.8721	52.2277	29.6041	42.0214	35.1231	40.5534
Adh5	42.7673	1.33175	0.413327	0.848783	1	1	28.4746	24.0662	39.7539	32.7455	27.8907	24.4018	31.188	29.0124	36.1211	45.7807	43.4551	47.6209	42.6326	37.4556
Fabp5	142.741	10.7209	3.42235	3.26507e-10	2.80514e-08	1.49233e-05	21.5054	97.6502	204.314	206.127	120.223	30.6946	19.9384	6.97036	8.30802	81.1692	20.3373	129.909	16.5748	18.8052
Ift43	42.142	1.47555	0.561257	0.735231	1	1	27.4858	19.7453	41.1776	31.3741	39.0646	22.7728	26.4845	45.1394	40.5539	43.1063	33.5446	42.389	35.8149	41.5175
Col8a1	53.236	-1.65815	-0.729573	0.628872	1	1	36.3628	18.6283	50.9418	36.0552	48.7299	41.7823	40.6335	28.7184	39.0447	15.7079	57.1817	37.6896	64.6896	38.9189
Lars	47.3556	-1.30463	-0.383637	0.904425	1	1	27.9166	24.0135	36.7544	39.6668	39.3542	45.1959	47.5476	43.8234	41.9613	34.5162	39.2249	32.351	42.8864	47.1636
Arl8a	41.993	-1.5818	-0.661571	0.375326	1	1	25.3062	17.2156	33.3289	32.7823	34.6824	39.0539	35.8144	38.1744	31.4134	31.2623	47.1027	43.8276	44.9321	45.203
Smim20	42.5633	2.11722	1.08217	0.12914	0.799252	1	13.437	19.4689	41.2142	35.2951	32.947	27.0719	31.3601	24.3044	37.3053	43.7294	36.5561	52.1797	41.8211	45.8118
Map7d1	55.8163	-2.58633	-1.37091	0.0433709	0.368049	1	41.5209	21.7344	34.0753	31.2735	52.2956	38.9602	24.9443	70.1118	53.5487	34.0609	37.0323	31.287	32.4059	23.1969
Pabpn1	63.826	2.38646	1.25487	0.0389885	0.33934	1	61.6562	86.3575	35.1359	24.9854	27.3538	28.251	28.0855	32.3807	41.2946	43.4687	42.9547	39.2341	44.2199	37.6843
Mrps24	38.1205	1.45754	0.543539	0.848475	1	1	26.226	27.3821	30.5652	25.1391	19.6101	16.9638	22.2589	30.2006	34.8381	45.6758	40.4541	50.5582	37.867	41.5579
Actr1b	42.8922	1.15941	0.213386	0.997423	1	1	34.9526	30.2558	45.9412	41.8645	38.5315	32.8848	38.0216	37.1901	41.1824	39.048	43.92	38.2528	44.8057	36.6269
Cyp4f39	87.9259	-2.48584	-1.31373	0.05747	0.452727	1	23.0435	38.5515	53.4053	77.9611	125.474	93.7785	72.7344	40.4008	20.7172	50.331	27.2267	50.3775	40.7897	51.1203
Pmpca	57.2849	-1.96634	-0.975516	0.0574655	0.452727	1	63.8294	43.9272	46.895	43.4828	39.5157	33.7376	33.896	50.7403	47.6525	41.2009	37.0189	34.8603	37.7769	31.6583
Trappc3	41.1274	1.20137	0.264685	0.984103	1	1	22.0811	20.839	37.1214	40.8489	37.5787	30.1862	36.9853	40.1794	42.4986	36.8979	41.4058	40.8309	39.1002	39.9251
Stt3a	47.568	-1.74461	-0.802908	0.450887	1	1	43.9651	22.489	43.0974	36.2748	31.1914	26.014	31.5618	51.1709	47.445	40.7751	38.7629	36.7087	34.4911	31.3106
Memo1	44.6139	1.4437	0.529775	0.749387	1	1	40.8737	26.6175	45.6459	43.3887	38.5729	37.1791	29.1714	38.3727	47.8609	43.5819	36.5759	44.2882	34.6747	33.9334
Yrdc	69.2991	-2.77353	-1.47172	2.16251e-06	7.95172e-05	0.0988398	80.8642	51.8407	37.3903	37.5088	27.9189	28.5577	23.9297	57.734	46.274	37.9499	36.8848	32.3033	35.6956	32.4221
Cmas	52.3565	-1.93669	-0.953592	0.00945853	0.11264	1	25.8825	15.3431	29.7201	28.7497	32.6668	48.3698	49.0716	30.7204	33.5662	29.7569	34.3089	43.385	51.6216	55.6414
Rgs4	38.7125	-4.78413	-2.25826	0.00317503	0.0461571	1	3.39819	0.867562	0.338086	0.803063	1.86895	5.58294	4.2622	38.3398	76.5574	22.8542	31.3912	32.19	26.9769	50.6238
Htatip2	43.8384	-1.49437	-0.57954	0.800197	1	1	30.9926	29.9752	47.8564	44.3348	45.2244	39.0106	38.2122	55.3808	46.7804	37.3091	28.8689	42.4524	24.672	43.3907
Pisd-ps1	87.8356	2.73947	1.4539	0.0255048	0.246818	1	42.8712	145.002	42.6415	45.6325	57.8906	63.8492	72.9351	21.4003	30.6692	36.2841	46.2383	41.5187	50.7204	51.8126
Lypd6b	53.7867	2.77875	1.47444	1.34877e-05	0.000404507	0.616468	16.8807	20.9426	41.3913	50.7004	45.5209	40.8506	40.6264	17.1531	23.9716	33.6511	56.8729	45.9352	51.4218	49.616
Crabp1	118.396	81.5735	6.35003	1.50879e-13	2.40282e-11	6.89609e-09	18.8456	11.6753	20.6915	7.85867	5.4954	1.00028	1.92354	21.4836	18.7477	4.60813	228.933	1.23447	1.77483	1.80256
Chp1	72.6826	-2.84197	-1.50689	0.00251752	0.037988	1	19.724	16.8247	45.06	57.963	77.716	97.0281	89.2917	34.2326	26.7669	35.1055	32.9153	49.7736	48.3372	51.232
Atp6v1c1	45.1407	-1.36502	-0.448927	0.83824	1	1	34.9954	22.4296	43.7661	44.2291	42.0344	43.2903	45.6483	41.7893	35.2952	34.4825	39.3567	42.5341	40.2665	44.6331
Gm12057_2	61.2249	-17.4969	-4.12903	0.73769	1	1	46.6623	54.9003	60.5263	54.3462	64.797	68.6166	62.8776	57.9619	31.0149	28.7798	39.6613	32.8586	53.8332	34.233
Farsb	48.8286	1.44728	0.533344	0.613027	1	1	42.7547	29.7825	51.1452	40.0088	34.3472	29.7864	33.2427	38.9581	38.6165	46.5121	36.6623	40.8454	37.8942	38.7662
Gdpd5	33.3145	-1.56097	-0.642443	0.740145	1	1	11.5413	6.28105	13.1033	12.3445	15.368	17.8003	20.0665	43.6198	49.6529	28.1287	39.5037	40.6551	29.9453	46.5625
Ykt6	44.4785	1.32945	0.410825	0.944235	1	1	29.5342	23.0988	49.0964	44.9109	41.5775	34.358	34.1297	43.6636	46.4702	39.8606	40.2296	36.5566	36.7301	34.0373
Tmem158	38.4655	1.77616	0.828764	0.273136	1	1	15.3735	15.7432	25.512	21.0484	22.0036	19.3238	21.7842	20.3996	31.8959	42.6196	50.5202	54.9274	39.3305	37.441
Vps25	49.3838	2.01957	1.01405	0.0147291	0.160212	1	21.5215	15.8669	48.7775	43.6567	38.5424	41.8212	35.3671	22.66	28.5636	49.9902	34.0225	52.7582	40.5574	48.5489
Ttc9	54.1116	-1.78175	-0.833298	0.108247	0.708207	1	29.7875	16.8136	26.8964	36.9894	37.3264	51.4178	63.0757	47.1871	38.2173	33.5537	32.998	35.3713	44.5874	45.1475
Snrpf	44.3904	3.43263	1.77931	9.47586e-05	0.00229155	1	45.834	40.2789	20.6041	18.5701	8.02953	7.30481	11.1148	41.6946	48.502	63.8771	29.4169	38.6254	30.7615	24.1781
Atp13a1	56.7697	2.02355	1.01689	0.00750116	0.0927368	1	64.9616	66.7027	34.5117	33.7141	32.9263	27.7121	32.9393	48.5778	44.327	37.7224	43.7605	32.8061	37.4616	32.2627
Babam1	40.1135	1.25046	0.322453	0.905398	1	1	30.8405	28.3464	37.8914	32.8801	32.2257	27.3522	29.8918	38.2769	41.4948	42.3356	37.7927	41.8361	37.2649	37.7499
Adk	52.5129	-2.08454	-1.05973	0.00951519	0.113108	1	57.6588	28.4295	52.6525	43.6766	33.2053	27.7648	29.9936	47.367	45.4247	46.0068	39.4974	36.133	35.4797	26.8096
Ppp3ca	42.1856	-1.50457	-0.589352	0.618904	1	1	24.8181	16.9641	35.3793	26.9611	40.0367	44.7686	34.3489	30.1746	36.1917	41.5349	43.4103	43.6876	39.6027	42.0312
Gatad2a	44.7055	-1.66471	-0.735274	0.412735	1	1	51.8244	28.3958	29.7267	33.0995	24.9421	26.42	26.1376	37.5866	41.1941	37.8541	43.246	37.3708	42.6776	36.5673
Top2b	44.5109	1.78972	0.839736	0.431783	1	1	17.1713	25.4575	39.0763	42.865	38.7554	28.5746	33.7629	27.5103	39.809	39.4915	46.1569	37.2125	48.6843	37.6191
Adgrg1	48.7183	2.51443	1.33023	0.000620586	0.0116808	1	11.2487	10.7927	26.1915	27.7205	33.92	35.851	45.1755	25.3433	28.0041	24.9432	44.9812	43.1852	57.4932	52.2611
Ndufa10	43.9459	1.46643	0.552308	0.705703	1	1	30.468	24.9967	42.6024	35.5306	29.0178	26.3583	30.1434	34.903	42.9323	45.2894	36.7936	45.1492	33.8007	37.2532
Nudt16l1	38.1487	1.37916	0.463786	0.761605	1	1	20.934	22.0679	34.6654	30.1657	27.0127	24.1742	29.5262	28.633	31.2263	40.0443	46.1317	49.0093	37.6163	42.8992
Sars	46.41	1.2131	0.278703	0.985727	1	1	30.3694	30.2743	47.3268	45.4226	44.7719	46.1615	43.965	37.3763	36.5604	41.0434	38.8202	37.983	34.3159	48.8551
Zc3h14	46.3011	-1.2827	-0.359185	0.966128	1	1	55.2377	33.787	49.996	47.5458	44.8475	42.4197	41.8891	37.3646	43.3666	39.4695	39.2452	36.8707	39.9982	38.629
Scamp2	50.0307	-1.64906	-0.721641	0.29205	1	1	21.5648	17.2586	40.3929	44.5361	49.0599	56.2414	52.5288	37.415	36.6303	34.3366	37.3164	41.042	40.4995	47.5326
Gdi1	61.832	-1.74767	-0.805431	0.497022	1	1	47.3488	77.0232	42.6889	47.9046	64.4379	66.7101	72.3854	29.6281	23.2349	29.5548	46.2536	40.11	56.954	48.8903
Cherp	48.9874	1.94735	0.961513	0.0588443	0.461064	1	48.2913	50.4571	38.4938	33.0057	30.2637	26.4138	26.3883	39.9407	47.5176	40.2584	39.2865	35.7146	38.5224	33.2373
Med22	52.879	1.75159	0.808669	0.128301	0.795407	1	28.0313	28.7761	36.7521	58.2205	42.9698	55.0059	50.3046	25.0928	28.814	38.9266	47.5374	42.0633	46.7006	45.1673
Ptpra	47.6455	-1.58416	-0.663721	0.529896	1	1	30.3671	18.8739	31.9458	36.6531	43.887	52.7472	49.8481	45.4117	36.1838	30.7953	40.7959	38.1876	42.5438	40.3259
Mal	174.802	-8.17709	-3.03159	1.83544e-07	8.4738e-06	0.00838906	29.9957	14.2004	16.3183	62.1763	127.263	303.471	195.896	71.7575	19.9735	16.0518	10.9408	32.1397	46.1331	77.2263
Serbp1	50.2772	-1.65455	-0.726439	0.366827	1	1	59.2119	32.3002	48.0266	45.2497	35.4246	30.8793	32.4639	41.3426	43.6699	46.3002	32.1975	38.4991	36.3571	35.6756
Fis1	40.1231	1.42845	0.514452	0.760547	1	1	19.5039	20.9669	31.8525	31.3913	30.5706	29.4492	29.3964	31.2006	34.24	38.8116	40.0098	49.6755	35.7692	44.172
Gtf2f1	41.5347	-1.31239	-0.392201	0.768709	1	1	43.8699	37.1645	36.982	39.103	34.4765	33.3972	34.0963	39.1994	43.1066	43.8416	34.6238	36.7722	38.5786	37.5275
Nsun2	63.8841	-2.91763	-1.5448	5.75239e-05	0.00147211	1	76.4008	43.7733	40.724	38.156	27.9473	23.0725	22.9203	51.3675	54.5383	43.61	33.3363	30.7962	33.3354	26.5523
Notum	85.5176	14.6584	3.87366	0.000100436	0.00240719	1	14.2024	71.9202	114.191	131.999	87.7337	72.7333	76.4108	2.46358	1.85307	16.5997	39.0367	56.8693	89.2587	67.4111
Hras	44.6636	1.81942	0.86348	0.055923	0.443522	1	36.3898	36.2432	40.9729	35.8466	23.2192	21.1204	20.3896	40.0208	45.9294	48.3544	37.8546	36.4187	31.3351	33.2382
Acaa2	59.2862	2.52158	1.33433	0.00254578	0.0383259	1	22.8989	29.0718	63.1718	39.0837	33.6735	29.7167	32.7917	19.4058	37.7451	55.4005	37.6316	50.6756	36.7765	35.4699
Gde1	46.7986	-1.83108	-0.872692	0.0989527	0.668631	1	27.6897	16.7047	23.4262	24.9965	25.9969	39.8457	39.4525	34.9061	28.0922	35.1489	36.1522	45.0552	39.3289	54.1448
Twsg1	48.1434	-1.64339	-0.716674	0.568557	1	1	43.7619	19.2751	50.415	45.3797	40.1404	33.8735	45.2049	52.5249	39.0797	34.7222	38.4931	36.4265	35.2435	36.3225
Anapc5	46.6869	-1.56086	-0.642343	0.464351	1	1	47.7126	32.071	44.0162	38.1115	33.9204	28.5235	36.463	45.6612	45.8273	38.9039	37.3019	34.1989	37.8838	32.8556
Tmem9b	41.3768	1.70764	0.772002	0.091471	0.633451	1	17.3132	15.7853	33.4012	34.5637	32.4463	32.3775	35.5898	26.0586	29.8958	40.6852	45.6881	46.0585	36.9717	47.1637
Ppm1g	46.9353	1.50744	0.592105	0.390812	1	1	46.8537	36.5877	48.0782	40.3107	30.2605	30.4686	32.01	36.6055	45.5863	45.7924	37.0301	35.6283	40.2472	31.4221
Slc1a4	50.0075	1.66147	0.732461	0.567376	1	1	17.8846	25.1864	46.1868	48.1609	39.555	35.53	37.3226	35.7869	30.9345	31.9562	51.8542	39.1561	39.3119	43.2507
Slc35b2	36.9581	1.26151	0.335146	0.938119	1	1	21.7568	22.1037	33.533	29.4354	26.9978	24.6806	28.4291	30.3613	41.3706	38.0703	44.4808	37.8435	39.3838	40.7183
Btg3	48.6583	-1.83821	-0.878303	0.192925	1	1	58.6984	32.2942	37.4848	33.1027	29.0862	25.3099	23.4034	38.6182	35.7614	39.9432	40.7482	41.3743	34.6208	41.0173
Pja1	46.4357	1.30818	0.387559	0.956957	1	1	39.1356	30.752	52.0701	42.1634	42.9143	34.6086	39.2836	38.082	41.5127	40.8012	40.4277	38.3817	35.9095	36.8931
Emg1	51.8748	2.28669	1.19326	0.000176323	0.00390329	1	59.504	54.2803	47.2314	33.29	24.7846	22.0555	22.5528	41.4761	49.4693	47.104	35.8415	35.6106	30.8855	31.4784
Colgalt1	37.1328	-1.20121	-0.264489	0.993375	1	1	24.2561	21.4092	30.7026	25.5441	24.4565	24.0844	29.2973	35.7301	37.639	33.8973	43.1135	35.8714	40.4898	44.9683
Atp6v1a	52.404	2.23736	1.1618	0.00265842	0.0397078	1	16.8275	14.7035	52.102	53.5448	57.1591	55.5505	62.1232	24.4152	27.6134	35.248	50.5007	45.8732	45.3269	42.6848
Tcn2	50.8068	6.22935	2.63908	6.43478e-10	5.17796e-08	2.94108e-05	3.05281	6.50849	25.1268	30.1105	33.6863	41.0321	45.4033	13.859	21.9573	33.7359	49.7415	50.7048	45.4444	56.2103
Micu2	45.3932	-1.6197	-0.695724	0.31049	1	1	21.2679	15.7074	36.6416	44.0855	48.7082	38.6596	47.3364	34.7825	34.8962	35.7447	40.8169	39.294	42.5615	43.45
Cnn2	74.7391	-4.22991	-2.08063	1.28075e-07	6.16839e-06	0.0058538	46.1737	16.0008	32.8507	19.3233	26.5928	19.2534	23.3304	103.304	55.4618	30.6198	26.5363	18.0374	17.8753	19.5944
Emc6	39.5602	1.3683	0.452385	0.822434	1	1	28.4112	25.5812	33.448	27.147	25.3248	23.7663	27.071	35.5432	41.2695	45.6725	36.5761	43.3482	33.9865	35.0284
Tomm40	64.942	-3.27743	-1.71256	2.65199e-05	0.0007473	1	82.8273	48.1975	43.3942	35.4177	22.5134	18.4328	19.726	47.0567	50.6531	44.6588	36.4249	33.027	33.6869	25.6167
Csnk2b	44.5787	1.67863	0.747285	0.358774	1	1	20.4323	21.9162	43.7996	42.2712	37.1955	35.3025	32.8009	27.9825	37.5673	45.3578	32.4371	45.6987	38.2193	43.7023
Usp19	41.3896	1.39465	0.479903	0.863681	1	1	25.3337	35.514	33.2387	34.6939	35.1419	36.48	38.2002	29.4526	37.8338	34.6208	48.0852	37.2053	44.3695	39.3956
Ncaph2	42.4396	1.40432	0.489871	0.62674	1	1	38.1591	34.7792	42.7264	35.5661	32.676	27.6555	32.0143	40.6585	42.5057	42.1527	37.2588	37.884	35.1784	34.968
Jagn1	40.2063	-1.49343	-0.578627	0.687653	1	1	36.575	21.9819	29.7603	33.6138	26.9111	25.9704	31.0674	43.8377	42.0404	39.8822	39.353	37.6578	33.5662	34.2541
Asna1	44.6566	1.44479	0.530855	0.777424	1	1	29.4527	25.5939	49.5939	32.243	30.0043	27.6479	24.4737	27.5328	40.4701	39.7193	37.1222	47.5581	37.7407	40.4122
Rab21	35.6624	-3.93633	-1.97685	0.000113945	0.00268451	1	33.1127	23.1851	4.0577	4.45809	3.96615	4.6294	4.50367	38.2122	40.0148	38.6249	39.636	38.9047	37.8691	37.2487
Eef1e1	59.4177	-2.54806	-1.3494	0.0014429	0.0237656	1	68.1569	42.426	38.4715	37.6076	27.7732	26.8341	23.0561	50.6784	43.7552	42.0311	32.6463	37.1528	34.3341	29.8976
Eif2b5	44.3458	-1.46737	-0.553235	0.550524	1	1	49.6798	37.7304	45.5214	44.4083	35.6192	27.5291	35.1426	39.0118	45.6454	38.9599	37.7663	34.9751	39.335	34.7657
Pxdn	53.5076	2.61208	1.3852	0.201319	1	1	15.2732	8.43134	20.7591	17.8355	21.1361	17.3679	16.5751	49.3536	98.5838	25.5479	39.3427	19.1555	21.5908	16.8524
Ano1	62.3511	3.94404	1.97967	1.92272e-07	8.81441e-06	0.00878796	53.8486	36.139	57.9487	45.7881	35.8387	19.4593	23.2089	69.8704	88.5632	38.157	21.5535	19.8559	16.6003	15.8045
Zbtb7c	50.184	4.10998	2.03913	4.05728e-08	2.18167e-06	0.00185442	8.76802	18.8012	36.6969	47.3132	46.7328	45.5787	45.1064	13.0057	21.0356	33.7897	49.9209	48.0187	49.2451	55.2617
Sacm1l	43.5164	-1.33947	-0.421666	0.922012	1	1	29.7244	22.0349	46.8225	44.4385	45.8898	42.2681	45.7212	36.4663	36.0127	36.4887	40.2577	40.047	44.7648	36.1789
Galnt1	51.6244	-1.91342	-0.936155	0.10265	0.685014	1	47.5207	34.5136	42.9138	42.8427	39.7511	26.5364	29.9088	55.728	50.5496	30.0631	34.8349	32.0453	35.5733	30.9914
Vbp1	48.5745	-1.34898	-0.431864	0.753211	1	1	50.9383	25.4164	57.3252	50.5979	45.5193	38.4707	42.8018	39.2619	39.2657	39.8238	35.5949	41.857	37.4594	36.1897
Phc2	44.9747	-2.58782	-1.37174	0.00186435	0.0295882	1	44.2302	28.0328	22.5651	18.2248	15.2634	17.5163	13.1846	45.7193	48.0832	37.6412	42.1601	34.0255	31.3624	30.4462
Lta4h	49.5966	1.43346	0.519499	0.81598	1	1	36.9658	26.0185	55.8612	49.1797	42.3863	32.3841	41.4101	35.2379	45.5675	43.3321	34.1876	38.0099	36.1955	36.866
Tmem238	41.7983	-2.03009	-1.02154	0.0332674	0.300252	1	38.9328	28.3381	24.3095	23.4957	16.8914	15.0485	17.4249	44.6638	40.5574	44.7726	31.3468	35.4429	34.5244	38.0296
Gas1	56.1003	5.0833	2.34577	1.2883e-12	1.70676e-10	5.88832e-08	8.67024	12.2833	34.0685	46.7498	55.6759	41.1055	51.42	11.1075	16.7898	22.6635	46.32	49.1815	71.095	52.0733
Gsk3a	45.5438	1.37551	0.459968	0.744848	1	1	30.9731	26.4896	50.3564	32.5701	29.7237	33.8496	28.8659	32.8113	38.1792	40.7313	35.7358	40.3824	41.4112	39.9336
Adprh	41.2167	2.05649	1.04018	0.0427069	0.363629	1	11.2785	15.8284	40.7948	37.9496	36.9764	30.1024	33.7616	26.7285	34.2547	36.0639	44.1358	45.4569	40.7203	41.6957
Dda1	40.04	-1.29846	-0.376796	0.957131	1	1	39.6192	31.9719	39.9074	37.2163	38.2089	33.2503	32.3669	38.1175	37.7995	36.5137	38.2343	41.8712	41.1012	35.412
Imp3	38.8972	1.29836	0.376696	0.980801	1	1	26.8514	25.1937	30.5347	27.2483	20.981	23.0943	22.8929	24.9256	29.0802	47.2596	42.3581	45.002	41.4281	38.9799
Fcf1	41.6539	-1.60486	-0.682445	0.612296	1	1	40.7034	26.3516	36.7161	32.4591	28.3675	26.4296	27.0834	42.6045	37.0387	39.9646	35.4244	42.5847	30.9477	40.4538
Sf3b1	44.7432	1.18706	0.247388	0.997805	1	1	37.3767	46.6894	45.1507	44.3501	47.392	47.6593	45.832	34.1538	35.403	41.0627	42.139	35.3355	41.8271	38.733
Arl8b	45.0638	-1.4532	-0.539234	0.686526	1	1	28.3434	20.1649	43.8425	48.2963	45.452	46.0293	47.0255	33.4746	34.3887	39.012	41.8314	43.4036	37.502	38.9062
Trmt112	35.7674	1.27771	0.35356	0.975782	1	1	24.1416	19.548	25.4308	22.545	22.171	22.3556	22.7329	32.3699	37.0944	46.1039	36.5101	43.3231	31.8293	40.6009
Rps6ka4	58.7978	3.0609	1.61396	1.5259e-07	7.18258e-06	0.00697428	61.5452	62.3914	65.0631	47.9232	32.3247	20.9057	23.6489	55.1296	55.2043	48.9397	32.9112	28.5826	25.687	21.2547
Bnip2	56.8713	-1.70865	-0.77286	0.386899	1	1	57.422	35.9599	48.3906	51.798	55.811	49.8099	44.5371	56.3207	45.1047	36.7911	33.127	32.4848	31.5316	32.2305
Cul1	44.1254	-1.21636	-0.282573	0.984993	1	1	48.2749	33.0841	46.2572	48.1637	42.925	45.9273	45.0648	39.9758	39.3586	34.4038	39.0388	37.2392	39.5865	37.8844
Commd3	47.0063	1.61591	0.692351	0.123553	0.775173	1	29.2367	41.6012	45.0507	36.5887	31.9833	26.952	25.5187	31.6009	40.7167	48.9619	35.9543	41.8345	33.2944	34.9935
Snx4	40.3182	1.22284	0.290232	0.964074	1	1	30.9211	25.4917	41.8854	37.3557	33.5951	34.1126	33.2139	38.3683	43.616	38.751	41.546	32.0838	36.4096	36.4838
Rbm7	47.3235	-1.45999	-0.545958	0.648597	1	1	56.5829	36.985	47.0757	48.0789	39.6202	39.442	36.5012	38.0642	38.9527	40.6765	39.7619	36.8676	36.8406	36.0207
Trp53inp2	83.3968	-5.52807	-2.46678	2.97078e-05	0.000822427	1	8.61347	9.98611	22.078	39.1727	44.8391	115.116	108.548	57.7919	17.2437	16.8167	37.0801	34.9607	51.6774	51.6049
Sox9	50.2541	-2.69834	-1.43207	0.0782612	0.564285	1	26.2861	9.88614	25.5752	15.3144	35.8768	52.5763	18.6413	74.2222	55.0119	33.6103	25.1136	33.3679	20.7156	25.1122
Nucb1	39.47	-1.29183	-0.369421	0.975064	1	1	22.7682	18.7058	31.5902	27.7519	30.784	30.5166	40.2582	36.252	37.1045	34.8769	43.2126	39.5049	37.4956	38.6818
Elovl1	52.6816	-1.78053	-0.832308	0.217345	1	1	51.9666	43.0003	48.2199	57.1685	43.7795	37.0801	33.1874	53.3966	42.0434	43.4726	29.1711	34.189	31.2364	33.6071
Plekhs1	62.6908	-8.69375	-3.11998	6.26166e-14	1.07189e-11	2.86195e-09	9.42294	4.04819	3.22101	5.07024	8.2992	35.5156	40.0747	10.1926	13.73	13.1955	33.0798	56.2714	55.2215	85.3069
Akirin2	44.2358	-1.39452	-0.479768	0.902549	1	1	33.2832	24.2974	41.2245	40.985	42.4766	49.1931	37.8224	36.4051	32.2874	38.1975	38.2644	40.7675	39.2784	41.6906
Hook2	39.5963	-1.1348	-0.182433	0.997017	1	1	28.0418	33.2456	36.1203	30.3832	33.1648	32.5304	37.0675	35.2859	28.8566	35.7509	40.2469	44.0562	40.5213	42.1251
Ppp1r2	63.8472	-2.30884	-1.20717	0.0546632	0.436179	1	50.5345	19.5076	30.9027	40.755	41.1782	46.8976	41.6469	77.1599	45.629	33.2729	23.3454	28.0553	28.0171	31.1736
Tm2d1	44.8981	-1.61776	-0.693995	0.20402	1	1	23.8811	18.6282	44.3207	35.0606	38.519	48.1335	44.7804	28.64	30.1627	40.5377	37.117	46.2031	38.8055	45.0158
Wnt7b	43.5431	-1.7959	-0.844707	0.534772	1	1	26.2973	13.674	25.3956	42.2372	35.823	30.5838	27.8298	60.789	52.2828	26.314	24.5278	22.965	52.3106	27.2086
Hnrnpl	53.847	1.75477	0.811279	0.373382	1	1	46.228	35.0122	65.7808	39.5243	38.7741	33.2048	30.0342	34.2115	44.9089	41.9133	40.2908	36.4371	37.0788	31.5281
Llph	44.7583	-1.80188	-0.8495	0.137898	0.835799	1	50.5262	32.6912	31.4579	31.5756	25.1981	23.3951	24.2684	38.9904	38.3028	43.1465	35.1248	41.3829	36.0913	33.2722
Apobec1	48.7184	2.48743	1.31466	0.000463367	0.00910126	1	11.0719	11.3497	23.3401	16.6206	21.9147	29.6464	39.1168	25.7596	27.1416	26.4189	41.4728	43.1199	43.8836	58.3201
Limk2	50.1275	1.28807	0.36521	0.958087	1	1	34.8303	42.7175	42.6592	54.6446	47.8493	48.0624	49.7562	33.2566	33.1697	36.7161	45.6104	34.3031	43.7846	39.0559
Brix1	49.0396	-1.82637	-0.868976	0.173616	0.975451	1	57.4621	34.2864	45.423	42.5732	32.3711	30.3735	30.915	40.617	41.0962	43.3574	36.5196	39.2182	35.535	29.4923
H2afv	40.4416	2.01395	1.01003	0.0550229	0.438285	1	10.7446	13.2201	38.0424	29.3732	32.7396	25.683	32.3917	28.4477	32.0772	42.7318	37.6339	48.1436	36.1425	40.242
Frg1	46.3323	-1.40096	-0.486411	0.851955	1	1	44.3721	25.6105	47.6936	39.8674	48.1604	40.9024	43.3777	33.8908	32.4986	36.9303	36.5572	44.5043	39.029	41.9515
Yipf4	47.2189	-1.99671	-0.997621	0.0203886	0.207177	1	19.1651	13.19	36.0761	40.3723	41.46	42.1986	48.0405	28.1187	29.6287	35.8383	41.9411	41.7318	41.6842	46.3972
Slc7a11	37.3845	-1.89277	-0.920503	0.330685	1	1	27.7992	15.3329	25.1454	36.6355	17.5176	18.3215	27.3921	46.6819	59.436	32.3954	33.999	31.3641	23.7087	37.719
Gabrp	64.1024	27.5272	4.78279	1.33005e-13	2.14053e-11	6.07911e-09	3.31798	11.4633	10.7003	9.27279	59.2411	56.7472	41.0828	0.452085	20.6532	36.3594	16.8966	50.0126	53.606	87.1219
Pcnp	53.0216	-1.42324	-0.50918	0.798359	1	1	64.1738	34.9167	69.3812	55.8757	56.9831	51.9914	52.0172	41.8694	35.4228	35.8738	37.9701	38.9199	39.347	34.9927
Rpl5	66.9328	-2.96737	-1.56919	3.06917e-05	0.000847098	1	86.4736	56.8528	37.0978	27.2229	27.057	24.6889	21.7981	47.392	45.8542	47.0029	28.6001	37.4366	28.8287	29.0079
Get4	48.9843	-1.98299	-0.987678	0.00562727	0.0735252	1	56.7532	46.2211	35.9084	31.8619	28.9244	24.6178	24.3832	41.2154	43.4144	40.8867	40.7118	33.7654	32.1411	31.8405
Mrpl20	40.2228	1.69867	0.764402	0.18697	1	1	33.1503	34.7791	31.9638	26.4537	22.5046	18.8021	20.8831	32.6624	38.2711	48.4818	35.4394	42.0001	32.964	34.0562
Mcm2	56.5596	-3.07555	-1.62084	1.40602e-06	5.37771e-05	0.0642637	63.8302	38.3719	50.0288	30.396	22.3182	16.9681	21.197	49.2891	60.2173	45.9584	29.127	26.4671	32.342	20.4561
Mbd2	38.2391	9.09132	3.18449	6.86358e-07	2.79845e-05	0.0313707	32.5735	33.2612	2.35247	1.83715	1.90008	1.91695	1.63521	43.9048	37.5913	35.1471	38.4956	37.651	36.7905	34.2232
Scap	40.0919	1.25584	0.328656	0.979514	1	1	31.0484	32.265	43.2998	37.5468	38.8153	34.855	31.1717	37.6827	39.7122	36.884	36.8346	34.0993	43.1165	35.3176
Commd4	33.2215	1.28994	0.367298	0.965022	1	1	28.4663	28.2512	28.9176	23.5101	23.3524	22.6648	26.4644	35.6264	37.2006	33.9923	37.0014	43.0905	36.8932	39.8005
Gm37194	51.4886	#NUM!	#NUM!	#NUM!	#NUM!	#NUM!	4.71233	35.8987	46.4237	30.0309	29.3667	29.3258	18.6075	4.67715	31.8919	56.5534	31.7067	60.6807	30.2903	47.4366
Clpp	43.3544	-1.61076	-0.687738	0.289079	1	1	46.5945	33.9043	35.1986	28.857	25.6795	23.9803	25.8871	40.1143	38.6569	38.0724	35.4357	36.2402	37.19	37.5058
Snap47	42.2901	-1.39666	-0.481983	0.609215	1	1	22.2247	17.2845	39.1141	46.7734	39.2374	38.6617	45.3013	33.1385	37.0489	33.7516	36.1615	43.0668	40.6344	39.2789
Clic4	79.6617	-4.20918	-2.07354	1.86947e-06	6.99802e-05	0.0854458	65.387	14.9536	28.5225	21.3558	22.8493	29.5549	27.4958	93.9365	58.9522	26.445	23.9598	18.4747	15.7799	25.4978
Ptk7	49.3302	1.66225	0.733141	0.434733	1	1	22.8463	15.2515	61.3695	36.6488	42.6098	30.4525	29.6375	32.1484	45.1279	37.2909	46.0703	37.9159	32.7597	31.3253
Mthfd1	49.9145	2.04604	1.03284	0.00406045	0.0565297	1	48.7111	38.1857	53.4979	41.5646	25.3829	23.1593	27.4843	39.4074	54.251	46.3311	34.7776	27.5373	35.7107	24.4918
Mob1a	41.8508	-1.23065	-0.299423	0.993853	1	1	36.022	19.8213	43.2384	46.7686	42.1213	41.7947	45.6074	40.9083	42.3709	37.6831	36.933	34.0472	36.2449	34.2393
Gm16136	53.3955	8.15111	3.027	1.44237e-07	6.83868e-06	0.00659249	7.49761	25.0583	19.9586	34.2814	28.8307	29.8323	43.3468	3.70357	15.3077	32.4881	49.3461	57.2367	40.8956	63.4443
2700094K13Rik	47.1714	2.75339	1.46121	1.57762e-05	0.000467012	0.721066	38.2127	38.5973	40.1685	25.3408	20.5793	13.5903	13.7324	40.2258	51.7612	54.1744	30.3802	34.3384	25.7552	25.7833
Mmp15	52.8948	6.94917	2.79684	1.5189e-12	1.9949e-10	6.94227e-08	4.67967	4.83551	18.6765	11.1081	15.5027	24.0963	30.8377	7.91537	20.4137	18.4536	32.5662	43.9774	64.083	74.952
Pfn2	74.7118	7.274	2.86275	0	0	0	7.18055	7.44334	21.5279	40.1978	55.3585	67.1775	82.2589	10.9758	11.4509	13.211	38.1257	48.9164	71.9401	67.1647
Tmem109	48.7503	1.68852	0.755756	0.19074	1	1	46.7572	34.3217	45.339	42.4823	29.2307	27.5857	28.4878	30.8715	41.3761	52.1617	41.5225	33.71	31.3342	30.5052
Serinc1	44.3203	-1.71564	-0.778747	0.335659	1	1	20.95	13.8973	34.0084	46.4277	41.598	40.3511	48.9484	35.5734	33.0473	29.2145	40.9405	40.6591	42.268	39.6923
Abhd4	39.7157	1.82302	0.866331	0.154427	0.900744	1	14.9078	14.7012	38.9896	34.1936	36.3347	40.192	37.7973	26.1	35.4705	39.893	40.589	42.9022	39.2395	37.1349
Ahnak	43.9336	-1.73057	-0.791248	0.867064	1	1	13.3701	14.7142	21.0051	39.5404	52.7682	48.2001	38.168	48.762	50.5239	31.7184	34.4775	26.4848	39.6671	29.5499
Ugt1a7c	46.1584	4.82858	2.2716	4.76369e-08	2.52001e-06	0.00217729	8.86482	20.6835	38.8365	40.6805	34.3637	28.3926	31.8983	8.13671	27.5446	53.4804	42.0912	49.77	32.4609	47.6777
Gpc4	41.593	-1.6918	-0.758561	0.547095	1	1	20.2043	11.463	42.3119	41.7057	44.1923	41.7847	37.8053	42.2212	35.3839	32.3391	39.6586	37.0405	41.4014	32.8285
Nr2f6	39.511	1.44255	0.528623	0.689269	1	1	22.816	26.8559	28.4407	32.2266	25.6965	25.882	30.2142	24.4493	37.4618	35.6518	46.7954	38.8318	41.838	35.7934
Cmpk1	50.0965	-1.71263	-0.776217	0.260388	1	1	29.3513	19.5583	42.1578	47.4978	45.3146	49.6722	56.0022	26.2612	30.9448	37.3383	39.5724	41.5808	40.7283	44.1908
Myo1e	65.7049	-2.42523	-1.27812	0.0973538	0.662052	1	23.6534	13.9415	36.3721	41.6594	63.718	92.6453	73.3589	76.1317	31.903	23.4681	29.5489	27.7713	38.7646	33
Bud31	38.6272	1.21101	0.276208	0.956357	1	1	33.4226	31.0106	36.5146	30.6566	28.1972	28.1402	30.5835	29.2787	36.5649	40.7399	34.8688	40.7787	35.8602	42.4595
0610009B22Rik	45.5889	2.21667	1.14839	0.0983572	0.666298	1	17.5503	23.456	39.651	32.8395	29.7296	28.3592	39.6922	18.5756	26.7782	32.7922	41.42	45.498	43.8576	51.4856
Tspan13	45.6715	2.98741	1.5789	3.67485e-07	1.59357e-05	0.0167963	12.741	9.39194	21.803	33.4802	28.7594	32.8932	43.9449	14.4929	25.6625	31.4096	44.9298	48.6036	47.795	47.3981
Adss	48.6502	1.43505	0.5211	0.785591	1	1	31.6724	24.1578	38.9289	39.7023	32.9129	40.9133	49.4781	28.4477	37.8617	36.479	33.8138	36.5896	39.2238	47.8222
Kctd5	42.3268	-1.54273	-0.625484	0.64946	1	1	41.2559	24.6927	40.5954	41.6125	37.8844	33.0921	31.4887	43.3978	42.5076	33.161	38.5818	34.8598	37.3648	30.3589
Unc50	39.3761	-1.24266	-0.313431	0.964512	1	1	29.2229	23.6106	32.8346	34.5374	36.0302	35.1373	37.0597	31.2714	32.3142	39.4505	38.6183	42.722	35.5434	40.3103
Ncln	45.8943	2.22069	1.15101	0.000557502	0.0106527	1	41.3276	43.4127	30.6055	27.1023	23.4105	17.5772	23.0155	48.3657	48.376	39.0848	36.8655	30.0143	31.5433	25.8793
Psmd13	43.7941	1.5304	0.613906	0.600328	1	1	32.1153	29.3555	45.0906	39.132	33.3538	23.9415	32.1005	37.5811	42.816	42.4975	35.4861	36.3065	33.7809	31.5227
Tmem64	46.1673	-2.19248	-1.13257	0.0105685	0.122725	1	17.8631	10.935	17.1855	27.7379	27.6463	38.9259	48.4477	37.9501	29.9217	26.8859	39.7557	30.7305	50.7926	43.887
Socs2	46.3251	2.32624	1.218	0.0317745	0.290373	1	11.2943	11.9621	17.4215	22.0136	22.2324	37.1224	43.4715	27.4368	26.8896	35.2401	44.2488	41.7488	35.0428	49.1786
Ccnl2	84.2317	2.3901	1.25707	0.144755	0.864407	1	75.708	141.639	37.9525	35.8806	48.0063	48.0666	41.7125	32.1239	26.824	35.9043	51.9899	35.1882	41.58	36.155
Polr2j	38.3005	1.41328	0.499046	0.610074	1	1	33.4822	28.2991	28.6766	23.1843	18.5702	20.3385	21.8444	29.8161	37.4948	47.9245	33.0113	41.9097	34.427	35.1796
Wdr74	56.5214	-2.36437	-1.24146	0.00608492	0.0784977	1	67.5013	47.4581	33.2479	33.42	25.0466	27.2343	23.9084	45.5415	39.7531	41.2711	34.8782	35.8744	32.1582	30.283
Hnrnpul1	44.831	1.4121	0.497845	0.850891	1	1	31.3314	23.9881	50.9249	34.3272	31.7837	31.4631	29.5348	28.9259	37.3799	38.737	41.7701	37.1527	40.1845	35.5616
RP23-27H19.7	40.0749	-1.60663	-0.684034	0.460132	1	1	24.1578	15.9654	30.5348	32.908	28.6341	40.797	31.0854	29.0509	27.5536	44.4709	29.9035	46.344	33.3012	49.0643
Bccip	48.4544	-1.85473	-0.89121	0.0332035	0.299824	1	57.955	40.4786	41.6926	36.6713	27.6469	24.358	26.8271	38.9539	39.982	42.2333	36.7912	34.2042	33.7993	33.6434
Ahcyl1	44.7213	1.29435	0.372223	0.933522	1	1	34.0079	28.1808	47.2177	43.4953	48.4362	44.56	42.2301	28.5582	33.5309	34.9118	42.0526	41.0063	39.9546	39.378
Ak6	44.3621	-1.67347	-0.742843	0.234269	1	1	52.7604	33.4089	42.8847	40.4675	30.8553	27.581	26.6004	35.9639	42.8268	40.9535	35.5006	37.7861	32.9911	33.2941
Sema4c	48.6816	4.04174	2.01498	0.000560075	0.0106929	1	6.29321	23.0295	42.7077	27.5529	53.968	36.6931	33.9633	16.7622	25.08	31.974	57.8916	43.3952	43.841	40.2522
H2afy	41.8893	-1.28286	-0.359358	0.979744	1	1	38.0927	22.5887	46.3204	41.9946	37.3475	34.9637	37.9861	29.3916	35.2671	37.4583	37.0504	41.4595	41.0556	37.422
Nifk	46.4754	-1.84464	-0.883339	0.135232	0.824672	1	51.0848	24.532	37.6114	41.5788	27.6185	24.7567	23.9382	41.8661	37.9871	40.5851	33.7317	37.2841	33.632	33.8002
Rdh10	46.0128	-2.42648	-1.27887	0.0101845	0.119205	1	32.3734	11.4732	19.4655	28.9058	24.4989	44.994	40.0629	59.6522	37.6823	21.3215	26.9845	30.6035	41.6098	40.9568
Csad	36.82	3.55951	1.83168	0.000168304	0.00375427	1	6.82243	15.0242	17.3987	19.083	15.0707	16.2641	21.1024	9.89871	21.9276	31.0446	50.848	48.3797	44.0355	52.5377
Ythdf1	41.3067	1.22902	0.297511	0.940916	1	1	36.2223	22.8516	41.8218	42.4051	34.522	31.0052	32.7627	35.7798	37.4881	37.2628	40.2082	33.4394	39.6295	34.1795
Cndp2	35.8241	-1.20042	-0.263545	0.991094	1	1	25.945	17.8597	36.3763	36.0053	34.0941	25.6984	32.6746	41.4172	46.8082	35.2719	34.3474	32.1322	39.0087	28.9267
Tax1bp1	46.5879	-1.70903	-0.773176	0.51423	1	1	26.041	15.9259	43.4481	43.2152	47.9445	51.8405	52.2902	37.7193	31.7989	35.1484	36.4796	37.6413	38.1521	40.8856
Hnrnph2	47.3371	1.32171	0.402404	0.93406	1	1	39.0329	27.7723	56.4419	47.8331	42.3551	35.1591	38.3678	37.7492	39.4099	38.2323	36.0302	35.7009	36.8617	33.8357
Ythdf2	39.7049	-1.26602	-0.340298	0.958481	1	1	36.5458	21.7699	42.6676	41.5301	39.9768	31.6398	35.1144	39.5173	37.7662	33.8545	37.8797	37.3639	37.2709	34.0499
Sf1	41.2457	1.4695	0.555322	0.717586	1	1	21.0387	26.7387	40.6515	31.842	30.406	30.3117	25.2673	30.4657	39.9042	41.8399	38.1094	36.8508	35.113	35.3724
Tcea1	47.1744	-1.28482	-0.361569	0.891111	1	1	49.8111	28.378	52.3131	40.2636	39.8433	40.4808	40.1263	32.3859	35.6892	42.0357	37.2235	35.8137	39.6815	34.6918
Mrpl10	42.1304	1.38638	0.471326	0.735424	1	1	27.6826	23.4517	43.4624	35.4053	31.6393	26.7909	27.4177	27.8114	37.1432	40.7985	36.485	43.7637	34.4364	37.0482
Ctps	55.5797	-2.96219	-1.56667	5.29696e-05	0.00136781	1	57.1741	29.1398	37.9624	33.7621	27.9025	24.0377	21.0848	53.9854	54.2503	36.119	33.4636	29.0016	29.3733	21.275
Exosc5	34.7625	1.27414	0.349529	0.970147	1	1	27.3157	27.3569	31.1421	29.3394	22.9049	22.2131	24.5986	31.5926	37.8127	38.383	33.5913	41.8126	38.7934	35.2089
Mrps28	39.0026	1.6146	0.691173	0.475543	1	1	26.9297	25.9104	32.7309	26.5205	19.7926	17.3764	19.8357	33.4808	37.5379	45.2743	37.4741	37.9327	32.2676	33.1279
March5	35.5128	-1.23459	-0.304035	0.964324	1	1	31.6818	19.7753	29.1245	32.9503	30.8378	29.3033	32.9894	38.1218	40.9311	35.9027	38.0754	35.6297	32.547	35.8051
Nenf	31.8849	-1.63224	-0.706855	0.617637	1	1	13.5659	9.93197	15.5273	10.9977	17.6252	14.0551	15.646	50.2039	42.5536	32.9648	31.4941	38.9977	21.8554	38.9107
Oaz2	43.1456	1.844	0.882835	0.114598	0.738346	1	17.1002	17.543	45.6919	40.1168	40.4343	34.9008	36.9295	24.3629	32.8321	33.0963	46.1744	41.9166	37.7445	40.6551
Ptgs2	126.704	-17.4245	-4.12305	1.95591e-09	1.41891e-07	8.93968e-05	103.558	23.6154	10.4196	20.6636	28.4034	32.7546	18.8396	149.85	60.1298	21.5003	14.2844	3.48815	4.09575	3.26467
Ltv1	42.2663	-1.5177	-0.601889	0.58746	1	1	45.581	28.0328	35.4369	42.0001	28.496	28.8546	35.001	38.9515	43.4486	37.063	35.5844	33.3311	38.0551	30.1713
Khsrp	46.3768	1.96769	0.976502	0.120744	0.763413	1	25.9992	32.844	50.5484	27.0197	25.1095	22.6473	18.6634	25.8111	41.8649	42.2051	40.4467	36.5317	38.5794	30.9834
Sparc	67.7551	8.75313	3.1298	8.84651e-09	5.53131e-07	0.000404338	8.7767	17.8061	62.3997	30.9059	30.9277	12.7708	8.34036	19.2124	74.2583	25.3899	104.604	13.9403	12.9091	6.0969
Tcf25	45.9753	1.39419	0.479426	0.855588	1	1	30.1856	38.2379	49.2225	48.2379	48.3159	50.1065	50.4816	28.0372	33.288	38.4632	36.9997	39.5874	38.4005	41.4689
Tprgl	41.4868	-1.74821	-0.80588	0.362231	1	1	22.009	13.6702	33.6945	37.507	38.3266	43.9399	43.9906	43.3279	30.503	31.2112	36.0866	37.214	38.7733	38.983
Actr2	53.464	-1.45522	-0.541239	0.791691	1	1	54.7388	27.8644	69.2796	53.9202	63.8059	62.0383	54.0327	43.712	36.3299	37.6483	31.5346	35.1005	36.0659	35.5738
Arhgap1	36.8656	-1.22258	-0.28993	0.994079	1	1	21.6881	17.1677	31.5442	36.361	32.33	31.6836	33.4989	38.7221	37.6444	34.5912	37.3702	34.5173	35.8291	36.8599
4833423E24Rik	70.7643	6.97159	2.80149	5.9952e-15	1.17101e-12	2.74017e-10	6.16462	10.475	19.967	44.9251	42.9046	64.6017	77.1178	12.2489	19.768	26.3687	38.5759	49.0625	45.0186	64.4108
Krtcap3	46.3556	1.91753	0.939248	0.0552284	0.439462	1	50.1998	52.2275	34.6146	23.8996	28.8921	23.2393	27.4173	42.5114	36.2859	35.1807	36.2165	35.5846	31.6491	38.0012
Fkbp9	40.0031	-1.87266	-0.905087	0.257322	1	1	25.1721	15.0561	31.0025	25.1942	24.8684	22.3287	22.0759	54.834	50.6534	31.4013	38.1127	32.1559	25.0806	23.12
Sdhc	37.2254	-1.35525	-0.438555	0.746704	1	1	20.5911	16.433	34.2617	31.0897	30.0468	25.0097	26.5091	30.9097	34.3693	40.1891	35.8194	42.5373	33.1139	38.3177
Clint1	51.2696	-2.1239	-1.08672	0.00903191	0.108179	1	21.8615	16.0269	30.5068	32.4889	40.5672	50.8684	53.6531	25.0754	26.4436	31.2378	38.6107	40.7973	44.2053	48.8861
Zdhhc6	37.5278	-1.36089	-0.444546	0.577428	1	1	34.3944	29.7036	37.0731	36.9044	27.4186	28.8295	29.0205	38.8262	41.8977	37.9826	33.8329	34.6579	36.2797	31.575
Tomm70a	48.3243	-1.8474	-0.885492	0.148601	0.878308	1	55.2341	34.6067	45.3364	42.0926	33.0681	31.4435	28.867	41.4145	43.0715	38.3309	35.3166	31.4824	35.5368	29.8795
Idh3g	41.1936	1.4446	0.530668	0.582899	1	1	34.0533	36.3525	39.8806	33.0245	28.7526	23.2618	29.332	30.8132	35.555	42.5067	34.2182	40.5035	35.0263	36.3955
Rnf181	38.63	1.35862	0.442139	0.784498	1	1	22.901	27.0781	34.2489	34.2936	35.082	37.4992	37.4522	28.3002	37.7706	38.5735	32.9903	41.7193	35.7081	39.8078
Ier5	34.9751	1.33393	0.415686	0.905015	1	1	21.4989	26.8226	24.3684	31.7846	24.5853	27.6322	29.5232	32.1423	43.1277	40.1373	37.0814	37.488	32.0596	32.7182
2610507B11Rik	46.9179	1.6855	0.753177	0.562866	1	1	21.5351	22.4782	41.5294	45.0335	51.9902	44.8983	57.1652	27.7842	36.065	31.4606	41.7866	33.5648	47.4154	36.6706
Gpr108	39.7696	1.23771	0.307672	0.942164	1	1	27.0651	28.907	39.0115	39.1412	34.6359	32.6251	38.1036	30.7525	35.19	40.0165	40.398	38.1067	33.0738	37.026
Pld3	40.157	2.05843	1.04154	0.0970448	0.660978	1	6.82183	7.7538	26.1265	35.4635	40.6377	38.059	40.2669	33.7293	33.822	29.6358	40.1072	38.9074	38.1445	40.0471
Idh2	47.5188	1.68195	0.750133	0.0930681	0.641982	1	33.2208	40.3853	56.3306	35.197	31.4439	20.9917	31.0573	28.2315	43.2357	38.7069	42.9322	34.8122	36.5164	29.9249
Sri	38.8064	1.15005	0.201691	0.998816	1	1	23.2229	20.2006	40.9531	35.9169	38.9582	42.453	42.4628	42.1946	42.0853	36.6598	33.1475	35.1074	30.2103	34.9549
Gspt1	47.1645	1.65734	0.728868	0.200175	1	1	47.5455	31.5264	49.8543	43.8714	37.0381	29.8113	28.0943	37.6509	47.1362	44.4747	31.9629	30.916	32.2621	29.7214
Chchd1	38.9756	1.73955	0.798711	0.362013	1	1	36.5509	41.43	32.3964	23.339	26.4014	23.1237	22.3609	36.7833	36.5211	41.3379	33.7859	38.5622	29.7915	37.2935
Mrpl14	37.1468	1.41719	0.503029	0.827209	1	1	17.9699	22.9769	31.7652	24.0138	29.2916	27.8623	24.9624	29.6927	36.5426	40.993	30.617	45.002	30.6945	40.3033
Gale	62.5929	2.49336	1.31809	0.0012472	0.0210464	1	51.6808	77.9936	49.1378	39.0504	35.6367	20.648	31.3214	35.632	47.1922	40.2976	30.6896	34.8054	36.3575	28.7039
Tsta3	39.0513	-1.39042	-0.475516	0.728526	1	1	39.0944	30.851	37.4496	31.8308	31.6843	27.6832	28.5005	35.6345	37.1812	40.6531	32.9162	40.3336	34.1622	32.6717
Nrbp1	41.1376	-1.2896	-0.366919	0.962321	1	1	26.1638	22.6799	34.2944	34.6445	35.3539	46.2085	41.421	41.4259	36.0596	30.442	40.1752	33.5334	36.0666	35.6292
Hsd17b10	38.4219	1.44993	0.535986	0.833258	1	1	25.7074	17.6673	35.9334	24.815	22.9471	21.5575	25.019	28.4302	35.2368	40.9104	37.2221	40.9456	32.3894	38.0904
Fam96a	37.3193	1.2341	0.303462	0.978288	1	1	33.9352	21.8149	37.2182	34.8037	30.3624	24.5067	32.3254	30.1117	37.7064	36.1572	31.6793	44.2762	35.9952	37.1073
N6amt2	40.4551	1.87362	0.905826	0.336834	1	1	24.1547	21.001	32.4569	28.9262	22.7071	14.2788	18.1716	28.8016	43.2805	48.4534	28.8676	42.2567	30.5868	30.7312
Fnta	38.1363	1.11573	0.157993	0.998476	1	1	29.879	26.3709	36.3813	37.7918	35.4617	31.0787	35.0349	30.3988	38.3823	35.6536	38.4808	38.1581	36.1061	35.706
Frmd6	54.7529	-2.14295	-1.0996	0.128737	0.797407	1	43.2804	18.5401	36.3622	36.1545	38.2451	36.4685	35.1808	66.2253	46.7742	32.4012	28.9911	24.6642	30.7744	23.0453
Fmo2	45.2108	182.067	7.50833	0	0	0	0.0439044	1.76987	7.06087	13.3007	14.4158	9.21078	21.1638	0.435498	8.61258	26.1649	51.1711	55.7932	41.4103	69.2579
Eif2s3x	40.4321	-1.36638	-0.450363	0.811336	1	1	40.2223	21.459	39.7116	43.4924	33.9445	26.5753	31.5727	33.7561	43.2854	41.1526	36.6188	32.5002	35.7	29.5588
Entpd5	44.4848	2.1939	1.1335	0.0328832	0.297616	1	14.935	16.1298	23.5821	38.3242	26.3351	23.5659	35.1053	20.9829	31.6841	37.1614	50.6454	36.8049	31.862	43.3494
Prkag1	42.1314	1.40983	0.495518	0.567822	1	1	30.9328	30.3027	43.5613	43.7026	30.2304	26.6233	29.9782	31.9559	39.7669	40.7014	37.2273	37.3094	34.5114	30.9656
Elavl1	52.9582	-1.80841	-0.854722	0.233462	1	1	61.9784	27.2682	42.4634	43.2169	37.142	32.1582	35.6867	43.9381	40.1288	34.7653	35.4413	31.3148	36.7487	30.0364
Lgals3bp	33.5877	8.39278	3.06915	2.96996e-12	3.69877e-10	1.35745e-07	0.486551	0.441571	1.56354	1.35157	3.18717	5.98498	8.67896	12.4562	27.0705	16.7046	33.4537	49.0328	54.8716	58.4963
Rfk	44.9401	-2.4034	-1.26508	0.000179792	0.00396985	1	15.7756	9.34284	15.982	27.9597	21.5685	31.4479	40.9434	26.4433	26.6081	28.2091	39.6005	33.0038	49.098	48.9368
Srp54b	36.5672	-1.22404	-0.291654	0.987436	1	1	28.7937	17.3772	30.5403	33.6514	31.1092	29.6664	35.9657	36.6677	36.7466	34.2991	34.6538	36.914	35.4211	37.1687
Suclg2	40.9596	1.31117	0.390849	0.891087	1	1	30.4988	22.7117	44.4934	35.3843	29.893	26.8793	32.159	29.6285	35.1581	37.4258	37.4928	36.3136	36.2478	39.6007
Gart	48.7858	-2.21351	-1.14633	0.00865651	0.104422	1	52.8592	31.557	38.6343	33.5707	23.3146	21.4704	22.0338	44.7125	44.4804	36.5684	32.3938	29.9187	35.491	28.2881
Srrm2	48.3441	1.89939	0.925537	0.407996	1	1	28.6101	60.6673	27.5718	30.692	29.341	35.6888	34.716	33.8568	36.021	38.7978	39.4511	30.8646	40.2264	32.62
Capn2	50.1605	-2.45068	-1.29318	0.115959	0.743671	1	31.8837	16.2469	20.3608	30.5108	37.8813	39.9481	42.0744	68.4373	42.2644	24.3638	29.0648	22.4691	31.3109	33.8572
Efnb1	52.3855	-2.53394	-1.34138	0.00469448	0.0634061	1	51.8005	31.7968	58.4644	48.0953	45.0614	33.0929	24.4959	52.9705	42.9099	42.8523	30.041	35.1204	25.4033	22.3871
Dcaf7	41.7815	-1.28582	-0.362693	0.952319	1	1	27.0482	19.3248	42.7642	45.4443	39.9798	35.2754	38.0248	31.1519	37.8652	34.4907	38.1187	34.2376	41.5608	34.1385
Actl6a	40.7126	-1.44521	-0.531278	0.587249	1	1	44.3984	31.4912	42.5758	38.5782	27.914	25.0467	31.3071	34.4921	38.7488	38.8494	35.6098	37.3154	35.7877	30.7358
Mob2	40.6289	-1.44908	-0.535135	0.715112	1	1	30.5076	21.1689	35.451	39.9384	35.493	39.6043	40.5496	30.7076	28.6148	32.1292	40.0099	40.984	41.6535	37.4179
Ltbr	34.449	1.68825	0.755531	0.34448	1	1	13.5736	20.5701	28.6569	27.5352	22.5284	25.723	26.9357	24.1076	33.3374	40.241	39.9525	42.0389	33.8835	37.5845
Vdac2	38.215	-1.39401	-0.479245	0.843484	1	1	39.3934	23.3037	38.2751	33.706	30.0304	27.2047	31.9008	37.0365	34.6949	37.3218	33.9794	38.7512	33.7561	35.5849
Mrps12	33.8209	1.49042	0.575719	0.733002	1	1	30.8121	24.6762	27.6639	23.0608	19.6933	16.4456	20.6663	28.0593	38.6617	39.9778	36.1632	42.2759	33.5323	32.4477
Six1	38.4199	4.53633	2.18152	2.52964e-05	0.000716428	1	7.24087	18.792	21.6339	20.7296	20.9127	20.1554	27.9964	6.75743	19.631	37.5111	48.4538	49.4581	39.9335	48.8433
Tpd52	41.977	-1.33688	-0.418874	0.952841	1	1	33.8455	20.4563	44.4821	42.1527	43.7726	37.0521	43.6053	34.4204	35.4226	35.9952	30.2102	40.1815	38.5056	35.8372
Tipin	70.7525	-3.9579	-1.98473	5.13006e-09	3.40806e-07	0.000234475	95.2197	53.9102	55.2453	40.0473	23.2398	18.4426	19.3242	46.2852	53.2681	52.3222	27.584	23.4115	27.6639	20.0212
Pes1	41.0926	-1.68813	-0.755428	0.18454	1	1	41.9696	24.4275	38.1861	33.106	27.0627	23.0268	24.5648	40.2156	42.7279	35.5544	34.8775	34.0343	32.092	30.9236
Pcna	46.0758	-1.86675	-0.900525	0.0105888	0.122898	1	45.4811	32.4765	44.0504	37.8574	27.6417	24.4545	24.1207	39.1669	43.6114	48.1011	27.1599	33.639	31.5608	27.1576
Eif3f	41.9826	1.94695	0.961215	0.02397	0.2349	1	16.078	14.68	42.6374	32.208	34.3858	33.7539	32.3425	23.5827	31.7587	41.3279	35.2257	48.8313	32.0034	37.6468
Mydgf	36.6036	-1.66177	-0.73272	0.116702	0.746674	1	36.5455	26.9816	31.6262	26.4987	22.7647	19.0772	19.7339	35.0607	41.2987	41.581	36.0028	33.8427	30.3141	32.1401
Laptm4b	42.1604	1.4968	0.58188	0.582201	1	1	22.9935	18.6929	44.0496	35.7598	39.8151	40.1408	43.4728	27.9608	36.792	40.2712	31.9683	39.2848	38.8841	34.9682
Tmem256	29.9748	1.5721	0.652689	0.818387	1	1	14.9316	28.3247	16.321	16.9011	17.3096	15.7977	17.2737	30.1194	27.3016	38.8143	30.6193	42.6399	38.7827	41.7529
Aaas	50.4884	2.58173	1.36834	0.000518747	0.00998729	1	48.5976	40.1514	50.3941	39.1267	26.6963	19.7199	17.7962	34.6124	47.7007	50.5827	29.5784	34.2471	31.0167	22.1533
Pnrc2	42.0743	1.23342	0.30266	0.954627	1	1	37.3479	32.6742	37.1089	45.3433	39.0631	35.3225	42.5821	23.5543	28.4262	38.9375	38.8053	39.9385	39.0057	41.211
Dnajc15	39.4629	1.79476	0.843788	0.391708	1	1	26.1746	31.7767	34.6503	26.2099	21.2044	16.5892	17.7946	32.0417	34.5801	44.2754	32.0066	40.5574	28.3992	37.9898
Plk1	59.6264	-4.49592	-2.16862	1.85185e-13	2.88239e-11	8.46407e-09	68.8588	49.037	61.3761	32.0425	20.1629	8.11328	12.9252	45.5206	59.0038	57.8767	25.9009	20.6523	24.7373	16.0868
Nr1h2	34.8694	-1.22734	-0.295539	0.987807	1	1	30.6087	24.0448	26.8771	26.3818	28.8145	27.6941	31.3672	33.4729	31.1963	31.1184	40.3492	37.2209	37.3191	38.3716
Jag2	43.9611	4.74313	2.24584	1.39604e-05	0.000416224	0.638072	31.8075	48.13	12.6677	9.67989	5.65603	7.3059	5.86923	36.1741	39.7922	45.7491	35.1401	28.9838	30.3838	32.6543
Tnfaip1	54.7006	-1.93997	-0.956032	0.0333308	0.300536	1	57.8443	32.3549	40.5479	34.1983	33.1333	36.273	32.8758	51.5569	40.4589	35.2909	30.8775	29.1365	30.5205	30.8717
Derl1	34.8466	-1.25267	-0.325008	0.983026	1	1	30.4007	21.296	33.397	31.6108	33.5779	28.273	33.4716	39.2925	38.6628	34.7895	35.4654	33.6836	32.7323	34.0679
Bckdk	40.9966	1.51158	0.59606	0.422644	1	1	34.2295	31.9571	43.1924	36.3666	30.6962	25.4784	29.7751	37.012	40.0779	38.8007	37.0701	35.5256	28.6959	31.3659
Tnfrsf1a	39.4267	2.05971	1.04244	0.0354069	0.31457	1	13.7339	21.3655	35.0301	30.24	29.7398	31.6803	27.6608	21.3301	33.7511	43.8233	42.4399	41.7888	30.2937	34.864
Polr2k	38.4116	2.12251	1.08577	0.310322	1	1	36.0609	46.1985	19.8274	19.3502	16.1572	17.4844	20.5741	27.7517	30.6247	45.7445	28.1831	41.3961	34.461	39.9805
Nploc4	46.7138	-1.65672	-0.728329	0.321954	1	1	53.9724	28.0015	32.1347	36.0612	32.3162	28.8236	32.5251	39.4551	41.8299	33.5284	36.9221	29.9637	35.0722	31.3242
Nap1l1	47.2998	-1.98303	-0.987704	0.0362749	0.320568	1	52.3889	31.7222	41.3342	34.4627	28.7989	26.2146	26.2303	42.2106	44.0981	40.4995	28.3855	33.2174	31.925	27.6171
Seh1l	51.9121	-1.68273	-0.750801	0.285587	1	1	62.6856	29.9481	47.821	42.2762	39.3009	38.5415	36.5955	41.1386	38.1422	39.32	32.5659	33.0476	31.5774	32.106
Sephs2	62.5755	-2.68665	-1.42581	0.000406812	0.0080948	1	83.2644	32.696	45.0141	34.4167	25.5629	20.6371	26.8013	41.8865	47.6811	36.3904	33.969	30.2663	32.17	25.4695
Arpp19	39.592	-1.45333	-0.539366	0.733047	1	1	40.8177	30.0836	33.8534	37.2874	29.8868	27.2792	31.7278	38.3664	39.2165	36.5519	32.7589	36.3865	34.8377	29.7055
Etf1	50.1537	-1.59514	-0.673681	0.306852	1	1	50.618	32.4103	53.2396	53.6348	42.8555	37.1675	34.4093	41.0442	40.172	47.0677	29.8921	31.0853	28.1387	30.1124
Ninj1	48.0567	-1.56049	-0.641995	0.607217	1	1	25.7828	22.0064	43.3007	45.7433	36.9707	41.5317	54.809	36.7017	30.9857	27.6281	28.3993	36.8329	45.623	41.3043
Gpaa1	42.2762	1.68815	0.755444	0.214961	1	1	46.6712	48.5595	36.8942	34.5239	24.2006	24.5008	29.4821	33.7034	35.993	38.2223	37.0253	35.1667	34.1884	33.0028
Ube2h	56.0431	-2.67803	-1.42117	0.00499726	0.0667851	1	27.8394	12.0437	36.723	41.6105	52.6763	63.9833	55.5489	24.7027	25.1947	26.9488	42.4199	37.8186	48.1029	42.0734
Ss18	40.4527	-1.41138	-0.497111	0.78607	1	1	38.6839	26.472	41.2194	34.9247	31.4872	29.1447	33.1998	42.2214	37.4462	30.7163	37.635	31.8089	35.8651	31.5148
Nubp2	36.8629	-1.44168	-0.527751	0.679637	1	1	37.6708	30.5573	34.6307	37.7649	27.1743	23.2028	25.178	36.055	36.8683	34.1076	35.4572	36.8513	34.4832	33.1301
Gstm2	36.4192	2.63224	1.39629	0.00488154	0.0653723	1	8.67189	11.9284	31.1324	24.6171	21.1369	20.7747	20.6498	17.6661	26.9231	41.7059	31.7927	47.2535	34.6073	46.7165
Hars	44.5754	-1.74909	-0.806607	0.104278	0.690844	1	49.6361	28.7765	41.5932	35.8763	29.5743	29.4889	27.463	39.5147	44.2059	37.5661	33.7912	31.3451	29.6267	30.1416
Stap2	40.9155	1.48044	0.566029	0.648555	1	1	19.3036	36.7793	27.2648	28.1438	34.9497	41.3434	39.6678	30.0453	31.066	36.528	33.3976	38.8448	34.0271	42.1631
Gapdh	51.4727	2.4013	1.26382	1.81471e-06	6.8146e-05	0.0829429	46.3357	50.2456	55.8404	25.1537	41.8332	29.8872	23.8229	35.8652	52.6998	45.3102	25.2637	36.4753	24.3775	26.0708
Mrpl27	36.9535	1.4686	0.554444	0.896087	1	1	27.8761	23.0614	33.03	27.0763	22.0212	19.5466	20.3071	27.6332	34.4684	40.8771	32.506	41.2557	31.7403	37.4465
Kdelr2	52.5974	1.921	0.941861	0.162332	0.931049	1	35.3434	21.5684	59.2521	40.9343	36.1767	28.3871	28.4487	34.5572	45.0281	45.9426	33.4965	30.5591	29.0452	27.1222
Vti1b	36.0288	-1.31847	-0.398866	0.869015	1	1	30.496	21.1372	35.8781	34.5712	31.9689	26.0375	28.791	39.6962	34.4809	33.6655	32.7287	40.0887	32.5452	32.1057
Wdr43	80.8593	-3.08946	-1.62735	2.96344e-05	0.000822043	1	115.912	47.082	39.0494	37.8447	28.0127	26.778	29.2469	45.8071	40.3621	36.7035	35.045	27.5099	32.0636	27.7876
Ccnb2	60.9045	-5.01075	-2.32503	1.77636e-15	3.69046e-13	8.11902e-11	66.8385	40.5089	57.8792	31.6004	21.1792	10.8074	12.4033	54.9706	50.8626	54.308	24.375	23.4209	22.0697	15.1976
Hax1	37.5192	1.19491	0.256898	0.978564	1	1	32.3965	31.0803	35.3228	34.5207	31.6264	32.3465	33.6457	34.0743	36.2532	36.0872	31.1432	34.5762	31.5516	41.3927
Ruvbl1	50.8356	-2.62743	-1.39365	6.72725e-05	0.00169128	1	57.9825	28.4207	35.8506	23.6692	17.5657	15.0729	19.4141	43.6887	46.6886	36.695	33.218	27.6079	30.6783	26.3834
Map2k2	36.3422	1.5536	0.635618	0.441987	1	1	30.6998	30.8413	32.0538	27.7086	24.8202	21.2432	23.2106	33.9278	41.8431	35.6413	34.2173	33.818	32.5887	32.8482
Psen1	38.8965	-1.3939	-0.479128	0.809475	1	1	24.2681	17.8607	29.9455	39.3503	35.0778	33.5729	40.4885	33.7444	31.587	32.7934	38.4427	34.6403	36.4211	37.1394
Metap2	49.7118	1.64093	0.714517	0.55855	1	1	46.7139	33.3173	58.5275	47.0464	39.3317	28.2433	30.8968	27.6871	40.8174	40.8962	32.4116	38.4383	34.5993	29.8736
Ythdf3	43.8347	-1.45326	-0.539292	0.840179	1	1	30.329	21.1052	40.5429	45.9445	46.343	49.2793	46.6192	33.3635	32.1236	34.1203	38.0759	32.6082	38.3901	36.0133
Iars	41.5066	-1.58753	-0.666781	0.581681	1	1	38.8226	26.1235	34.5686	35.2294	30.691	34.0367	39.3496	44.1907	41.4824	27.8651	33.2853	27.0849	34.5593	36.1335
Afg3l2	39.9031	-1.45989	-0.545862	0.754167	1	1	43.0156	29.7057	40.1365	37.9245	35.865	35.2095	32.1478	36.7905	38.9745	38.1773	35.1483	31.2753	34.6542	29.5222
Dnajc8	44.1548	-1.32	-0.400536	0.852453	1	1	55.806	35.257	49.769	39.6634	38.6033	38.13	35.6747	30.3034	31.2843	38.5407	34.2096	38.4323	35.6151	35.7917
Plscr3	35.792	-1.23683	-0.306642	0.968864	1	1	33.0217	26.2745	33.6355	31.0222	33.6649	36.2581	35.6159	38.5622	41.0449	33.9839	34.6878	34.1232	30.6825	30.8733
Ube2g2	40.3364	-1.66296	-0.733757	0.420368	1	1	38.7218	22.5756	39.1533	40.1992	36.591	32.9866	27.782	41.9511	39.9229	35.7458	31.8853	35.8757	31.5556	26.9132
Necap2	36.3219	-1.19799	-0.260612	0.994497	1	1	21.672	21.57	33.1434	32.4966	32.7801	38.0195	32.6944	37.3199	33.4734	32.1149	35.1737	35.6963	34.6244	35.4056
Erp44	41.6161	-1.48488	-0.57035	0.635598	1	1	38.0683	19.557	38.4574	34.8411	37.3348	32.9527	33.4221	45.164	36.71	35.4395	30.5355	34.5612	28.4373	32.7486
Ssu72	37.862	-1.33885	-0.420999	0.908741	1	1	26.4095	17.5722	35.0315	32.9375	33.5837	34.9172	32.3508	32.2971	33.5492	32.9672	30.9231	42.1402	33.8214	37.7407
B230219D22Rik	43.3863	-1.29418	-0.372041	0.943408	1	1	31.4046	25.8926	37.7908	43.2068	39.7313	38.5123	44.7778	30.8086	31.5039	31.3452	43.5657	32.0655	39.6655	34.3152
Mgat3	48.3382	5.46609	2.45051	8.88876e-10	6.94478e-08	4.06269e-05	6.53261	13.0376	15.4077	22.6408	16.6908	29.028	43.1357	9.43459	20.3157	28.8953	42.3388	33.86	54.8463	53.5407
0610011F06Rik	39.2682	2.31599	1.21163	0.0434374	0.368384	1	14.6279	18.9584	32.3473	28.6253	25.2474	26.736	32.0178	14.7104	24.9289	34.8595	36.3263	46.544	39.3304	46.5186
Rragc	38.251	-1.46286	-0.548794	0.871275	1	1	33.5742	18.814	36.8652	39.2979	39.6869	40.3585	37.628	42.9278	32.9541	34.9463	35.4303	31.3034	32.9271	32.6874
Rnd3	38.4868	-1.71159	-0.775334	0.491393	1	1	43.4024	17.0975	29.4815	20.2833	23.4828	31.1477	22.3359	33.5711	28.9349	31.8078	51.94	36.7875	28.8821	31.0714
Tmem258	29.4311	1.63555	0.709776	0.697443	1	1	21.4961	26.1823	15.6239	16.0609	12.892	14.461	17.3016	20.605	31.8831	43.2248	31.8294	42.9908	30.893	41.5607
Mapk1ip1l	43.4292	-1.52228	-0.60623	0.597878	1	1	46.4476	21.8162	39.5286	39.7443	36.42	29.1085	36.4913	40.4108	38.229	32.0598	39.7513	29.933	33.7804	28.6298
Slc4a7	40.7764	2.13669	1.09538	0.0560905	0.444271	1	17.1305	14.7669	38.3123	41.9844	36.9694	28.7928	37.0037	16.5589	34.6452	34.9524	39.5684	36.5181	38.404	42.0981
Snd1	35.8159	1.39283	0.478016	0.811201	1	1	29.959	18.3022	38.0669	28.3	26.0478	17.789	23.8894	33.5799	40.9547	33.5649	36.5108	29.024	36.5702	32.5358
Dap	52.6522	1.44853	0.534588	0.889165	1	1	28.2399	24.0058	73.0963	38.1175	53.377	45.1913	51.5336	44.1183	42.5558	32.2081	32.9928	31.5131	28.5739	30.5974
Txnip	57.9834	-5.7766	-2.53022	1.75416e-10	1.60032e-08	8.01758e-06	5.37246	4.76265	22.5909	29.9761	36.0193	51.4313	65.7775	17.9602	15.2179	30.242	35.7114	43.9924	49.1589	50.1893
Snapin	40.1211	-1.37941	-0.464049	0.675836	1	1	26.8036	31.6702	29.8723	32.8242	40.9195	32.8036	39.6089	28.5148	29.5672	28.4548	36.4154	39.3227	41.6013	38.5267
Ptov1	36.4903	1.31667	0.39689	0.948836	1	1	21.7567	28.8177	31.8606	29.4467	27.3971	28.3559	30.8029	26.6255	31.9662	30.3867	43.534	36.2303	38.2236	35.244
Eps8l2	45.2809	-1.4774	-0.56306	0.704049	1	1	22.9072	31.1288	26.9487	33.6501	40.9545	51.4305	50.5052	37.7306	27.8914	32.5151	31.7898	38.9365	33.2587	40.0567
Dad1	32.3448	1.31014	0.389718	0.909984	1	1	18.2368	14.9777	25.7351	21.0924	22.4798	20.0597	21.3731	26.0984	34.3081	38.9545	31.5947	38.8654	34.0508	38.1823
Fibp	36.8079	1.31337	0.393268	0.924717	1	1	32.9422	40.1338	32.7837	29.6406	30.3392	33.6417	34.4551	32.4334	33.482	33.0984	37.2289	37.4533	31.2396	36.974
Axl	95.5958	-14.7589	-3.88351	0	0	0	89.1058	14.1945	23.8475	14.0715	10.4338	13.4145	9.11746	102.086	72.2856	25.169	22.3989	8.48538	6.10074	5.36718
Rps27a	52.4518	3.79235	1.92309	0.000301588	0.00622602	1	39.1961	64.7394	32.7973	18.655	12.5624	12.9528	7.57099	24.243	40.1642	57.086	24.9364	36.8779	25.3665	32.9052
Tmem160	32.2386	-1.44095	-0.527015	0.866764	1	1	13.387	11.3967	21.07	19.5608	18.6495	17.1877	24.1877	29.9551	29.4349	31.0048	35.8121	38.7548	36.2847	40.2895
Ndufb8	36.3684	1.57095	0.651634	0.364724	1	1	27.4753	29.5018	34.1251	27.0141	24.0721	17.9213	19.3402	28.9782	35.5517	38.6118	31.049	39.9239	31.106	36.2627
Ilk	45.0726	-1.81312	-0.858474	0.0822872	0.58592	1	38.164	19.3211	34.8184	30.6936	25.961	27.2125	29.5775	51.9813	33.7251	28.5494	34.5179	28.5855	31.9578	32.047
Fads1	43.2008	2.19213	1.13233	0.00161406	0.0261881	1	35.6724	25.5635	39.9855	28.2575	21.4378	17.1494	22.281	40.0479	60.838	31.1804	40.9854	20.9384	26.5066	20.6283
Trap1	37.413	-1.58339	-0.663015	0.19591	1	1	38.9536	24.8172	36.9416	33.2234	24.5405	23.8828	23.0883	35.8723	43.0354	36.23	32.0944	30.2579	32.6197	30.9502
Papss1	40.8062	2.32116	1.21485	0.0025216	0.038034	1	13.0571	14.114	40.4607	35.6274	36.7316	34.0755	41.4174	18.5166	30.28	31.8877	39.4143	39.8872	40.4957	40.195
Eif2b2	40.0968	1.57074	0.651448	0.497047	1	1	29.0188	26.516	42.1943	34.7732	28.4392	21.4324	25.9945	26.7272	39.1875	37.9994	37.5718	36.5746	30.3129	32.2985
Cd276	40.4099	-2.48857	-1.31531	0.00049167	0.00955859	1	29.298	15.7386	28.4125	21.7121	20.0515	14.1904	15.9801	50.1555	65.0812	29.8965	28.5543	24.9238	23.3288	18.6916
Nudcd2	44.7858	2.18067	1.12477	0.000472351	0.00925388	1	50.5498	38.6015	46.5308	38.0168	27.2072	19.2159	22.57	34.5306	46.8727	43.0407	30.944	32.4917	29.675	22.8843
Eef1b2	42.4089	1.81741	0.861883	0.0556869	0.442109	1	33.4206	27.5133	39.6468	31.9272	22.0482	21.1265	18.4021	30.0274	37.0278	45.171	29.8396	42.105	26.1208	29.9342
Rps6ka1	41.5622	-1.49197	-0.577215	0.400312	1	1	38.6769	25.9408	45.8141	35.3454	31.0181	25.7661	28.6771	37.0328	44.2304	37.3103	29.2591	32.2243	31.4114	28.558
Cyfip1	36.6847	-1.22747	-0.295693	0.993676	1	1	29.1338	19.2829	41.8443	38.7618	38.9728	33.2755	35.3286	42.2122	41.1003	31.5251	32.7533	30.1072	31.8915	30.3269
Mrpl43	34.9725	1.35781	0.441286	0.897962	1	1	22.4841	24.0516	29.7358	27.429	27.9985	24.0469	27.1818	23.3022	30.9885	40.2092	32.3056	41.255	34.24	37.5587
St13	41.4144	-1.20713	-0.271579	0.971226	1	1	39.393	23.5498	48.7035	38.7277	39.3967	35.9411	40.9187	35.2163	37.8111	34.1254	31.5596	35.395	32.8222	32.4628
Strn3	49.8702	-1.60567	-0.683173	0.366747	1	1	54.9264	27.3801	40.9766	42.0623	42.1989	42.4771	39.6728	44.814	32.4511	31.7179	33.9134	29.2989	35.9051	31.0576
Chtop	37.689	1.10919	0.149504	0.999762	1	1	33.0507	32.3964	40.6414	39.6384	35.4669	32.4948	37.542	27.7406	29.4853	34.081	35.7397	36.7613	38.3822	36.4664
Pofut2	36.6696	1.62542	0.700816	0.214342	1	1	29.5478	28.0926	40.0913	32.8729	27.4559	18.2643	24.4739	35.3637	42.36	30.9869	40.4664	30.7044	31.3631	27.3811
Tmem97	60.5858	-3.86994	-1.95231	1.50869e-09	1.1249e-07	6.89562e-05	75.4898	51.4842	59.6774	45.7168	25.035	16.9196	15.8784	45.6818	46.0681	49.5121	27.9086	24.3502	26.176	18.6846
Mzt1	43.2488	-1.43263	-0.518661	0.668755	1	1	45.0412	25.1915	41.3199	45.7877	46.4777	50.4662	46.9048	36.3692	29.4538	29.8967	36.5194	34.4297	36.0314	35.6653
Srp68	36.8542	-1.1679	-0.223922	0.990593	1	1	33.0993	22.5541	37.1437	34.0081	38.7412	36.1104	38.4707	32.3363	32.5887	35.6581	37.3649	30.4179	34.6213	35.2377
Pltp	44.2121	3.19588	1.67621	0.000114674	0.00269613	1	12.772	11.6582	47.8316	33.0942	32.4264	16.7083	21.034	11.2029	15.6751	24.2191	42.3793	55.9978	40.3593	48.3174
Esrp2	47.4968	1.49226	0.577496	0.833333	1	1	34.0593	65.3448	43.1309	51.2176	50.2843	43.5198	42.3776	29.961	29.6488	35.4849	36.293	33.7515	37.6585	34.9374
Rnf14	36.9437	-1.22717	-0.295338	0.959496	1	1	26.5789	20.4479	33.4479	33.7758	34.8376	34.7821	38.8227	37.9238	32.3577	26.6866	36.7762	31.7383	37.0532	35.0646
Myh9	37.299	-1.809	-0.85519	0.825211	1	1	15.7579	10.7872	33.5791	23.6421	28.5074	26.5265	21.6268	58.8401	50.149	24.7465	30.4778	23.5662	29.3739	20.4445
Msmo1	55.6744	-2.49943	-1.3216	0.00186439	0.0295882	1	53.6789	36.1251	50.0979	46.5345	33.7523	29.1224	31.105	57.6698	43.9076	40.9902	23.8088	25.2477	24.9382	20.632
Ccl20	27.3839	2.91865	1.5453	0.420387	1	1	2.83779	1.28128	0.921349	2.05427	1.5001	5.66808	6.53218	4.51239	32.5622	48.7306	34.0002	53.2677	18.281	45.5191
Fbxw11	38.7727	-1.39536	-0.480634	0.791535	1	1	31.0172	17.7328	29.327	31.9912	36.7947	37.5768	42.5774	33.6196	32.4617	28.725	39.5938	27.8832	39.9687	34.6032
Blvrb	37.2524	-1.73572	-0.795534	0.335285	1	1	15.0865	8.03234	16.6432	17.7824	23.2648	18.745	13.9611	42.9411	34.7129	24.761	29.099	51.2399	19.7376	34.2061
Tdg	36.575	-1.37212	-0.456402	0.820731	1	1	37.9253	24.3129	38.249	35.8816	27.7553	26.1895	27.9571	31.891	37.5543	34.901	36.5929	28.6392	34.7358	32.3502
Efhd2	45.0054	-1.93423	-0.951759	0.0268132	0.255958	1	39.3928	18.1885	30.0091	27.4737	26.35	24.8113	25.5431	50.618	41.8816	31.1864	27.2763	28.5208	30.5956	26.4549
Cggbp1	39.7388	-1.30768	-0.387008	0.947548	1	1	42.314	24.4072	37.6312	41.3218	41.4826	41.165	44.4304	34.4656	32.3168	32.7448	38.0238	29.6862	38.3126	30.9372
Dcaf13	39.95	-1.5625	-0.643852	0.400397	1	1	42.0952	25.63	43.0293	36.4441	31.1647	28.3856	27.3609	36.7014	37.0566	36.8707	33.1224	33.9764	28.9087	29.7732
Mcm4	57.6622	-3.89852	-1.96293	1.22301e-08	7.40384e-07	0.00055899	70.1247	38.3375	54.3722	37.6545	22.5776	18.1322	17.8928	45.1998	59.2457	47.5575	21.8105	22.5198	24.8019	15.2029
Kdm1a	39.4034	-1.45207	-0.538115	0.643268	1	1	23.4063	18.9756	36.4344	36.3423	36.4983	34.9329	34.2704	27.3561	27.9362	26.2811	42.4645	36.5647	40.4412	35.251
Stat6	41.2824	-1.20687	-0.271268	0.980864	1	1	30.8314	26.5103	45.3192	36.2238	49.5237	44.1752	41.3115	31.5703	32.9003	33.4717	35.3367	33.041	34.957	34.7549
Cmip	27.4973	-1.75552	-0.811894	0.50291	1	1	12.8477	10.7276	6.70943	13.7048	9.34428	15.6105	11.3606	24.437	27.4182	28.6198	38.9722	36.7757	39.384	40.091
Prom1	39.3379	16.3716	4.03312	1.92568e-12	2.4793e-10	8.80152e-08	1.9349	1.85484	5.39661	9.91688	8.82847	9.14145	20.32	0.711291	4.75894	21.8707	54.3825	54.0965	41.2357	58.3557
Rnf6	39.7851	-1.49839	-0.583417	0.696664	1	1	31.4713	17.3422	35.9129	36.9987	38.2384	38.8387	41.47	31.5273	29.0505	28.2555	37.4158	33.6117	37.4256	38.1002
Icam1	47.5752	-6.34881	-2.66649	3.09541e-11	3.19366e-09	1.41479e-06	38.8053	16.4867	23.44	11.806	10.8192	4.82598	4.70442	56.3451	53.3904	32.2974	22.9724	30.4738	14.3502	25.2542
Ehd1	56.3441	-2.26874	-1.18189	0.0386209	0.336936	1	46.5933	23.0967	35.7081	36.8069	37.3972	39.65	36.0272	66.0949	42.3885	29.413	21.6823	23.8796	27.5105	23.9799
Gabarapl1	37.4818	1.80459	0.851668	0.0230293	0.227865	1	15.3999	13.2629	25.0721	25.0527	32.2333	31.7254	34.2209	21.9211	24.7594	29.0666	38.6641	37.7609	42.0226	40.7427
Myof	34.2024	-1.24559	-0.316828	0.989462	1	1	16.4153	9.93961	27.0908	35.9296	31.9868	31.8407	40.1604	43.1596	46.9191	27.3682	32.4753	23.5677	33.8884	27.5517
Dlst	40.2564	1.58852	0.667681	0.128267	0.795356	1	44.6329	36.9424	40.4435	36.073	32.3455	24.7713	27.2338	30.6773	39.6325	40.0693	35.2154	27.9413	32.1699	28.8996
Lrrc41	36.5372	1.32498	0.405966	0.891155	1	1	19.5406	16.2636	35.7457	36.0396	40.35	35.2866	36.5834	31.0613	34.76	33.3572	35.0596	32.7243	34.6118	32.9167
Rbm17	46.6612	-1.9698	-0.97805	0.0105261	0.122303	1	55.434	30.4082	31.1794	32.5512	26.1829	23.9767	25.4404	37.8885	39.0234	36.6984	31.5942	29.939	31.0935	28.2518
Chmp3	34.8644	-1.28021	-0.356381	0.961567	1	1	26.7286	15.3926	30.3139	33.7332	33.2642	33.7675	37.1047	32.8021	33.7872	32.6331	35.5107	33.7446	32.9418	32.6241
Abcd3	40.8812	-1.96653	-0.975655	0.0354573	0.314805	1	16.703	13.2493	26.9968	28.4521	30.9882	30.0454	38.385	20.9734	23.7458	34.5254	39.2469	36.8731	35.0822	43.3774
Ppp2ca	47.4176	-1.63341	-0.707891	0.72361	1	1	34.7032	20.4596	41.532	43.1057	45.9972	59.5553	41.9436	32.3159	29.9365	33.8708	31.0212	34.9982	35.2799	36.3963
Plscr1	38.2363	-2.13712	-1.09566	0.102234	0.683446	1	17.2292	9.08557	17.0967	14.2954	15.1986	17.8171	34.8663	23.3513	26.5756	31.3257	36.2588	42.0592	32.5211	41.6063
Add1	39.5991	-1.45589	-0.541897	0.841754	1	1	22.384	15.8793	33.6914	30.9462	37.5816	35.1995	42.7897	37.5579	32.8224	27.264	31.1737	30.0088	38.3743	36.4086
Hist1h4d	39.4359	5.32734	2.41341	0.00475106	0.0639247	1	3.52471	20.0756	9.82761	17.1346	6.74338	7.75688	10.4455	8.32439	34.803	69.0442	25.0495	36.5284	30.0101	29.5331
Tubg1	43.0804	1.66235	0.733226	0.103355	0.687519	1	38.8652	32.6369	47.1897	38.2369	29.7721	24.0455	29.0318	31.0305	43.4506	38.971	31.0858	31.1201	33.629	23.9514
D15Ertd621e	39.7624	-1.50437	-0.589159	0.82571	1	1	40.0101	18.7791	32.2185	38.9847	37.3437	40.5608	40.4138	39.5147	40.4428	26.5762	34.9849	28.0532	33.8154	29.7235
Mapk1	38.7799	-1.30843	-0.387834	0.965474	1	1	25.31	18.8338	41.1507	44.0472	44.7849	42.6319	42.8356	35.7302	33.4057	33.3283	33.5126	31.1913	34.1839	31.6086
Hmgn3	38.2136	1.53076	0.61425	0.792995	1	1	36.794	47.8034	32.2581	29.1252	28.6981	24.5174	28.0217	17.714	28.6237	36.9458	36.9474	41.5107	34.3259	36.7076
Hist1h1c	62.0158	-2.90517	-1.53862	0.000890986	0.0159138	1	10.4384	15.1725	28.7025	43.6763	50.2627	61.9359	70.3625	29.2756	21.6083	27.4623	27.7236	32.6265	40.4082	53.6692
Ppp5c	43.5318	1.85641	0.892514	0.0756546	0.55086	1	47.6166	46.2669	44.4832	28.909	24.2683	19.984	23.5124	26.9146	35.9125	42.5805	33.3728	31.0967	31.8698	30.6621
Ndufa5	30.671	2.17366	1.12013	0.343275	1	1	22.7886	30.3703	13.0987	15.3002	8.68086	11.2249	14.2644	24.5573	30.9717	40.806	33.0631	41.2955	27.9303	33.7799
Cltb	43.7413	-1.53001	-0.613539	0.628595	1	1	29.6253	21.2387	42.803	57.2466	44.8066	45.4836	44.6563	31.765	26.5027	29.3686	30.236	38.7805	36.3622	39.2595
Sdr39u1	34.1185	-1.60304	-0.680813	0.536186	1	1	29.1002	16.053	20.8239	19.2104	21.6397	19.2115	24.185	39.1368	40.115	31.3741	29.7802	30.8701	29.4816	31.4331
Aars	38.7337	-1.26162	-0.335277	0.982253	1	1	32.1687	26.0091	35.5625	36.1452	31.1087	31.5116	39.5362	34.127	34.5816	30.564	34.3767	29.022	31.47	37.9313
Atxn7l3b	38.9728	-1.40058	-0.486028	0.841052	1	1	31.4719	20.0367	38.4488	35.4285	36.0719	38.9164	43.1515	28.5995	28.3924	29.5961	35.6676	37.4681	37.5151	34.7942
Atp6v0d1	37.5625	-2.19989	-1.13743	0.0046073	0.0624499	1	8.58407	9.64679	35.3414	31.3958	34.3647	35.2567	28.3345	24.3765	22.4792	31.7858	36.3013	40.7603	35.4974	40.7745
Ipo13	38.4696	1.46367	0.549591	0.847124	1	1	25.9898	25.4104	23.6904	29.1505	24.5813	25.598	31.5046	18.829	25.3751	34.5031	47.7887	31.5239	37.3386	36.2284
Dctpp1	47.449	-2.87983	-1.52598	2.91968e-05	0.000811228	1	48.6326	36.1679	24.2093	19.6774	15.6813	15.3799	15.0075	46.2654	46.5648	41.6503	21.208	26.6284	25.5685	23.5239
Ube2c	57.2042	-5.67738	-2.50523	1.55431e-13	2.46672e-11	7.10414e-09	64.2288	40.9992	55.0887	29.1019	15.7325	8.94789	8.75928	50.1795	44.5286	57.8111	17.8656	23.1068	23.2868	14.5359
Krtcap2	30.4911	1.78143	0.833037	0.310516	1	1	15.9171	20.4788	19.0966	17.4141	14.403	13.3036	15.8223	30.6943	40.5033	40.6085	27.725	33.3524	25.3513	32.6473
Sac3d1	34.3713	-1.82401	-0.86711	0.255223	1	1	28.5197	21.7382	27.252	26.9189	24.005	21.9065	19.0489	40.2229	39.9241	36.1347	29.3897	31.0494	31.1158	22.9368
Cdca4	46.1725	-2.1195	-1.08373	0.00397405	0.0554958	1	52.497	31.9073	44.4447	40.4869	30.9512	27.814	25.2059	39.8479	38.2076	40.6608	31.5559	26.8299	29.7613	23.788
Lbr	75.2489	-4.19515	-2.06872	1.64398e-09	1.20804e-07	7.51399e-05	96.6534	42.2848	52.0698	40.8151	26.0833	19.0134	20.1499	53.8445	45.894	41.2331	26.4388	18.8383	25.2205	19.1643
Ptrf	80.1891	-5.87905	-2.55558	1.27114e-10	1.18811e-08	5.80986e-06	89.7986	30.0079	67.8435	35.493	36.8607	23.8766	22.1817	70.5797	61.9965	37.3894	21.8493	16.4476	8.41836	13.9216
Ube2z	40.3152	1.3702	0.454389	0.914089	1	1	29.8121	18.2533	46.9059	31.6697	34.6724	30.7563	27.39	28.1231	35.9184	33.7244	35.0195	32.0205	33.0301	32.5929
Slc44a1	47.9612	-1.70728	-0.771698	0.345865	1	1	53.3075	19.918	37.2129	41.5257	39.9758	36.4322	29.9082	42.6149	34.7929	29.933	30.5586	27.8889	30.5968	33.9653
Immt	38.3448	-1.47013	-0.55594	0.583649	1	1	42.4282	29.2552	38.6191	36.2859	30.1754	26.6525	29.0336	34.2614	38.0082	33.8848	32.6646	30.0981	31.4193	29.7717
Copb2	36.7438	1.27443	0.349856	0.950799	1	1	21.1178	16.9278	39.0442	38.724	36.5574	29.1686	34.0147	30.1238	35.42	30.7954	34.7636	32.1625	34.1389	32.531
Smo	39.3077	1.30971	0.389248	0.920574	1	1	28.3958	21.9905	42.804	29.7923	31.5882	38.4915	34.0417	36.5557	38.2985	35.8115	32.6389	28.7351	30.577	27.0189
Brd2	36.5026	-1.17693	-0.235028	0.98934	1	1	32.6079	29.7768	32.1154	34.2373	31.6608	35.1415	36.0066	25.4713	32.7896	30.1713	33.7374	32.7091	37.8637	36.8479
Poldip3	36.6267	-1.22103	-0.288096	0.98744	1	1	29.8881	22.6407	34.3217	34.0071	33.5435	37.3665	37.7726	29.3026	30.6607	31.2113	37.7243	30.6432	35.8869	34.1475
Sub1	39.671	-1.66367	-0.734373	0.291915	1	1	43.7691	27.5874	35.7209	29.9559	24.8625	23.7034	25.3554	35.5729	34.3833	37.7392	28.2476	33.6885	29.3634	30.5526
Sox13	43.7195	1.94305	0.958323	0.284241	1	1	11.9361	31.075	40.8302	46.2113	43.7367	46.6302	42.9378	26.6858	28.1766	25.0019	41.2277	34.2107	38.1389	36.0934
Atad1	37.3693	-1.40415	-0.489692	0.781251	1	1	38.8255	18.9089	33.5338	36.7213	32.1648	31.6897	35.8698	35.9131	33.7945	31.756	32.2272	30.396	32.3125	32.8761
Plek2	53.2543	2.34997	1.23264	0.00120209	0.0204248	1	43.2082	32.5057	61.8435	45.8916	43.7821	30.3457	25.6846	46.9264	47.8586	44.6652	24.1207	28.0872	17.3414	20.2216
Rpl7a	44.0077	2.00061	1.00044	0.054578	0.435736	1	37.2293	31.4964	38.814	32.5758	24.0831	20.8641	17.1329	25.9857	34.5315	49.2013	24.9274	41.4898	24.9185	28.0851
Smarcc2	35.1073	1.22086	0.2879	0.987346	1	1	25.7184	29.406	34.3001	29.5557	33.9517	31.9485	33.5434	26.5346	32.2929	30.8483	37.3411	29.6403	38.2661	34.156
Ak1	33.6188	2.31717	1.21236	0.00560486	0.0732978	1	16.4775	16.25	31.355	31.6495	19.8298	12.004	10.235	37.8498	50.2228	28.9742	35.5881	31.4303	24.0163	20.8991
Tusc3	31.1931	1.37553	0.459992	0.717865	1	1	15.6051	13.1686	25.8208	26.015	21.2375	21.4068	25.7837	24.8555	29.0819	31.4746	36.3713	36.0671	36.7729	34.3337
Supt4a	34.2312	1.69565	0.761839	0.454743	1	1	13.2672	13.4376	26.8588	25.8825	23.6992	23.5387	23.871	22.8749	25.4352	30.0956	30.9459	44.7632	34.1066	40.7343
Fam136a	61.6035	-2.89965	-1.53588	3.48161e-07	1.51987e-05	0.0159131	72.1134	33.6267	34.2196	29.9477	24.1216	21.7925	23.1007	51.0936	40.7961	31.2976	28.2563	24.674	27.9995	24.8083
Psmc2	36.7845	-1.56354	-0.644816	0.421531	1	1	36.4605	24.9709	34.5981	32.6839	27.7982	24.2118	24.905	37.1085	38.4083	36.1206	29.9593	30.0729	28.798	28.308
Stard10	32.7177	1.48576	0.571201	0.378434	1	1	15.5656	24.2128	29.8878	19.5579	18.0354	16.5495	16.5134	26.6331	34.7635	35.5476	29.3992	37.3349	30.6553	34.4058
Pygb	35.9049	2.6079	1.38289	0.0018171	0.0289381	1	9.81275	8.76197	25.7206	23.37	22.8279	18.2698	26.1852	14.0773	20.1209	19.0305	43.3069	32.8087	53.3943	45.6246
Nab1	47.2282	-3.11965	-1.64138	3.18834e-05	0.000873297	1	53.4113	34.7012	31.8368	30.4534	21.3305	17.8837	13.4179	41.0452	42.2204	43.1484	29.4774	25.6841	25.0337	21.5588
Sumo3	50.0513	-1.76314	-0.818149	0.284666	1	1	71.646	32.7109	44.7505	42.024	33.5643	28.7425	33.0222	28.4566	38.2844	35.2953	36.8845	27.9704	32.8189	28.4251
Higd1a	46.6265	1.60515	0.682708	0.197085	1	1	24.5865	28.5143	50.3109	40.4509	48.6917	32.2946	28.4784	29.763	29.9609	42.9421	25.6166	43.152	26.273	30.3663
Rfng	36.744	2.02255	1.01618	0.455129	1	1	26.1199	50.6303	31.2713	27.6543	20.5542	20.0733	20.695	13.4592	22.8577	34.737	38.2463	39.7768	44.9131	34.0358
Gtf3c1	39.4785	1.45256	0.538602	0.861052	1	1	22.1227	18.9345	39.7474	44.9488	41.9963	28.3729	34.7426	25.7645	37.6239	32.3697	34.0082	30.1307	39.7121	28.3789
Mcm7	43.19	2.37863	1.25013	0.000113744	0.00268256	1	45.4226	37.0229	44.6519	28.4202	20.7486	19.6405	19.8555	37.9234	46.1788	41.7282	26.1402	26.3647	28.9557	20.6615
Dync1li1	37.3608	-1.21188	-0.277243	0.972383	1	1	33.895	22.3834	35.8643	42.6604	37.9096	38.714	39.7585	36.0563	34.1808	28.5673	32.0612	30.1398	33.1871	33.5707
Pfdn5	34.0129	1.92837	0.947383	0.192878	1	1	11.3723	15.7665	24.3017	21.6069	23.1853	24.9069	23.8963	20.214	26.9997	36	30.1336	44.8406	29.8307	39.5265
Tmem70	37.007	1.34546	0.428097	0.877429	1	1	31.4759	23.914	38.6117	33.2994	32.4304	23.8199	30.7157	29.7909	34.9374	35.4022	32.5331	33.801	31.6469	29.3215
Naca	38.0824	-1.5057	-0.59043	0.458543	1	1	38.8522	31.6036	36.8491	30.9742	26.2997	23.7497	22.1548	31.211	33.1391	39.3158	27.4408	37.1328	28.4246	30.67
Ranbp3	39.3598	-1.71339	-0.776853	0.0281222	0.265186	1	42.6737	35.1497	30.515	27.8348	22.049	22.3511	26.2929	36.0458	35.2127	35.401	33.5529	29.8401	31.4411	25.661
Aurkaip1	31.735	1.47189	0.55767	0.697554	1	1	26.1459	28.4255	27.1708	24.2872	21.7757	19.1153	20.2988	28.1824	35.0445	34.7775	29.9017	33.9936	31.4919	33.7264
Hmbs	37.9164	1.54113	0.623993	0.284449	1	1	39.9032	29.2459	38.2327	31.7353	25.3263	20.771	25.3426	27.514	36.867	37.6001	33.9014	33.7964	28.7347	28.6188
Mrpl2	36.2403	-1.49075	-0.576043	0.549966	1	1	32.2295	22.0456	34.4094	25.0915	24.1773	20.1585	23.1748	34.5976	30.0961	38.0711	32.7577	32.1168	30.5451	28.6659
Ero1l	88.6834	-2.87113	-1.52162	0.0206371	0.209266	1	22.0353	16.8666	55.1597	35.9005	118.37	143.015	112.777	39.8637	27.9494	27.504	25.5024	29.5527	34.3515	41.791
Trim35	33.642	-1.38206	-0.466817	0.868481	1	1	32.0001	17.9402	29.7856	29.0141	28.7632	22.7122	30.3423	35.284	38.9815	27.1571	36.9904	24.4424	31.8338	31.7773
Rars	38.6607	-1.32909	-0.410442	0.848534	1	1	35.7603	21.9839	34.191	36.3472	31.9471	36.1747	38.3458	36.7957	31.4181	30.5958	30.3491	29.1231	28.9772	38.9755
Tob1	43.4257	-1.49497	-0.580114	0.593341	1	1	38.3973	25.0286	37.981	36.4484	40.9679	53.9678	42.0776	36.7184	25.4805	31.8164	32.5205	32.8271	32.8835	33.8847
Glg1	37.5035	2.13765	1.09603	0.0700274	0.521112	1	9.43445	10.8345	30.5335	32.3905	33.7749	31.4418	40.7401	23.7233	28.7523	28.5732	40.0238	34.4973	36.2449	34.2669
U2af2	37.8438	-2.00932	-1.0067	0.0349587	0.311345	1	38.5935	22.2872	37.6854	30.3172	22.8693	18.1687	21.2892	37.0941	43.9429	31.9322	34.0805	25.619	32.081	21.2355
Klf3	46.3968	1.6085	0.685718	0.823938	1	1	34.5635	48.9063	39.0803	45.7319	51.1989	50.3811	50.543	19.678	20.28	34.5927	35.7937	34.411	42.4124	38.8172
Dnajc3	34.1406	-1.52191	-0.605886	0.621139	1	1	36.4111	17.7076	27.8623	24.064	22.7339	20.1561	26.2428	31.8702	33.5776	32.7653	33.5441	28.1631	31.1383	34.7864
Plcb3	38.8973	-1.36281	-0.446587	0.784474	1	1	40.7551	37.3548	44.3554	39.2361	46.5791	34.0139	35.1657	36.0712	36.6449	30.7093	31.1576	31.2154	31.3052	28.6604
Sumo2	45.6412	2.16196	1.11234	0.0165363	0.175892	1	61.6358	54.9618	34.5032	21.8789	22.9651	27.856	22.698	27.8654	36.3206	40.9808	28.6016	29.3965	33.9103	28.6466
Fxyd3	39.4348	4.46966	2.16017	6.95302e-05	0.00173753	1	4.02689	10.8693	16.7703	26.7322	20.0736	27.6288	30.2309	13.0494	24.312	37.0571	31.6187	45.3794	25.5673	48.6387
Brms1	38.0632	-1.77724	-0.82964	0.236991	1	1	37.5923	28.5437	22.6034	25.5855	18.7734	19.7618	25.0918	38.5341	31.1747	31.3647	30.109	29.8332	33.0169	31.5185
Calm3	54.7923	-3.40412	-1.76728	8.1932e-07	3.2849e-05	0.0374479	14.6353	9.05289	60.2341	44.042	46.7695	32.9895	33.3448	17.0483	19.8572	49.3504	25.837	47.8994	21.2324	43.8954
Mpnd	39.8162	1.31555	0.395667	0.83018	1	1	30.1815	37.3131	45.6245	37.8346	35.192	25.6155	35.3241	25.5663	29.6062	34.0079	34.7064	32.7021	34.1627	34.2978
Ociad2	40.4689	-1.23901	-0.309183	0.926409	1	1	40.1461	24.4462	45.6213	41.3247	47.0293	32.1715	37.3763	32.787	32.305	26.9937	26.756	33.9086	38.1364	33.9903
Tgif1	43.23	-1.8373	-0.877589	0.245614	1	1	37.5984	24.8458	34.1002	26.5339	33.7413	38.6385	32.278	48.8616	30.5641	29.1664	27.0713	30.2292	31.3848	27.5802
Pycr2	36.8245	-1.73655	-0.796224	0.0976364	0.662988	1	38.8475	27.6837	31.4252	28.888	23.0409	19.6244	21.9572	34.8015	34.9254	34.4078	32.1984	31.3858	30.7113	26.4052
Vamp7-ps	35.1066	#NUM!	#NUM!	#NUM!	#NUM!	#NUM!	18.9864	14.8913	32.3312	37.5272	30.2572	22.8297	31.3366	26.2385	32.2112	31.4782	32.686	38.475	37.0987	26.6113
Arg1	387.967	-44.5597	-5.47767	2.02233e-07	9.24325e-06	0.00924325	6.46515	0.96921	4.56814	28.9467	254.14	744.764	398.531	52.3674	9.89099	7.51163	6.31354	60.582	31.1698	56.9194
Scpep1	43.0712	-1.77019	-0.823903	0.392766	1	1	35.9496	17.8817	43.3759	45.5895	42.5152	51.5382	53.4289	50.1929	30.3455	26.9923	34.1836	22.1898	32.3635	28.4226
Grsf1	35.0119	1.22343	0.290928	0.973048	1	1	30.0322	23.0173	36.6121	34.9965	31.9181	32.924	27.8265	25.1144	36.5043	33.4117	31.7174	34.1369	33.1205	30.5021
Ppp2r2a	39.6717	-1.26529	-0.339472	0.961661	1	1	41.8644	25.9499	39.5674	41.4812	46.1495	44.6908	39.1364	34.0874	34.1533	34.3022	29.4357	33.194	30.3304	28.9315
Myo1c	51.8774	-2.28785	-1.19399	0.0172974	0.182207	1	44.6147	18.683	28.839	26.5929	29.7246	35.6317	30.8524	59.1401	47.1173	26.1786	25.422	20.8164	24.9201	20.7494
Xdh	40.5585	1.90236	0.927792	0.23092	1	1	7.58992	16.0189	22.1203	34.5314	34.0685	49.3542	37.9523	34.6904	26.7305	22.5277	43.9443	31.5515	31.7629	32.858
Ctsa	35.3318	1.84476	0.88343	0.123248	0.774	1	10.955	14.1957	27.9063	28.824	30.1745	28.7814	33.5115	24.5344	23.3612	29.1149	38.9404	36.2975	34.6311	37.152
Smim7	35.3819	-1.30656	-0.385778	0.942867	1	1	25.6175	16.5384	38.0224	37.2853	35.465	34.4961	32.1595	31.426	31.5278	30.5227	33.4784	34.1718	30.6635	32.224
Ubl7	32.0607	1.53949	0.622456	0.513862	1	1	12.9088	12.8398	30.6193	25.9246	29.0171	26.5369	28.6583	26.287	28.4469	31.3372	35.5612	35.1042	33.282	33.9761
Lce3f	141.419	-364.868	-8.51123	1.54514e-07	7.26566e-06	0.00706222	0.856468	0.283798	10.6068	46.9075	137.005	170.371	38.0438	31.1264	0.396907	1.59175	0	145.833	17.9715	27.0405
Dtnbp1	37.649	-1.47398	-0.55972	0.611197	1	1	40.0818	23.0074	33.0499	34.2162	28.0934	25.955	29.244	35.2163	33.1224	32.771	33.8891	29.1467	31.1343	28.5786
Manbal	31.3963	-1.13141	-0.178121	0.999237	1	1	28.4467	18.1311	27.5271	29.2164	27.7911	27.2191	28.9106	29.7497	34.2625	32.6822	32.2045	35.0016	29.2985	30.5212
Pa2g4	41.618	-2.34146	-1.22741	0.000301441	0.00622579	1	47.936	32.8081	39.2747	28.3607	21.2668	21.486	15.7586	34.0428	39.3693	43.9613	25.7618	29.4124	26.7578	24.3682
Tex261	30.9384	-1.39001	-0.475096	0.72954	1	1	28.0416	20.9116	27.2544	28.1247	19.716	19.6867	23.4735	33.8352	35.5816	32.0816	31.9604	30.3499	30.8772	28.9171
Ctnnd1	38.9045	1.61188	0.68874	0.747992	1	1	11.3137	11.7156	28.7061	37.0877	41.4831	42.344	45.9352	34.0424	37.8924	28.4499	29.4215	28.0625	35.4651	30.1811
Rcn1	43.2918	-2.16848	-1.11668	0.0587037	0.460383	1	40.6163	21.7971	44.6517	40.3231	44.4257	30.6833	25.6399	45.9673	45.1633	36.3949	27.2288	29.7948	18.6261	20.0835
Dhrs1	52.0677	-1.91415	-0.936704	0.0934038	0.643714	1	27.838	22.0049	42.147	49.7097	61.2857	44.8781	39.4101	23.8803	24.9188	34.991	25.7643	42.8498	33.7066	37.0093
Arl6ip4	38.7687	-1.79449	-0.843577	0.169726	0.959494	1	44.8075	34.151	29.9617	27.0988	24.7707	22.0973	21.7409	32.73	35.0479	33.9923	30.7213	33.4863	29.5075	27.584
Lsm14a	38.0527	-1.32386	-0.404754	0.936315	1	1	30.9015	22.4153	40.165	39.6587	42.8006	42.4166	41.2255	31.689	28.0949	30.0948	34.071	32.1857	33.6887	33.2005
Erlin2	34.8425	-1.34351	-0.426004	0.938441	1	1	30.7668	16.4253	31.7348	31.9183	32.8898	29.322	35.3977	38.9182	38.28	25.5904	28.009	30.8611	32.2963	29.0167
Scamp3	40.5085	-1.92636	-0.945879	0.00193139	0.0304874	1	44.1803	37.9839	34.8794	29.5916	26.9786	20.9639	22.7491	36.8366	38.3956	37.9384	30.4205	27.9132	25.6868	25.7652
Gas6	38.4958	2.6128	1.3856	0.00997856	0.117395	1	9.73452	16.1163	27.7702	29.1293	22.3293	18.7609	17.0415	16.2334	13.8043	28.5241	47.8624	45.6095	26.1532	44.6335
Ruvbl2	45.3813	-2.52172	-1.33441	3.02631e-06	0.000106564	0.138321	50.8216	29.8885	40.7324	24.7661	20.846	16.3875	17.2044	39.941	40.5471	37.7419	28.1569	24.9409	27.3049	24.1437
Coro1c	39.8984	-1.61774	-0.693979	0.705354	1	1	33.8977	24.7209	42.3497	41.8252	36.1028	30.9534	32.876	45.8992	37.842	31.5095	30.4465	25.905	27.2329	23.9304
Cnot8	35.0422	1.29603	0.374102	0.706312	1	1	22.8883	18.2544	36.5678	33.2096	33.9748	27.877	34.3106	24.7223	28.7958	31.3056	36.8749	32.5735	35.8321	32.2945
Atp11a	25.1506	-1.81986	-0.863829	0.252283	1	1	10.8167	7.66306	5.32208	11.6116	6.99868	9.85117	9.54897	25.2799	35.3608	23.6118	38.6895	27.8326	37.6734	33.9288
Fam168b	37.6824	-1.3848	-0.469676	0.917923	1	1	26.7776	16.1722	32.7874	34.3795	30.379	29.2545	30.2853	27.6312	31.8204	28.3531	40.9853	31.3867	34.0336	28.0164
Lzts2	33.6895	-1.69263	-0.759269	0.106607	0.701022	1	13.194	11.1306	22.1082	22.1221	25.0684	28.7164	29.6382	26.7304	25.488	23.6897	39.1667	36.3591	33.0496	37.7409
2410127L17Rik	47.5447	1.87237	0.904863	0.0248052	0.241377	1	49.4581	35.7172	53.3718	38.2825	33.8642	22.8615	24.7459	27.1737	37.1539	41.7176	28.6046	33.7192	27.2423	26.4624
Nolc1	45.743	-2.19996	-1.13748	0.0106969	0.12387	1	56.7366	33.2462	35.415	32.8889	20.9267	22.2786	23.0892	34.7494	37.5043	37.3608	30.0224	27.8879	30.58	23.7778
Traf4	35.4419	1.36102	0.444689	0.657881	1	1	23.6011	25.3885	26.3677	31.0356	23.2758	26.4939	32.0802	21.7171	33.4593	27.9035	39.8481	30.498	37.1542	31.2292
Sil1	37.1275	2.07618	1.05393	0.0426705	0.363387	1	10.8964	9.76976	26.1654	22.0754	24.7782	28.8138	29.8802	21.6684	26.1253	24.0988	33.4944	35.4175	36.4101	44.3747
Dut	31.8906	-2.26152	-1.17729	0.00625936	0.0800924	1	35.138	24.8589	23.1833	17.0952	10.6259	9.57344	13.0302	26.0633	38.9223	39.9112	34.9194	31.3707	26.1142	24.1999
Naa38	27.7999	2.09386	1.06616	0.299204	1	1	11.5867	27.861	14.2324	15.6169	10.778	11.9703	12.2216	19.8985	27.7388	40.8693	30.6062	39.5411	28.3883	34.3893
D19Bwg1357e	47.0297	-2.11389	-1.0799	0.0121342	0.136838	1	55.0385	28.0361	32.5891	32.1466	23.4392	20.8551	26.2755	39.0209	37.4062	32.3624	29.83	28.8835	28.6192	25.2217
Zdhhc13	49.105	-1.84663	-0.884898	0.096759	0.659971	1	26.3247	19.1028	31.1555	40.7972	61.5921	60.1169	49.5276	36.7601	26.5654	26.6142	27.0274	36.6178	37.4626	30.267
Gga1	31.3072	1.25288	0.325252	0.928908	1	1	24.4007	26.4616	31.8895	22.8617	24.8943	25.8806	24.5441	29.3434	33.2672	30.725	33.597	30.6589	32.003	31.6113
Gm4540	28.6374	#NUM!	#NUM!	#NUM!	#NUM!	#NUM!	27.6253	26.0707	9.99476	14.6142	9.40054	13.4639	10.9708	24.9111	31.2041	42.2802	25.8438	39.0227	24.0553	33.7945
Txlna	36.5422	1.28496	0.361719	0.949618	1	1	35.6807	35.9657	34.6098	34.3566	28.1865	25.6388	29.7504	24.5993	29.6109	30.9698	38.7278	30.7475	36.0549	30.314
Cpsf3	33.9546	-1.38421	-0.469061	0.728862	1	1	35.0752	21.9799	34.8789	29.7251	27.8495	25.2325	27.2808	32.8341	34.5387	31.7221	31.5106	29.1458	33.0435	28.187
Cd47	32.3598	-1.58024	-0.660147	0.533491	1	1	21.0116	8.30528	18.8744	22.7997	22.0753	26.1175	30.9137	40.52	34.1729	22.3926	32.4296	30.5983	27.0317	33.8058
Tjp3	49.4141	18.4228	4.20342	0	0	0	0.926324	10.7515	11.8195	14.7869	20.6614	28.6933	43.1548	4.77452	10.3612	24.8125	37.7853	39.8976	47.5916	55.6734
Lrig1	29.9777	1.82957	0.871508	0.308483	1	1	8.98396	8.94945	12.9752	8.7013	14.7511	12.2668	13.1087	14.4332	19.3747	29.2116	51.2541	34.1967	44.1186	28.2289
Fam192a	34.5615	-1.36607	-0.450032	0.846131	1	1	25.0439	15.9457	31.3467	32.6365	31.9158	27.2855	32.2583	27.5021	28.3131	29.3608	36.4864	33.282	33.9756	31.7655
Gosr2	32.8165	-1.34901	-0.431898	0.832903	1	1	28.1434	15.9145	26.4974	31.3741	26.3364	26.2234	29.0292	37.4895	38.0026	28.4234	32.8639	26.8276	29.7452	27.2664
Med30	34.8463	1.41719	0.503038	0.889523	1	1	30.7118	24.5866	36.8646	27.4972	26.2594	20.7786	26.3272	27.8445	32.743	32.828	28.3659	37.717	29.1242	31.8674
Kctd10	37.4236	-1.53455	-0.617811	0.818906	1	1	27.3071	18.2137	35.6159	33.1144	33.62	35.0127	31.8633	47.5401	36.8298	27.1974	32.1588	24.9244	28.3066	23.4184
Vps26a	37.5598	-1.42232	-0.508251	0.788759	1	1	31.0948	19.7688	37.2803	40.4346	36.8844	40.8217	42.3885	32.3259	25.6082	30.7289	32.6526	33.8899	32.39	32.731
Pycard	36.4266	1.81844	0.862699	0.345083	1	1	11.3052	21.2585	32.4281	24.8612	28.5599	23.6385	23.7836	26.3581	26.7538	40.4252	24.6596	38.7882	26.3407	36.9534
Areg	63.5443	-3.35403	-1.7459	7.56831e-07	3.06122e-05	0.0345917	78.0836	57.3007	39.0347	31.7794	27.5968	32.221	20.3582	49.0049	41.2766	46.7869	13.1763	22.964	25.8155	20.9071
Casp3	36.8285	1.94385	0.958915	0.0432184	0.367027	1	21.9814	20.0215	32.641	23.0265	19.3425	14.8425	18.6534	30.4289	53.6355	37.4987	25.0932	24.5887	26.868	21.7451
Lima1	35.9725	-1.41477	-0.500567	0.952273	1	1	16.888	12.4117	37.5216	41.1327	41.2415	36.8976	39.4304	41.2705	33.458	25.3758	30.8123	29.499	30.8407	28.3027
Sept9	34.4942	1.82054	0.864364	0.355312	1	1	15.434	16.8186	35.7812	23.0734	19.0961	17.3488	18.1699	19.6505	34.8522	33.2071	34.0869	33.5924	32.0472	32.088
Impdh2	42.996	-2.23539	-1.16052	0.00194722	0.0307214	1	51.4308	27.3316	29.3376	26.2615	18.2553	17.9582	20.9721	34.5613	38.2089	37.8498	27.3189	28.1683	29.854	23.1691
Bpnt1	39.8751	-1.46972	-0.555546	0.741329	1	1	38.2774	17.681	35.8406	33.8608	31.9373	34.6981	44.4143	22.9375	29.2984	28.9662	33.7667	30.8631	37.9193	35.3359
Dazap1	44.7734	-2.19251	-1.13259	0.000822242	0.0148484	1	56.1801	33.1605	42.6147	25.8254	25.8314	19.5869	20.4985	33.3668	39.2266	35.7937	31.2639	26.2308	27.4384	25.5486
Mrps6	38.7421	1.40006	0.485489	0.819586	1	1	23.9711	24.9479	39.6626	31.0297	31.1039	35.9592	39.0096	26.1387	30.9068	37.8217	26.0954	31.6254	34.1321	32.0864
Hiatl1	41.184	-1.53055	-0.614047	0.55695	1	1	45.7384	19.0961	34.0902	33.8902	32.2994	35.1139	31.9761	36.6295	33.6857	28.5449	30.4873	28.1248	32.1466	29.1182
Acot13	35.9667	2.01066	1.00767	0.193687	1	1	14.5587	22.1861	29.1446	30.5034	31.3629	30.5758	29.9912	17.7262	21.4593	29.9456	32.2789	40.5705	35.0424	41.7054
Gjb2	124.428	4.97452	2.31456	1.8571e-05	0.000541047	0.848807	47.5171	63.8901	137.236	167.858	153.129	74.6209	29.103	23.2421	8.12398	42.5242	14.5392	95.7275	14.2831	20.1372
Tnks1bp1	39.4822	1.87145	0.904155	0.188202	1	1	11.8222	11.7068	26.7606	27.8667	34.95	40.0645	36.7979	28.2428	28.4	24.6206	33.1754	28.0171	38.8998	36.9829
Carm1	41.8349	-2.80835	-1.48972	0.000393997	0.00787753	1	47.2629	33.1643	19.8626	18.734	14.0499	15.4137	12.8559	36.407	36.7242	32.3212	32.4043	27.3197	29.6857	23.3746
Irak1	32.0546	-1.1623	-0.216986	0.998096	1	1	25.5802	27.4753	27.838	25.2728	27.7859	25.4548	30.6436	28.3584	25.5777	26.1906	38.1316	31.156	35.3352	33.4656
Rpl22l1	37.3834	2.65038	1.4062	0.0914345	0.633294	1	27.6332	45.4807	22.8164	20.1959	16.9311	11.3937	9.28393	14.6128	29.2861	45.9941	24.8769	44.4152	28.3499	30.5743
Sbds	39.5082	-1.94929	-0.962947	0.110817	0.721203	1	36.2334	24.543	21.8153	26.792	29.4152	38.6236	33.6581	42.783	30.0841	23.0343	28.4898	28.2895	32.3321	32.9338
Akr7a5	32.2526	2.05626	1.04002	0.0667031	0.50386	1	11.8288	14.9658	29.7371	22.6079	25.2875	20.295	27.6929	16.032	28.1598	29.6975	34.8087	36.4685	35.7242	36.8122
Gng12	41.7097	-1.45924	-0.545217	0.669307	1	1	43.3866	21.8782	49.6542	47.5388	41.3556	37.8861	38.4742	40.0328	33.4678	32.1458	31.8354	26.6522	26.122	27.4013
Isoc1	39.5926	1.68399	0.751882	0.363289	1	1	27.6598	19.1126	44.863	33.1977	28.6936	22.6989	22.4439	29.7152	34.4226	34.3223	31.2314	31.4119	30.6445	25.7044
Egln2	29.1964	-1.2327	-0.301816	0.973502	1	1	18.4585	16.2873	19.0073	18.9672	17.2939	18.3595	23.5044	25.6422	27.1438	30.653	39.4256	28.062	33.8605	32.5419
Faf2	33.065	-1.21391	-0.279661	0.992484	1	1	22.4753	17.2156	30.4841	31.1035	29.7748	31.6724	33.7382	30.7501	31.1294	30.7129	33.7923	28.9539	29.5177	32.3919
Polr1d	34.0631	1.42931	0.515315	0.610988	1	1	24.0352	22.48	31.5155	30.1523	25.6631	21.3751	20.7596	28.1672	30.6823	36.6108	29.1632	36.9422	27.4478	28.1787
Dapk3	28.0931	1.21982	0.286664	0.984461	1	1	17.6398	19.4658	19.9611	20.0045	21.3516	20.6416	16.1087	30.8994	28.6728	28.4168	31.4712	34.8345	31.0601	31.8319
Dynlt1b	30.3013	6.41661	2.68181	1.32109e-07	6.32268e-06	0.00603816	2.28464	9.08772	22.5025	13.0441	18.0412	16.2534	15.9674	6.5884	23.3037	35.3312	41.3795	35.861	44.3492	30.2253
Ets2	43.5948	-1.70757	-0.771946	0.377859	1	1	32.0569	15.757	29.7289	33.1296	41.79	52.1872	44.8387	39.3412	29.4513	26.4305	27.7905	27.1159	35.0024	31.842
Emb	40.9067	2.21342	1.14627	0.00834922	0.101142	1	18.2399	16.4511	36.6389	29.4468	19.383	15.5531	14.8434	19.535	44.5409	45.1745	29.5683	31.2398	21.5032	25.3729
Lemd2	33.0572	2.41337	1.27105	0.00384284	0.0539107	1	30.2605	33.9284	11.6545	12.3995	10.0349	14.8017	9.95504	35.8539	31.7739	26.3097	36.2973	28.5967	28.5623	29.5099
Gtf2e2	41.3244	-1.37157	-0.455825	0.674227	1	1	38.0585	22.6536	51.3686	39.5434	46.6931	34.8906	35.1449	28.9622	29.725	31.1484	28.5348	35.9556	32.2597	29.8524
Lmf2	45.1092	-2.39787	-1.26176	1.20857e-05	0.000367035	0.552388	45.4428	30.4764	27.1106	23.9371	23.4135	19.3793	18.4811	44.7756	39.3891	31.7437	26.3611	25.5517	24.0885	24.4614
Dync1li2	41.8817	-1.49777	-0.582812	0.47365	1	1	31.1014	24.4587	31.8549	42.3866	42.6151	47.9707	44.8389	27.2282	24.3609	25.9566	36.1948	28.8681	35.7927	37.9076
Casp6	34.0123	-1.48999	-0.575306	0.472373	1	1	17.0259	13.4241	36.1485	28.2238	31.2122	20.8502	25.6323	25.0892	28.6787	29.6526	34.2447	36.8125	29.8768	31.5944
Tmem183a	39.5834	-1.20887	-0.273658	0.992252	1	1	40.9915	30.907	41.6484	48.8363	42.3683	37.7973	36.2641	31.8459	30.4022	29.4033	30.3305	28.8397	33.7766	31.2796
Gabarapl2	36.1056	-1.87844	-0.909534	0.0469797	0.389631	1	14.3651	13.2754	24.7347	24.0264	23.9616	27.1618	34.0868	21.9318	20.569	28.7375	30.0298	45.2149	31.2669	38.1243
Ccnd1	39.8749	2.64736	1.40456	0.00354921	0.0504729	1	38.8493	23.0146	26.8846	43.0153	26.6878	20.4918	17.4746	39.8095	56.7353	38.0781	20.9223	25.2997	18.7968	16.1771
2410006H16Rik	32.6611	2.1943	1.13376	0.444644	1	1	39.3109	40.4414	17.0031	14.0011	14.2783	17.3642	12.7906	16.3338	24.8809	41.8916	26.2734	48.7035	21.6769	35.7613
Ddx56	45.614	-2.26711	-1.18085	0.000504166	0.00975589	1	57.3723	36.5045	30.8573	27.5668	20.4473	18.7999	21.44	33.8557	36.477	34.7479	31.0919	27.5555	27.4752	24.1988
Cript	33.7878	-1.4251	-0.51106	0.779248	1	1	21.1989	17.2438	33.3427	33.1331	32.4572	29.165	31.8897	29.3262	24.8743	32.3523	28.9468	35.1184	29.7534	35.0074
Tmem30a	38.5025	-1.39846	-0.483843	0.877561	1	1	26.6116	21.5292	34.7194	36.5913	42.4538	43.4616	45.116	33.9935	26.433	28.2845	31.6644	30.0492	33.0264	31.8891
Map2k1	40.375	-1.48336	-0.568869	0.76138	1	1	22.7124	17.0665	38.0493	38.4347	49.8816	44.4666	48.1921	36.3391	30.194	25.2533	27.2132	30.8684	34.4954	30.8899
Rae1	34.7721	-1.55847	-0.640129	0.147921	0.875419	1	37.0257	29.5168	32.2183	25.1062	21.971	22.5779	24.1917	32.5184	34.0881	32.7296	31.9028	27.9104	28.1848	27.6387
Fxr2	33.537	1.30396	0.3829	0.965914	1	1	32.4581	33.1399	33.4349	30.82	30.9324	30.1292	27.2371	25.1109	29.995	29.324	36.2539	29.5274	34.7052	29.4921
Uba3	38.5534	-1.30085	-0.379452	0.887477	1	1	42.149	28.2973	41.3403	39.6038	44.3939	38.8439	36.0444	32.7864	29.7119	28.2677	31.6192	32.7129	30.2778	28.9083
Bace1	34.2968	2.09721	1.06847	0.0672552	0.506618	1	14.0965	20.7122	29.957	25.4798	26.0061	17.9603	19.1614	13.5779	31.5095	31.982	43.1137	33.9075	30.4712	29.6444
Minpp1	30.6057	1.22264	0.289995	0.950507	1	1	27.5737	17.5287	29.6566	29.3341	23.4055	20.8658	24.36	26.465	34.7977	31.2489	31.8774	31.3073	29.504	28.9241
Mogs	31.9979	-1.93052	-0.948992	0.101207	0.678512	1	31.6127	28.1806	19.4213	14.5328	11.5244	16.688	12.0338	32.383	25.274	29.7115	34.3047	29.659	33.3458	29.4358
Rsl24d1	35.1222	-1.65035	-0.722776	0.254443	1	1	37.7964	23.2919	35.077	32.7466	24.2064	20.0089	23.4501	31.9523	36.3765	35.1674	27.1248	30.4734	28.3805	24.4071
Glud1	34.6271	-1.24267	-0.313447	0.949569	1	1	32.1902	17.9062	37.8939	34.1697	32.1663	30.9511	29.2165	31.6187	32.9752	31.3602	32.3383	29.9023	26.9535	28.7282
Tm9sf1	30.8819	1.27518	0.350704	0.892821	1	1	30.4413	25.3509	28.1503	26.2895	20.3943	21.8668	23.4785	25.6997	31.5888	33.6134	32.2327	32.6265	29.4142	28.6043
Mrpl41	30.4954	1.4866	0.572016	0.784466	1	1	26.8307	26.8497	25.396	19.6864	16.2196	16.1529	16.6364	24.8554	27.2004	35.5948	28.3611	35.9307	28.2232	33.49
Eif1b	30.2847	-1.41323	-0.499	0.904618	1	1	18.9663	15.2222	24.0931	20.33	23.9997	25.5102	28.2286	26.4002	22.4262	29.4313	37.0532	33.911	31.9874	32.3408
Usp47	38.9267	-1.25032	-0.322293	0.974111	1	1	29.1044	19.3354	38.1546	43.5904	41.7998	37.8986	37.262	35.9981	33.7763	26.1485	34.2629	24.1744	32.3553	26.8031
Rbbp4	38.2197	-1.43136	-0.517383	0.897061	1	1	32.9193	18.517	45.0125	41.131	34.4887	34.2725	36.3799	25.7409	27.923	31.4269	32.6716	32.0428	33.7958	29.906
Leng8	60.673	2.5072	1.32608	0.0961509	0.657409	1	45.2802	97.2885	25.0591	24.2807	29.1079	36.5426	34.1291	23.3353	24.0575	28.8222	43.5265	25.7647	35.3968	32.3985
Tollip	38.8648	-1.60711	-0.684472	0.550847	1	1	25.703	14.987	27.3677	35.8666	37.1758	45.0786	38.4875	38.3548	28.5997	23.4667	32.1937	27.5849	32.651	30.3801
Mak16	47.5517	-2.72905	-1.4484	0.000413797	0.00822663	1	62.4766	41.4592	37.155	31.5642	19.9951	16.3296	18.1213	32.6268	36.3047	38.7033	28.2306	30.2922	25.9245	21.0859
Ltbp3	32.1849	3.17516	1.66683	0.00117824	0.0200718	1	7.07581	14.2162	20.4269	16.2152	18.8321	23.5628	29.9256	11.6488	27.5966	29.2142	43.5531	33.7212	32.8133	34.4442
Dnajb6	33.1239	-1.25617	-0.329032	0.984438	1	1	30.9246	19.7371	34.2482	34.4851	35.1545	36.075	34.3078	35.3232	32.188	30.1618	27.6862	29.8133	28.8479	28.9308
Slc27a1	36.4524	2.53771	1.34353	0.00800475	0.0978772	1	9.38342	31.8263	41.3967	28.1397	35.3916	31.9627	31.9846	16.3243	21.8649	29.6813	37.1196	36.5491	30.4107	40.9201
Inafm2	24.3418	#NUM!	#NUM!	#NUM!	#NUM!	#NUM!	24.017	20.319	10.1313	7.32323	8.84087	9.66979	9.45509	19.5167	17.523	24.529	40.9796	33.5931	39.0138	37.7056
Fut8	31.154	2.68268	1.42367	0.000813979	0.0147167	1	10.6779	13.8872	30.6431	22.7606	22.822	15.3788	25.2025	9.67687	25.8595	30.5657	39.5474	37.4445	34.9238	34.531
Slc16a13	31.0192	1.38122	0.465948	0.685488	1	1	16.2138	22.2667	28.6663	24.1296	21.7512	19.3077	28.801	26.4637	30.8988	33.3721	30.9221	33.3406	25.7405	31.808
Mcm5	52.0864	-4.37138	-2.12809	4.05297e-11	4.10743e-09	1.85245e-06	63.319	42.3493	43.7401	29.2944	15.0427	10.3994	12.5769	40.8537	50.2312	44.578	20.7941	17.8062	23.7691	14.4239
Robo1	46.0342	2.90044	1.53627	0.00480401	0.0645231	1	9.14153	11.309	39.2832	48.545	44.7686	35.7676	41.7289	19.3154	22.0096	17.3088	33.6726	29.3587	56.3008	34.4339
Dcn	45.1643	22.786	4.51008	9.37278e-07	3.70902e-05	0.0428392	0.265875	1.39369	22.7263	30.3863	2.44657	4.98888	1.01627	8.68628	8.42501	16.4971	59.9422	47.399	23.3934	47.6268
Mcm6	49.3927	-3.50066	-1.80763	2.35071e-08	1.3248e-06	0.00107442	55.6143	31.8019	43.0427	30.4348	19.8172	16.9385	17.6126	43.1711	52.1194	38.3938	21.6309	19.6655	22.7924	14.1812
Vps41	36.858	1.57344	0.653919	0.447645	1	1	17.1784	15.6305	31.4094	37.0964	38.7145	31.165	30.8446	25.5712	30.6193	29.6029	31.2459	35.0016	30.8199	29.0488
Psmg2	33.218	1.61745	0.693725	0.637793	1	1	29.4744	17.1108	28.0021	24.9963	16.6199	15.3021	19.0363	25.6199	31.5103	38.434	25.4512	36.8855	26.5461	27.4582
Sdf2	32.4852	1.73941	0.798598	0.202525	1	1	12.1098	14.1639	22.1447	21.1949	28.0074	30.0133	29.9095	22.1122	26.1879	30.4607	30.5974	36.1204	31.1057	35.061
Sf3a3	37.5375	-1.73283	-0.793127	0.0455685	0.381387	1	40.5864	29.5123	36.3272	31.5162	22.3518	20.855	26.7667	34.4886	34.9528	33.3673	27.575	27.179	27.2708	26.5623
Ergic1	35.7535	-1.33112	-0.412637	0.950018	1	1	30.4249	16.4712	36.1886	32.1596	29.3146	29.6883	29.4357	19.0803	31.9064	35.3185	27.6028	34.0861	29.9694	33.3582
Agpat6	37.889	-1.64056	-0.714188	0.416442	1	1	39.2586	19.3779	25.9673	27.6544	27.893	33.2687	37.6097	36.5194	32.4781	25.1277	32.1943	24.8287	35.4847	24.6423
Hdgfrp2	34.9399	1.74545	0.8036	0.3624	1	1	32.1089	40.4036	24.5882	25.2141	20.923	25.446	26.6814	30.1521	29.4761	31	32.9489	26.3495	32.3852	28.7717
Pitrm1	47.1655	-3.12965	-1.646	2.40505e-08	1.35043e-06	0.00109925	43.3959	19.7191	30.4647	22.6103	18.1059	17.2738	16.2715	50.9351	43.5747	30.9237	23.1214	21.2495	23.6725	17.5813
Nelfb	32.9076	-1.10373	-0.142394	0.998989	1	1	28.7823	27.738	35.0961	31.2581	32.2472	29.3027	32.4096	27.3513	28.208	30.7183	29.8818	33.5679	30.7505	30.4728
Gmfb	39.0423	-1.57277	-0.653312	0.519439	1	1	40.6556	23.0694	39.9677	37.0665	31.566	29.635	30.5638	37.429	32.5638	30.5155	29.8706	29.0803	25.8182	25.5574
Csf3	38.4134	-4.96139	-2.31075	7.74685e-06	0.000249175	0.354077	43.1782	12.7627	5.72154	4.10833	4.77041	7.1763	11.3434	33.6487	38.7879	34.7244	26.5154	22.4532	15.8301	38.7027
[truncated: 12,127 more rows]

## Sheet: Cluster1&2 Diff Exp
							1st							3rd
	Differential expression ANOVA-like						D2	D4	D6	D8	D10	D12	D14	D2	D4	D6	D8	D10	D12	D14
Name	Due to Day - Max group means	Due to Day - Fold change	Due to Day - Log fold change	Due to Day - P-value	Due to Day - FDR p-value	Due to Day - Bonferroni	D2_m trimmed (GE) - RPKM	D5_S10_R1_001 trimmed (GE) - RPKM	D6_m trimmed (GE) - RPKM	D8_m trimmed (GE) - RPKM	D10_m trimmed (GE) - RPKM	D12_m trimmed (GE) - RPKM	D14_m trimmed (GE) - RPKM	D2_S2_R1_001 trimmed (GE) - RPKM	D4_S3_R1_001 trimmed (GE) - RPKM	D6_S4_R1_001 trimmed (GE) - RPKM	D8_S5_R1_001 trimmed (GE) - RPKM	D10_S6_R1_001 trimmed (GE) - RPKM	D12_S7_R1_001 trimmed (GE) - RPKM	D14_S8_R1_001 trimmed (GE) - RPKM
Cyp2a5	8.80518	3103.17	11.5995	0	0	0	0	0.0836471	0.299994	0.816095	0.708685	0.588221	2.68661	0	0.187176	0.93831	2.7433	5.47058	6.64572	14.9238
Serpina1e	20.0864	441.296	8.7856	0	0	0	0.0761471	0.053618	0.627495	4.43112	4.29328	12.8991	28.8313	0	0.509916	0.120292	0.472862	2.42126	3.92982	11.3415
Trpm5	10.4872	-56.4019	-5.81767	0	0	0	0.394524	0.135511	0.700866	2.8827	3.45329	10.703	15.8485	0.531782	0.159197	0.0836054	1.71047	2.13826	8.4462	5.12592
Pkd1l3	8.97326	-69.3441	-6.1157	0	0	0	0.373652	0.14292	0.196199	2.36622	3.07356	6.95349	13.581	0.372595	0.247125	0.0947345	1.69727	0.937402	10.993	1.77646
Fcgbp	5.33641	141.378	7.14341	0	0	0	0.005865	0.0536869	0.352348	1.19769	1.6822	2.35692	5.84866	0.0747981	0.240269	0.393767	1.2292	1.33759	6.92537	4.82415
Car4	6.01597	467.986	8.87032	0	0	0	0	0.0440998	0.0832425	0.624292	0.99634	2.46462	6.80942	0.0221871	0	0	0.364613	1.8541	9.56732	2.4791
Tas2r126	7.92947	-1427.1	-10.4789	0	0	0	0.231696	0	0.38714	0.891716	1.61066	5.41717	11.6397	0.375224	0	0.104576	0.822171	2.17752	5.95821	4.21926
Tmprss6	3.79702	-162.723	-7.34627	0	0	0	0	0.0407554	0.0923154	0.0519772	0.433308	1.00561	5.03113	0.136696	0	0.0914345	0.284545	2.35517	4.84305	2.56291
Slc27a2	2.78174	217.149	7.76254	0	0	0	0.0163998	0.0346431	0.0523137	0.167892	0.805707	1.81216	2.07561	0	0	0.116583	1.13298	0.994984	3.25004	3.48787
Abca13	4.9582	88.2785	6.46399	0	0	0	0.0966972	0.151551	0.250411	1.358	1.79955	3.12484	7.62276	0.0044201	0.216252	0.344931	1.19127	1.05568	3.12945	2.29364
Rgs21	6.23683	-204.839	-7.67835	0	0	0	0.499893	0.0439991	0.19102	1.36357	2.22934	6.09047	9.83253	0.664092	0	0	0.557797	0.85642	2.63146	2.64113
Ubxn10	2.02975	1723.45	10.7511	0	0	0	0	0.00949828	0.157774	0.414285	0.410251	0.660904	1.38069	0	0.0956437	0.15982	0.984254	0.828258	2.43933	2.67881
Inpp5j	4.2167	-22.5935	-4.49784	0	0	0	0.308308	0.212834	0.366391	0.716595	1.56702	5.26204	6.25949	0.171327	0.123827	0.0190997	0.882194	1.55545	2.15644	2.17391
Erich3	2.76683	-20.856	-4.38239	0	0	0	0.0927286	0.0967313	0.222759	0.784607	1.43339	1.81514	3.60277	0.189799	0.129873	0.363502	0.831756	0.833464	1.69586	1.93088
Ighg1	4.75681	-201.932	-7.65773	0	0	0	0.0356278	0.0334492	0.467224	1.25418	1.87817	4.8901	7.39422	0.0673145	0	0	0.497799	1.04171	2.11817	2.1194
Gm14446	7.35211	740.342	9.53205	0	0	0	0.0135308	0	0.0287744	0.116648	0.0886337	13.1177	4.49385	0	0.341113	0.0213749	0.10503	0.71212	1.58653	2.74152
Sorbs2	1.62542	-18.7239	-4.22681	0	0	0	0.0601962	0.0223086	0.131382	1.01742	0.423966	0.832279	1.57162	0.121216	0.152255	0.0625617	0.757457	0.752658	1.82342	1.67921
Ugt8a	3.35948	144.102	7.17095	0	0	0	0.0203588	0.0955691	0.17318	1.66737	1.35901	3.68571	5.10722	0.0192327	0.149697	0.0857635	0.589983	0.853213	2.0061	1.61174
Igsf21	2.5357	-961.11	-9.90856	0	0	0	0.0155546	0	0.0165391	1.57562	1.13535	2.62679	3.67301	0	0	0	0.700289	1.38713	1.54127	1.39838
Nsg2	2.02397	202.532	7.66201	0	0	0	0.00740497	0.0104282	0.370063	0.98949	1.07407	1.80631	2.85561	0.0104931	0.0116675	0	0.54031	0.649536	1.96888	1.19233
Pkib	1.40105	-111.791	-6.80466	0	0	0	0.0678258	0.0183687	0.108179	0.640947	0.693296	1.22101	1.8724	0.0517523	0.00411034	0.00412101	0.809977	0.552991	1.58109	0.584561
Pcdh20	2.27377	-106.529	-6.7351	0	0	0	0	0	0.071517	0.652323	0.68186	3.08503	3.23744	0.0714818	0.0353256	0.00885432	0.46118	0.450676	1.46251	0.887457
Mctp1	2.19864	34.0206	5.08834	0	0	0	0.0601146	0.089949	0.183769	0.87859	1.13916	2.13065	3.61585	0.0425922	0.0414395	0.0949648	0.36747	0.609694	1.33404	0.78142
Cd200r4	6.38534	-2090.44	-11.0296	0	0	0	0.0301051	0	0.320107	0.324419	1.04237	11.9255	3.98919	0.0426599	0	0.0237789	0.140211	0.286076	0.845197	0.949293
Muc4	1.31293	-3813.42	-11.8969	0	0	0	0	0.0221231	0	0.00564291	0.00245011	1.82594	1.19871	0.0111303	0	0	0.081294	0.172246	0.799922	0.713173
St6gal2	0.847418	-203.715	-7.67041	0	0	0	0.00417389	0	0.0177524	0.467779	0.749931	1.00944	1.3756	0.0236582	0.00657654	0	0.213834	0.219671	0.627266	0.319234
Rgs8	0.923716	-1850.04	-10.8533	0	0	0	0.0063864	0	0.0475346	0.399163	0.454202	1.3781	1.24768	0	0	0.0100888	0.158635	0.205403	0.469338	0.184241
Gad1	0.487037	800.233	9.64428	0	0	0	0	0	0.029993	0.112903	0.203629	0.588095	0.69826	0	0	0.00636575	0.0625588	0.111931	0.385979	0.205467
Slfn2	26.3657	47.8202	5.57955	0	0	0	0.0739963	0.338673	1.43591	1.45526	3.89503	12.4769	18.0547	1.86118	3.06052	5.64014	22.6307	30.4521	22.088	34.6768
Enpp3	21.0263	423.305	8.72555	0	0	0	0.0109352	0.50819	1.52318	2.81637	2.18987	7.70592	19.7938	0.123964	2.27434	6.82346	21.3394	12.5814	19.8469	22.2589
Tgm2	24.2802	-72.5092	-6.18009	0	0	0	0.367412	0.112891	0.0923399	0.446323	0.512606	1.94985	11.3883	0.956076	0.69469	2.45883	7.99589	13.7213	20.3984	37.1721
Shisa2	22.8279	60.2667	5.91329	0	0	0	0.0587451	0.179247	1.27009	4.25199	4.21461	9.77775	25.3321	1.0683	0.971891	1.56216	12.7832	10.2486	33.1793	20.3237
Vnn3	15.058	9675.71	13.2402	0	0	0	0	0.0239371	0	0.0366337	0.429465	0.868228	2.8154	0	1.1784	8.32394	10.1594	16.3508	7.69138	27.3005
Oasl2	12.3048	-12.2424	-3.61382	0	0	0	0.460269	0.223512	0.497841	0.290756	1.15848	6.83308	7.05075	3.5647	3.08842	1.86789	3.97931	14.7686	15.1499	17.5589
Slc5a8	29.2146	-44.0952	-5.46255	0	0	0	1.01239	0.342174	0.52901	1.89518	3.45931	43.2456	38.5106	5.37767	1.00267	1.27944	2.13751	3.45063	13.4327	19.9186
Upk3a	10.4481	2376.68	11.2147	0	0	0	0	0.0783908	0.384722	0.269934	0.208361	2.147	5.24833	0	1.14019	1.80266	0.950588	5.77784	6.29706	15.6478
Prr15l	7.15439	46.6551	5.54396	0	0	0	0.0863133	0.132603	0.408824	1.69115	1.85774	5.41496	7.79148	0.200142	0.271997	0.768527	1.76634	2.99402	3.96529	6.5173
Ankub1	3.44038	171.259	7.42003	0	0	0	0.0145509	0.0409833	0.170192	0.454731	0.462965	1.18314	2.17532	0.0206191	0.126098	0.356291	3.18516	3.31851	3.60455	4.70543
Gnat3	65.7193	-188.475	-7.55823	0	0	0	1.83202	0.414072	2.14038	22.0821	23.3453	58.1185	85.7033	2.94858	0.178185	0.250107	15.2741	28.4363	67.7566	45.7352
Cib3	29.2421	-37.579	-5.23186	0	0	0	1.23892	1.275	4.10403	13.4536	14.6259	21.6079	32.4613	0.540183	0.0750805	0.752754	15.2391	16.51	29.3527	26.023
Nov	39.3489	131.128	7.03483	0	0	0	0.236045	0.166208	1.3462	13.7474	9.75928	19.7858	54.5544	0.273669	0.811466	0.271191	3.981	14.9798	34.3573	24.1434
Atp2a3	33.8713	-52.705	-5.71987	0	0	0	1.88857	0.705948	2.86961	13.7436	15.9275	32.8667	41.6938	1.29678	0.459212	1.37201	8.61481	12.5436	34.8758	17.3946
Shh	19.9761	310.129	8.27672	0	0	0	0.183808	1.40085	19.1189	28.6045	17.4536	13.7395	15.0344	0.0153213	0.0851809	1.04191	9.88673	12.0132	26.2126	18.8024
Gnb3	38.0987	-108.292	-6.75878	0	0	0	1.39176	0.39529	1.65396	7.71321	13.2538	35.7465	60.2218	2.73452	0.147422	0.221708	4.12159	6.13819	18.6772	15.9756
Hepacam2	22.9159	-83.8164	-6.38916	0	0	0	1.22553	0.304568	2.03131	11.3421	13.02	24.1857	32.0154	0.646976	0.15145	0.0569414	7.57307	7.46521	17.1041	13.8165
Lrmp	24.1729	-38.5002	-5.26679	0	0	0	1.52021	0.926649	3.53044	13.0405	15.3301	30.1021	36.9593	1.07174	0.262173	0.45402	6.35225	7.07649	17.1993	11.3866
Ovol3	16.7714	-76.8906	-6.26473	0	0	0	0.336881	0.296512	0.313429	5.44545	8.31471	13.8716	23.4287	0.477371	0.199051	0.0665225	3.85709	6.64873	13.1437	10.1142
Susd2	18.5369	37.7546	5.23858	0	0	0	0.198597	1.34512	6.2043	15.4802	15.903	24.2516	19.3593	0.495832	1.05795	0.687215	3.78786	3.64993	12.8223	8.99686
Plcb2	13.329	-47.1555	-5.55936	0	0	0	0.956557	0.229992	0.902991	3.27344	6.11313	13.3084	20.3406	0.879404	0.220564	0.0294849	1.55022	3.34258	10.8191	6.31743
Dner	8.97793	75.2343	6.23332	0	0	0	0.141558	0.235599	1.58729	7.63424	5.90088	8.49848	12.7183	0.100296	0.0506919	0.0406588	4.73491	4.24246	9.45739	4.34283
Prox1	9.3024	37.9358	5.24549	0	0	0	0.168772	1.05404	5.74644	14.36	10.4443	8.70112	12.9925	0.228757	0.225456	0.237634	4.00992	2.70334	8.91904	5.61227
Degs2	7.68776	-42.5246	-5.41023	0	0	0	0.344515	0.254715	2.95806	4.5479	7.07656	7.52394	7.97435	0.366143	0.0949955	0.258514	2.00568	3.853	7.85158	6.04426
1810046K07Rik	9.84709	104.536	6.70786	0	0	0	0.128528	0.181003	1.02498	5.40168	5.13175	11.9245	13.9742	0.0303548	0.135009	0.0338399	3.19256	3.31957	7.53521	5.71995
Pkd2l1	10.0165	60.2836	5.91369	0	0	0	0.130804	0.196488	1.35374	8.08153	6.5609	8.26314	15.1772	0.148283	0.123659	0	2.62635	2.72817	9.47597	4.85589
Pou2f3	10.0066	-26.9439	-4.75189	0	0	0	0.533472	0.399614	1.64137	5.10054	7.13776	11.9387	14.8957	0.450352	0.250379	0.55585	2.37886	3.1362	7.81661	5.11735
Hcn1	5.8689	12.2583	3.61569	0	0	0	0.392968	0.344341	0.86354	2.71021	2.71307	5.16155	6.55717	0.482602	0.509099	0.441445	2.67074	3.0895	6.57625	3.52698
Fam46c	7.35103	180.182	7.49331	0	0	0	0.0100976	0.732338	2.54997	6.44721	4.90887	4.83677	10.6441	0.0572344	0.230697	0.430689	3.33118	2.50954	5.76982	4.05795
Kcnh3	4.55571	42.2068	5.3994	0	0	0	0.111686	0.217779	0.365403	2.24046	2.21893	3.16143	5.3418	0.0730446	0.108294	0.108575	2.18737	2.4743	5.33474	3.76961
Vil1	9.93398	-20.0307	-4.32414	0	0	0	0.537458	0.305197	1.21669	3.15744	5.67845	6.38888	16.1109	0.368514	0.341467	0.0136942	1.07662	2.38253	5.98409	3.75705
Podxl2	4.85307	27.4662	4.77959	0	0	0	0.140346	0.208625	0.414526	2.05854	2.30564	4.78734	5.9937	0.187826	0.294845	0.184757	2.28776	2.02897	4.91879	2.63645
Igf1	6.71381	-32.5005	-5.02239	0	0	0	0.612292	0.266999	1.73173	4.33069	6.85828	8.19721	8.08649	0.154149	0.132225	0.191487	1.68882	1.77209	5.23041	2.79422
Mcf2l	3.81833	-14.3918	-3.84717	0	0	0	0.258129	0.220827	1.14661	2.3969	2.91897	3.10328	5.2704	0.229038	0.231867	0.415395	2.36696	1.62938	4.1394	2.36626
Slc9a4	4.68791	1042.85	10.0263	0	0	0	0.00717038	0.272642	1.02927	1.27495	2.68399	3.31878	5.10395	0	0	0.0906181	0.512061	1.76109	3.65906	4.27187
Nkd1	4.46062	-13.021	-3.70277	0	0	0	0.697248	0.34999	1.83511	4.32967	4.34124	5.15266	6.08672	0.185866	0.239301	0.414412	1.3611	1.3221	3.28343	2.83452
Dll3	4.22361	-88.7003	-6.47087	0	0	0	0.270022	0.0760529	0.516804	1.96703	2.64813	4.83024	6.40375	0.336714	0	0.0511873	1.29113	1.46849	3.28205	2.04348
Fgf14	4.37181	-80.669	-6.33394	0	0	0	0.0809677	0.114025	0.915715	3.30767	3.04453	5.13332	6.27731	0.0625822	0	0.0348837	1.56553	1.26978	3.61031	1.59015
Mylk	1.80408	71.8889	6.1677	0	0	0	0.00303007	0.0896105	0.34474	0.956723	0.725891	1.04868	1.62406	0.0472308	0.119357	0.406868	0.724427	1.04986	2.3469	1.9841
St18	2.70245	-53.8329	-5.75042	0	0	0	0.109529	0.0603575	0.430404	1.4215	1.41712	3.09273	3.71739	0.134962	0.0300136	0.0225687	1.04242	0.779738	2.31216	1.16296
Smpd3	1.09721	-159.477	-7.3172	0	0	0	0	0	0.012716	1.65601	0.850525	0.52983	1.66594	0.0169463	0.00942152	0	0.538412	0.463308	0.977617	0.232678
Cyp2f2	2315.25	76.9163	6.26522	0	0	0	24.5652	74.8833	224.639	609.002	378.873	603.732	1112.69	8.20698	141.027	1071.81	2326.87	2385.09	2662.26	3517.8
Lyz2	2449.34	627.627	9.29376	0	0	0	0.559239	10.8547	16.2103	63.5139	85.4394	106.051	438.924	7.30442	35.3996	460.698	1762.59	2788.77	1729.11	4459.76
Ltf	1520.56	43.0892	5.42925	0	0	0	26.9369	13.7464	11.3467	21.3069	58.9061	849.354	1507.45	45.2129	97.7491	144.136	178.369	218.149	1234.65	1533.67
Wfdc18	355.68	218.997	7.77477	0	0	0	0.807409	4.93907	17.3581	97.6122	50.4104	135.905	130.864	1.57317	6.48018	117.145	271.455	316.453	257.722	580.495
Cxcl14	279.333	21.3081	4.41333	0	0	0	10.1989	18.7383	138.303	206.655	184.323	204.908	363.133	11.3655	7.1303	25.2342	242.141	186.797	246.4	195.533
Psca	629.699	-183.873	-7.52257	0	0	0	15.6776	3.42768	10.1238	29.7004	221.873	1106.06	695.33	60.7127	1.69193	6.05022	4.7233	224.068	153.336	302.818
Aldh1a1	175.479	-21.9855	-4.45848	0	0	0	4.46818	5.27888	31.2642	84.6019	92.1145	178.545	184.533	20.482	9.42635	48.4148	70.8566	115.782	166.771	166.424
Tspan1	95.1389	45.4686	5.5068	0	0	0	1.12345	8.89711	20.4199	45.6772	34.013	52.5493	87.7707	3.03409	21.5333	49.5466	67.9383	83.2219	82.1148	102.507
Dhrs3	93.5272	10.7654	3.42833	0	0	0	6.0997	16.5284	28.8283	32.6505	53.8721	67.6423	86.1148	9.53764	13.5878	32.7121	52.8173	79.9028	88.5941	100.94
Hopx	183.743	-11.6757	-3.54544	0	0	0	16.6908	19.3017	32.1696	49.6484	79.0643	257.834	191.153	19.2779	7.99835	26.9122	12.9244	60.5865	109.653	112.061
Pglyrp1	138.367	17.8631	4.15891	0	0	0	7.18709	6.42931	14.3228	9.69339	28.7213	75.1099	135.535	6.3412	14.2443	23.707	22.5259	50.4869	85.4733	141.199
Ifitm1	55.5857	60.3242	5.91467	0	0	0	0.2251	0.792507	1.91479	4.27535	3.55466	16.4551	27.5811	2.79103	10.3299	31.4259	65.9606	91.5261	58.2245	83.5903
Pfn2	74.7118	7.274	2.86275	0	0	0	7.18055	7.44334	21.5279	40.1978	55.3585	67.1775	82.2589	10.9758	11.4509	13.211	38.1257	48.9164	71.9401	67.1647
Fmo2	45.2108	182.067	7.50833	0	0	0	0.0439044	1.76987	7.06087	13.3007	14.4158	9.21078	21.1638	0.435498	8.61258	26.1649	51.1711	55.7932	41.4103	69.2579
Tjp3	49.4141	18.4228	4.20342	0	0	0	0.926324	10.7515	11.8195	14.7869	20.6614	28.6933	43.1548	4.77452	10.3612	24.8125	37.7853	39.8976	47.5916	55.6734
Cxcl17	27.5488	298.13	8.2198	0	0	0	0.04045	0.227859	0.688167	1.43846	0.946319	1.72884	4.29486	0.114638	0.764815	7.6041	23.8629	38.4971	34.6701	50.8027
Alox15	50.2389	180.057	7.49231	0	0	0	0.301051	4.39861	30.6769	25.129	42.0938	59.9282	74.4564	0.159975	5.92934	20.5688	21.4406	44.1401	24.7344	26.0214
Chil1	24.0544	319.435	8.31938	0	0	0	0.0109781	0.324662	0.700377	2.23591	2.09573	3.0441	5.72551	0.108894	1.3319	30.6786	16.1909	46.0131	17.2234	28.8718
Fmo6	21.3365	1398.96	10.4501	0	0	0	0	1.48414	10.4364	11.3737	8.27233	4.19764	3.90136	0.0222891	2.99885	13.2192	24.1019	32.9064	25.457	38.7716
Bace2	33.2451	9.06164	3.17977	0	0	0	2.19168	2.19303	6.26408	10.7258	13.871	22.6925	31.7531	4.81032	4.94627	9.54076	17.2684	23.1274	36.8208	34.7372
Kcnq1	29.4919	17.2584	4.10923	0	0	0	1.45903	3.92937	11.3795	15.7633	16.356	20.674	31.7368	1.60923	8.47274	9.4452	26.3754	22.9683	33.7334	27.2469
Fmo3	24.4072	469.661	8.87547	0	0	0	0	0.179652	0.556141	2.21329	2.55469	1.23675	2.34056	0.072308	0.321605	4.23202	13.3483	28.5529	24.8387	46.4738
Gp2	29.3199	937.053	9.87199	0	0	0	0	0.197245	1.19142	2.73357	0.844664	2.20632	4.38869	0.0441049	0.269728	9.41582	9.39828	28.0296	12.6705	54.2511
Ascl1	32.0404	46.1914	5.52955	0	0	0	0.806473	1.62497	13.9842	35.2844	23.7785	25.1823	39.0784	0.527446	0.351889	0.744805	28.7965	19.354	34.7103	16.2487
Sema5a	27.2183	11.8961	3.57242	0	0	0	1.66884	3.7218	14.5107	28.1879	19.0627	14.9654	20.3221	2.3527	4.50962	6.82474	26.2486	18.5937	24.3763	16.8443
Igfbp5	20.7325	124.187	6.95637	0	0	0	0.0768793	0.931097	6.43065	12.1122	9.50606	9.12554	15.2068	0.217881	0.799483	1.57883	29.3527	20.3356	23.7252	23.4581
Cadps2	22.5555	11.2474	3.49152	0	0	0	1.74089	1.25981	1.7108	7.68785	7.48304	13.5555	19.1306	1.5914	4.4821	7.1117	19.8378	18.5587	19.8222	25.9804
Avil	53.5527	26.5681	4.73162	0	0	0	1.89333	8.70064	22.116	53.3307	47.3204	52.2603	79.634	1.19383	2.31234	2.7906	12.4042	10.7804	28.9936	27.4714
Ccpg1	21.9835	14.5069	3.85867	0	0	0	0.421678	0.670188	5.45089	12.0613	13.7434	13.9659	25.093	2.97058	2.99934	5.26247	18.891	15.0065	20.7722	18.8739
Gad2	28.5854	46.9092	5.5518	0	0	0	0.392901	1.81486	8.85674	19.4312	20.4279	21.2543	37.9035	0.534483	0.206356	1.29101	15.4199	12.9737	25.0893	19.2674
Slc44a4	16.6683	19.0427	4.25116	0	0	0	0.534143	0.975099	1.13591	3.61351	2.34187	7.83664	13.4012	1.16338	1.90143	7.54733	10.6112	10.3395	14.9307	19.9354
Tmem45b	40.9184	47.9365	5.58305	0	0	0	0.215399	2.67491	13.6587	34.3957	55.358	63.5656	37.3744	0.749195	0.215976	2.25817	4.95519	23.1881	18.2712	16.6846
Ppp1r1b	23.0675	60.8179	5.92642	0	0	0	0.304881	1.48054	6.87484	10.4908	10.9203	12.2635	29.7995	0.372437	1.93809	7.22444	11.784	11.2659	16.1988	16.3355
Bdnf	12.4361	21.4531	4.42311	0	0	0	0.376302	1.72926	6.15449	7.71537	5.5045	4.74341	7.01938	0.61041	1.09221	5.8194	17.1569	14.5567	10.9326	10.5038
Nfe2l3	12.291	20.0711	4.32705	0	0	0	0.248496	2.05596	6.14324	7.62071	12.8963	9.35794	8.17042	0.983022	2.88761	6.03556	13.7274	11.6857	12.8586	11.7536
Adamdec1	13.3185	45.9374	5.5216	0	0	0	0.0253876	0.429032	1.71416	4.70561	4.97719	6.49719	11.9037	0.683527	1.64007	5.31398	12.3561	9.55713	13.4375	14.7333
Sort1	12.6146	14.9353	3.90065	0	0	0	0.492096	1.71247	3.18704	7.89743	6.5878	9.36512	10.0733	1.06615	3.32574	4.38801	11.2132	8.90647	15.864	12.2565
Lbp	10.5311	729.403	9.51057	0	0	0	0.00637186	0.538399	0.738496	1.35269	0.78708	1.52773	3.6804	0.0180583	1.77703	5.8583	8.1214	11.8583	10.2072	17.3819
Otop1	32.1024	27.9084	4.80263	0	0	0	1.02847	2.90932	19.3324	25.5583	26.2785	28.1082	48.7846	0.709677	2.79006	2.20394	8.88575	7.29551	12.5539	15.4201
Klhdc7a	10.8706	20.2583	4.34044	0	0	0	0.311492	0.932858	2.20526	3.40344	3.85211	6.78197	9.99062	0.709583	1.32329	2.9462	8.22085	8.88858	9.11625	11.7506
Kctd14	14.3636	31.9098	4.99593	0	0	0	0.253205	1.22257	2.12822	2.15688	2.71925	9.94218	14.6354	0.615085	1.38686	3.63805	6.34562	5.67593	10.1752	14.0917
Fam174b	8.57294	22.8958	4.51701	0	0	0	0.367826	0.356125	1.07555	2.04382	3.35603	5.73959	7.64495	0.260611	0.452782	3.12323	5.31778	5.88152	9.45347	9.50092
Abca1	8.8434	39.8862	5.31782	0	0	0	0.243574	0.15896	2.17301	4.93272	5.65111	8.22429	9.2649	0.143112	2.10614	1.33735	6.17476	4.88539	8.58469	8.42189
Arc	48.771	-21.6615	-4.43706	0	0	0	1.68161	1.61659	4.11144	3.02746	36.7024	88.7617	32.1857	2.09752	1.31687	0.445398	2.45431	4.51934	8.78033	9.30935
Kcnj2	7.46485	15.3295	3.93823	0	0	0	0.175286	0.589256	1.63534	2.96134	3.48698	5.78828	8.60203	0.801245	0.694922	2.13484	6.17987	4.45556	5.98566	6.32767
Sptlc3	7.37198	-15.416	-3.94636	0	0	0	0.270496	0.502831	1.51862	6.64603	5.71056	7.48931	6.78262	0.689944	0.323915	1.77761	2.53641	5.14083	7.25464	6.95423
Adh1	5.17257	-62.6253	-5.96867	0	0	0	0	0.0582402	0.967417	3.81781	1.66411	1.94	3.24351	0.175807	0.0868822	1.21951	6.52734	5.84442	5.28167	5.41969
Sprr2d	122.636	-2587.39	-11.3373	0	0	0	2.03408	0.0636566	0.62482	21.6762	236.285	238.476	113.88	2.62615	0	0	0	8.98719	2.46342	9.94701
Espn	9.25572	12.8582	3.68462	0	0	0	0.617811	0.862797	3.18058	4.39406	7.5833	9.37069	12.9227	0.576344	0.721973	1.02477	3.44488	3.5827	6.30881	5.58876
Lcp1	4.69829	13.4381	3.74826	0	0	0	0.171661	0.141399	0.599241	1.31584	1.66398	2.89355	4.70725	0.633368	1.00535	1.40706	4.52544	3.79278	4.98519	4.68933
Foxi1	5.40517	478.134	8.90127	0	0	0	0	0.0919604	0.874862	3.16659	2.79871	3.18575	4.8589	0.0185065	0.0617335	0.247575	7.64375	3.66584	4.98224	4.18826
Kndc1	4.55693	41.1354	5.36231	0	0	0	0.0437986	0.151397	0.516515	1.82786	1.5314	2.50287	4.67408	0.191835	0.282317	0.641579	6.78103	2.78825	5.42489	4.43978
Bmf	3.73974	61.8377	5.95041	0	0	0	0.01172	0.0247574	1.80696	1.79341	2.87347	2.0403	3.46936	0.107949	0.212364	1.4256	3.12041	3.3411	1.79034	4.01013
Shisa9	2.9507	183.383	7.51872	0	0	0	0.0120739	0.00850169	0.295278	1.02788	0.768309	1.27752	1.63067	0.00855458	0.0190241	0.305176	4.87353	2.81538	2.642	2.81897
Itga9	2.88683	-18.3609	-4.19856	0	0	0	0.180108	0.0676377	0.234066	0.711657	0.779045	1.58964	1.75765	0.266562	0.214415	0.158068	4.24388	2.0772	4.18401	2.12134
Thsd4	2.57805	45.9917	5.5233	0	0	0	0.0396171	0.33165	1.92136	3.1948	3.04207	2.83125	3.0791	0.0561387	0.152587	0.243383	1.9613	1.094	2.07183	1.10747
Gbp8	2.81278	386.576	8.59461	1.11022e-16	2.75782e-14	5.07439e-12	0	0.0251816	0.0475326	0.279403	0.560557	1.29549	2.6504	0.0126691	0.281743	0.338969	0.569078	0.823447	2.27382	2.97516
Kcnh7	0.586073	60.0432	5.90793	1.11022e-16	2.75782e-14	5.07439e-12	0.0121302	0.0227769	0.0085987	0.267972	0.247838	0.828252	0.922172	0.00572964	0.0254838	0.0191625	0.125545	0.100491	0.343893	0.227871
Spib	3.52944	-1974.9	-10.9476	1.11022e-16	2.75782e-14	5.07439e-12	0.260133	0	0.299649	1.91556	2.08945	5.62687	5.83706	0	0	0.325328	0.420675	0.950747	1.432	0.828996
Pde1c	0.628335	1599.77	10.6436	1.11022e-16	2.75782e-14	5.07439e-12	0	0.10835	0.0971472	0.668463	0.688481	0.443626	0.959864	0	0.00378833	0.0341835	0.354598	0.333921	0.543978	0.296805
Pald1	32.1081	7.05431	2.81851	1.11022e-16	2.75782e-14	5.07439e-12	3.47149	6.49136	13.3711	19.1782	16.2295	17.8014	29.1387	4.13337	7.28551	11.7531	45.0381	33.3672	33.8749	28.944
Slco3a1	14.9202	6.01636	2.58889	1.11022e-16	2.75782e-14	5.07439e-12	1.64919	2.33274	8.96489	11.2387	12.8019	11.5117	15.7148	2.86715	4.24121	4.92936	16.7435	14.2271	18.1832	14.1256
Rarb	13.5232	24.5994	4.62055	1.11022e-16	2.75782e-14	5.07439e-12	0.314521	0.814422	0.852256	3.49868	3.8927	3.71234	12.2807	0.862619	5.40332	4.32747	23.5478	9.81916	13.6557	12.021
Sepp1	22.59	-18.2566	-4.19035	1.11022e-16	2.75782e-14	5.07439e-12	0.432794	0.95995	8.40995	20.3229	16.3419	17.2006	32.5345	2.14649	1.05699	2.64932	14.7817	10.8037	17.8328	12.6454
Trim2	11.0298	8.19892	3.03543	1.11022e-16	2.75782e-14	5.07439e-12	0.754564	2.19467	3.76768	7.0728	6.63015	7.34505	11.8025	1.65925	1.9253	2.83504	7.62223	6.67092	9.96346	10.2571
Calhm3	17.8294	-264.401	-8.04658	2.22045e-16	5.31349e-14	1.01488e-11	0.0294851	0	0.752435	5.11558	5.90467	18.2883	27.8251	0.668502	0.0929157	0	1.60211	4.05191	9.49525	7.83358
Kcnh2	4.08905	-150.172	-7.23047	2.22045e-16	5.31349e-14	1.01488e-11	0.0190603	0.0536844	0.506671	1.9239	1.97985	4.8415	4.63038	0.108037	0	0	1.3513	0.743068	3.33661	1.77323
Kif1a	1.54132	-44.7634	-5.48425	2.22045e-16	5.31349e-14	1.01488e-11	0.164965	0.00929263	0.133309	0.650637	0.898449	1.80221	1.43207	0.0935044	0.051985	0.072968	0.245858	0.545041	1.28044	0.7039
Pllp	24.8941	-20.3533	-4.34719	2.22045e-16	5.31349e-14	1.01488e-11	1.1081	0.780256	2.00995	4.65354	5.12377	16.2908	26.4793	9.42132	1.61759	4.11883	7.9184	10.911	20.0761	23.3089
Nkx2-2	2.74268	1800.24	10.814	4.44089e-16	1.03033e-13	2.02975e-11	0	0.0603132	0.489541	0.957657	1.60311	1.86395	3.74699	0	0	0	0.964084	1.73747	3.50106	1.73837
Slc7a14	0.548133	118.359	6.88702	4.44089e-16	1.03033e-13	2.02975e-11	0.0062636	0.0176417	0.00999011	0.0303741	0.0879213	0.372179	0.593225	0	0	0	0.0486201	0.270131	0.724087	0.298363
Pigr	20.9208	206.176	7.68774	4.44089e-16	1.03033e-13	2.02975e-11	0.0458869	0.096932	0.0813191	0.123622	0.944692	2.28011	6.75602	0.0541861	0.614559	6.47567	21.4544	25.6484	15.3329	35.0856
Il18	16.04	35.2888	5.14114	4.44089e-16	1.03033e-13	2.02975e-11	0.732916	0.425001	1.87951	6.13261	19.6881	12.9884	15.0144	0	0.6793	3.06479	4.48437	9.32815	15.5926	17.0655
Snap25	1.59813	-38.0587	-5.25015	5.55112e-16	1.25604e-13	2.53719e-11	0.149583	0.0255339	0.159052	1.05021	0.682927	1.1057	2.46031	0.0513854	0.0428526	0.0358032	0.35889	0.477124	1.63191	0.735948
Ifit1	6.3741	27.1947	4.76526	5.55112e-16	1.25604e-13	2.53719e-11	0.185436	0.114251	0.197174	0.324724	0.639891	7.36983	4.45958	0.344885	1.04089	0.549261	0.431825	7.72625	5.37837	7.34023
Dkk2	5.81437	-38.8584	-5.28016	5.55112e-16	1.25604e-13	2.53719e-11	0.407109	0.117004	1.06011	2.12192	3.22658	2.80616	4.6225	0.0353197	0.144001	0.249374	3.2891	4.72491	8.82257	6.15384
Nefm	2.18329	526.597	9.04055	5.55112e-16	1.25604e-13	2.53719e-11	0.00532384	0.0299897	0.888751	3.40783	1.12095	0.915718	0.673801	0	0	0.0252307	0.958749	0.607084	0.430814	0.857233
A2m	7.13183	44.2906	5.46893	7.77156e-16	1.73272e-13	3.55207e-11	0.0395492	0.362025	1.37372	1.00155	3.00396	1.87587	0.391927	0.289553	0.747782	7.86169	13.2621	9.70386	5.51904	5.749
Tfcp2l1	88.113	21.5856	4.43199	8.88178e-16	1.96112e-13	4.05951e-11	1.34702	11.368	58.2866	49.8175	48.5684	30.2598	46.4154	6.512	9.88746	66.5324	126.409	99.1876	90.2155	109.221
Abcg1	7.91141	-40.7646	-5.34925	8.88178e-16	1.96112e-13	4.05951e-11	0.204409	0.0959545	0.982089	1.94169	3.0818	9.04426	10.0833	1.75938	0.286288	0.980691	4.24292	3.22076	5.87628	5.73954
Esrrg	4.99477	7.61776	2.92937	1.22125e-15	2.65801e-13	5.58182e-11	0.386764	0.272335	0.64323	2.15873	1.88389	1.70576	2.57765	0.688586	0.937538	2.64759	6.78956	6.26317	3.88968	7.41189
Calml3	47.8123	53.0087	5.72816	1.33227e-15	2.87229e-13	6.08926e-11	1.25202	10.1839	39.1807	40.7553	43.7745	48.7636	31.8496	0.672956	2.38088	33.9304	4.79227	51.8502	9.12626	31.4562
Apcdd1	16.7627	17.894	4.1614	1.33227e-15	2.87229e-13	6.08926e-11	1.11076	3.06657	12.8164	9.51661	13.1011	11.6364	7.80957	0.451938	3.18841	20.709	14.7344	19.1166	17.0907	14.565
Crisp1	33.6374	338.959	8.40497	1.55431e-15	3.28895e-13	7.10414e-11	0.021739	0.306145	0.462301	0.351397	0.996816	2.40214	0.738619	0.0616099	0.616551	1.33933	2.76742	28.158	10.3036	66.5362
Diras2	1.3088	1418.06	10.4697	1.66533e-15	3.47561e-13	7.61158e-11	0	0	0.143028	0.465382	0.682386	1.34319	2.08672	0	0.04462	0	0.131891	0.258751	1.27441	0.512979
Lyz1	14.6822	3209.81	11.6483	1.66533e-15	3.47561e-13	7.61158e-11	0	0.411552	0.880421	0.524871	3.62353	1.14241	1.38596	0	0.882552	6.11696	19.0928	25.7409	5.71102	13.169
Kcnq3	0.826001	-106.057	-6.72869	2.33147e-15	4.80009e-13	1.06562e-10	0.144205	0.00376075	0.034074	0.267631	0.352359	0.726575	1.27934	0.0113524	0.00841537	0.00421861	0.0746244	0.218627	0.299892	0.37266
Aldh1a7	27.9048	12.8805	3.68712	2.44249e-15	5.00612e-13	1.11636e-10	0.64068	2.55988	8.41245	18.2879	24.2048	29.9611	32.5383	3.44144	4.29616	8.99122	14.7345	21.804	24.7537	23.2712
Gabrb3	0.540736	736.518	9.52458	3.21965e-15	6.51138e-13	1.47157e-10	0	0.0198278	0.00499023	0.354022	0.197632	0.616437	0.53817	0	0	0.00741392	0.145719	0.0823333	0.465035	0.283381
Oasl1	6.89212	-48.1969	-5.59087	3.33067e-15	6.70624e-13	1.52232e-10	0.271471	0.016622	0.112952	0.152631	4.28555	12.6732	7.58948	0.21743	0.204571	0.111874	0.128267	1.81181	1.11107	1.45705
Hid1	12.6566	13.1945	3.72187	5.10703e-15	1.01488e-12	2.33422e-10	0.971372	4.42464	6.1188	11.9982	7.69203	8.12874	13.4747	0.740445	1.76275	4.14845	9.79694	8.33443	11.5723	11.8385
Camk2b	1.94315	20.6847	4.37049	5.32907e-15	1.05442e-12	2.4357e-10	0.101203	0.0617591	0.265434	1.00697	1.20275	2.4792	2.8769	0.0669235	0.217927	0.154544	0.617979	0.734828	1.39834	1.00941
Irf7	12.308	10.2617	3.35919	5.77316e-15	1.13248e-12	2.63868e-10	0.244629	0.488048	1.20302	1.02152	2.16522	9.40356	7.34197	3.46647	2.666	2.76954	5.22194	15.4676	13.719	17.274
Gng13	16.2712	-27.2208	-4.76664	7.43849e-15	1.44674e-12	3.39984e-10	0.756619	0.336482	0.0846855	2.66061	2.27317	9.58933	16.4054	1.24144	1.00392	1.44689	3.95663	9.31478	13.6133	16.137
Muc20	0.748891	-757.661	-9.56541	8.21565e-15	1.58441e-12	3.75505e-10	0	0.0107649	0	0.0329494	0.035766	0.82872	0.357112	0	0	0	0.154272	0.447003	0.669062	1.118
Ccno	2.27505	-897.696	-9.81008	9.10383e-15	1.73375e-12	4.161e-10	0	0	0	0.0353644	0.0921299	0.20526	0.278754	0	0	0.0518421	0.433053	0.647684	3.95633	4.27134
Tmc5	2.49214	415.119	8.69738	9.10383e-15	1.73375e-12	4.161e-10	0	0.0484901	0.12448	0.192946	0.173996	0.28715	0.567398	0.00975834	0.531677	2.46947	2.29856	2.99007	3.45731	4.41688
Lrrc26	112.553	10.9693	3.4554	9.88098e-15	1.85852e-12	4.5162e-10	4.73377	17.5951	27.5325	40.8655	40.5946	68.3037	101.644	15.2853	12.1866	54.6349	69.6349	82.4029	95.0934	123.462
Cdkn1c	19.4332	13.2239	3.72508	1.02141e-14	1.91329e-12	4.66843e-10	1.16371	3.77153	8.55988	13.5195	16.7973	28.915	14.8542	1.21982	1.80846	2.44273	7.02847	6.59533	9.95135	9.00524
Mettl7a1	30.358	13.4358	3.74801	1.09912e-14	2.05047e-12	5.02364e-10	1.56937	11.58	18.3036	26.8299	24.0789	21.2677	24.1059	2.4555	7.10916	25.3082	22.1559	34.9644	20.0051	36.6102
Pik3cg	1.12932	1481.18	10.5325	1.25455e-14	2.29362e-12	5.73406e-10	0	0.108599	0.265282	0.415503	0.776818	0.54853	1.59518	0	0.0571789	0.093157	0.330985	0.431054	1.296	0.66345
Neurl1a	5.71328	-11.0932	-3.47161	1.63203e-14	2.96006e-12	7.45935e-10	1.52133	0.628975	0.526841	2.39144	2.3575	4.35031	5.82101	1.02844	1.18753	0.485067	3.12018	2.80561	7.07626	3.8954
Kcnc1	0.549836	74.58	6.22072	1.9762e-14	3.55607e-12	9.03241e-10	0	0.00474914	0.046615	0.356139	0.179879	0.376153	0.76482	0.014336	0.0106271	0.00532734	0.413596	0.123253	0.690587	0.334851
Foxj1	6.5557	171.899	7.42542	2.75335e-14	4.93509e-12	1.25845e-09	0	0.0330539	0.187177	0.177051	0.274552	0.513815	0.618041	0.0498892	0.18491	0.0926953	1.84013	2.8137	12.5976	9.99933
Gm8113	17.5371	19.8626	4.31198	2.87548e-14	5.13385e-12	1.31427e-09	0.724027	2.93143	1.74421	2.21877	5.20857	5.87296	10.013	0.865663	0.998203	0.518269	2.66956	3.837	29.2013	13.6163
Plat	14.9679	12.5702	3.65193	3.0087e-14	5.35081e-12	1.37516e-09	0.425676	1.01053	2.81918	3.3814	5.36057	9.64825	14.9382	2.27492	2.85531	1.53703	15.0107	13.2641	18.1371	14.9975
Tsc22d1	35.278	6.72859	2.7503	3.38618e-14	5.99879e-12	1.54769e-09	3.80588	5.31152	15.9688	15.6159	17.4616	19.7622	26.2023	5.28636	9.10289	22.7352	30.3926	40.6689	26.4468	44.3537
Arhgap26	5.05225	4.68422	2.22781	4.87388e-14	8.53508e-12	2.22766e-09	0.939583	0.830433	1.49386	2.33702	2.56629	4.31593	5.87182	0.968993	1.09704	1.25982	3.20962	2.40187	3.81322	4.23268
Sel1l3	7.52449	9.59003	3.26154	5.25135e-14	9.16101e-12	2.40018e-09	0.533127	1.32492	3.11542	3.88638	3.39584	4.10044	5.46079	0.844336	3.09888	5.39288	5.99532	7.3879	7.71679	9.58819
Oprd1	1.6381	1434.63	10.4865	5.4512e-14	9.47347e-12	2.49152e-09	0	0.11859	0.4884	2.07891	1.46143	1.81952	2.78313	0	0	0	0.463506	0.111918	0.467778	0.493063
Nxph4	3.89445	119.797	6.90445	5.83977e-14	1.00722e-11	2.66913e-09	0.0183776	0.129403	1.95409	2.29727	6.48349	5.4216	5.5104	0.0520833	0.0579128	0.0870948	0.570611	1.10154	2.36729	2.244
Plekhs1	62.6908	-8.69375	-3.11998	6.26166e-14	1.07189e-11	2.86195e-09	9.42294	4.04819	3.22101	5.07024	8.2992	35.5156	40.0747	10.1926	13.73	13.1955	33.0798	56.2714	55.2215	85.3069
Gmnc	5.0453	864.94	9.75646	6.29496e-14	1.07357e-11	2.87718e-09	0	0.0530861	1.72352	4.67152	1.33341	0.204338	0.640389	0.0106833	0	0.476394	5.41909	5.24638	5.78956	3.74298
Ccdc129	2.47198	191.748	7.58307	6.71685e-14	1.14127e-11	3.07e-09	0.00857689	0.398594	0.164156	0.84108	0.304995	1.43949	1.89419	0.0121537	0.378394	0.447122	2.37013	2.10653	3.07368	3.04978
Rab17	9.29964	41.378	5.37079	8.26006e-14	1.38799e-11	3.77534e-09	0.262702	0.805198	1.23234	1.91504	3.09461	5.5898	6.11674	0.0656924	0.633058	1.87969	6.59733	8.06512	7.8602	12.4825
Sostdc1	28.2645	59.622	5.89777	8.9817e-14	1.49824e-11	4.10518e-09	0.210959	1.08932	9.2342	39.253	7.02464	7.99017	10.6769	1.14592	9.99955	25.3832	17.276	34.3362	13.355	16.4651
Nwd1	0.984218	184.752	7.52945	9.11493e-14	1.50945e-11	4.16607e-09	0.00353781	0.024911	0.233228	0.217308	0.211881	0.302413	0.715206	0.00501319	0.122635	0.27385	0.851309	0.667195	0.969865	1.25323
Cnpy1	4.53351	-30.8454	-4.94698	1.06803e-13	1.75596e-11	4.88156e-09	0.184169	0.429796	1.75124	3.86721	5.21954	5.27137	6.84294	0.134215	0.00829094	0.0249374	0.792393	1.51545	3.15445	2.22408
Tnfrsf11b	31.3321	-68.7901	-6.10413	1.14353e-13	1.87334e-11	5.22662e-09	1.6276	0.230749	0.150994	2.27188	4.17063	24.1294	39.0072	9.19452	7.45258	2.17428	22.9616	15.4106	29.2064	23.6569
Pdcd4	18.7545	11.5706	3.53239	1.24234e-13	2.02072e-11	5.67824e-09	0.903241	4.83364	23.7158	19.2464	19.0236	12.1903	14.8637	1.99668	5.61682	13.7931	12.2276	17.8529	11.9731	15.3679
Ifi27l2a	53.8814	27.6513	4.78927	1.26232e-13	2.04595e-11	5.76958e-09	0.465394	0.468144	0.565545	0.501518	0.311079	4.43563	6.77679	1.6958	3.5617	5.98659	3.61253	40.2394	44.1385	100.986
Ret	2.84744	-26.5364	-4.7299	1.27232e-13	2.05486e-11	5.81525e-09	0.00838645	0.112199	0.530579	1.90238	1.54997	1.9277	3.42644	0.24362	0.06607	0.185476	2.03758	1.51417	3.76718	1.74985
Gabrp	64.1024	27.5272	4.78279	1.33005e-13	2.14053e-11	6.07911e-09	3.31798	11.4633	10.7003	9.27279	59.2411	56.7472	41.0828	0.452085	20.6532	36.3594	16.8966	50.0126	53.606	87.1219
Thsd7a	0.508927	-32.819	-5.03646	1.68532e-13	2.66537e-11	7.70292e-09	0.0112042	0.00946716	0.0881593	0.412927	0.354386	0.39244	0.559602	0.0190521	0.0176538	0.0601787	0.288743	0.307941	0.625413	0.237537
Disp2	0.714597	1306.57	10.3516	1.83964e-13	2.87954e-11	8.40826e-09	0	0.00907381	0.102766	0.475619	0.337652	0.379493	1.06176	0	0.0456848	0.0203571	0.185053	0.22136	0.5746	0.367438
Rragd	1.24011	38.0789	5.25092	2.19047e-13	3.39382e-11	1.00118e-08	0.0059506	0.0586605	0.0379636	0.211612	0.373091	0.949085	1.25858	0.0590254	0.0750079	0.056402	0.572762	0.487167	1.0122	1.22164
Gsg1l	1.78402	1446.64	10.4985	2.30038e-13	3.55207e-11	1.05141e-08	0	0	0.116777	0.896079	0.939643	1.36566	2.40548	0	0.234847	0.0247849	0.438428	0.527547	2.20238	1.13682
Vtcn1	19.5293	12.1926	3.60793	2.64566e-13	4.04423e-11	1.20923e-08	0.551783	1.98399	7.43998	6.90764	8.67914	10.6229	13.1134	2.71168	7.88019	10.1633	18.0438	21.7458	22.6261	25.9452
Itgam	0.433282	-72.3175	-6.17627	2.68452e-13	4.07637e-11	1.22699e-08	0	0	0.00513265	0	0.0587231	0.467975	0.315717	0.0136803	0.0304231	0.0228766	0.0149878	0.261106	0.39859	0.472827
Slc35d3	2.76751	-1579.25	-10.625	2.83773e-13	4.28057e-11	1.29701e-08	0.456644	0	0.236549	0.782295	0.854646	2.44116	2.91407	0.0331836	0	0.0554902	0.854343	0.821642	3.09387	1.25688
Pik3r1	15.3376	5.64762	2.49764	3.02869e-13	4.55359e-11	1.38429e-08	1.98518	2.84298	5.91359	7.38542	6.74492	7.77153	10.2679	2.17688	5.4907	9.49979	23.2898	19.0697	15.1111	18.2282
Gne	11.6939	6.07503	2.60289	3.36398e-13	4.97585e-11	1.53754e-08	0.939257	1.11137	4.26254	4.20518	5.0834	6.40972	9.64786	2.99123	3.92105	6.27926	13.4542	11.0063	13.3207	13.74
Tcerg1l	1.95549	-60.7008	-5.92364	3.66596e-13	5.37039e-11	1.67556e-08	0.247473	0.0562113	0.10186	1.09254	0.664868	0.873792	2.7327	0.113122	0	0.0504439	0.70642	0.431814	2.91358	1.17829
Arhgap24	4.38603	7.49184	2.90532	3.80584e-13	5.55751e-11	1.7395e-08	0.23458	0.38952	1.65293	1.44504	2.38193	2.41251	3.18809	0.878151	0.87714	2.27874	7.32702	5.13899	5.17497	4.86237
AA467197	34.8822	-125.757	-6.9745	3.95795e-13	5.74292e-11	1.80902e-08	0.79323	0.14414	0.326493	0.606634	9.24281	65.0315	37.1667	6.27284	0.886986	0.202111	1.03284	5.27455	4.73287	6.14587
Cpeb4	15.1715	-4.89552	-2.29146	3.95461e-13	5.74292e-11	1.8075e-08	2.34892	1.98067	5.69926	12.526	11.3659	17.1454	20.3298	3.29426	3.2289	4.15349	8.20864	6.13311	12.3718	10.0132
Gpd1l	20.5343	5.40201	2.4335	4.02012e-13	5.81467e-11	1.83743e-08	2.98305	2.44202	7.6976	13.3354	9.71924	10.9786	20.518	3.94357	7.32736	10.4114	20.9528	13.5706	21.2476	20.5505
Pla2g10	5.53834	118.863	6.89316	4.45977e-13	6.43022e-11	2.03838e-08	0.0409341	0.461172	3.025	6.19766	4.78822	4.99257	4.69396	0.058005	0.0322487	0.420321	1.71582	2.51341	6.08411	3.54273
Duoxa2	8.16005	2025	10.9837	4.83613e-13	6.95095e-11	2.2104e-08	0	0.02723	0.0616789	0.0208366	0.379978	16.0646	5.91266	0	0	0.0610904	0.090054	0.848028	0.255458	0.570789
Atp1b1	24.2937	-8.07614	-3.01367	5.24802e-13	7.49582e-11	2.39866e-08	5.41515	0.98491	3.89882	10.4651	9.72353	16.2892	21.1315	7.03636	5.11624	6.50266	12.4551	17.1624	19.5853	27.4558
Sprr2f	96.8144	-815.507	-9.67155	6.07514e-13	8.5437e-11	2.7767e-08	0.303275	0.142365	0.644945	5.88269	185.796	148.747	13.2668	2.86501	0	0.399244	0.156941	7.83287	1.3356	0.813879
Bcl2l11	10.7915	5.77975	2.53101	6.90781e-13	9.5966e-11	3.15728e-08	1.43772	2.87777	4.41087	6.16833	7.03555	8.58877	12.1894	1.91777	3.28018	4.53029	7.55905	7.63392	10.1748	9.39366
Crmp1	0.937777	-147.282	-7.20244	7.69385e-13	1.06562e-10	3.51655e-08	0	0.00878422	0.0198972	0.531018	0.805516	0.598214	1.04906	0.0972275	0	0	0.203356	0.638327	1.27734	0.753271
Adck3	5.32632	10.3124	3.36631	9.04499e-13	1.24521e-10	4.1341e-08	0.372204	0.335794	1.87988	1.94281	2.20956	1.9097	2.82565	0.412052	1.59444	4.60279	7.76464	7.24386	4.47565	7.82699
Tcp11l2	26.2523	-6.45182	-2.68971	9.1005e-13	1.24909e-10	4.15947e-08	2.03247	3.32881	9.9678	13.5273	17.5115	27.9169	30.543	5.9124	3.68209	10.6648	19.0015	18.0898	19.3408	21.9617
Tas2r118	4.01719	-1095.75	-10.0977	9.63563e-13	1.31464e-10	4.40406e-08	0.0342027	0	0	0.110573	0	1.6401	3.39912	0.920862	0	0.054031	0.212394	1.15005	5.1401	4.63526
Mfng	1.88819	1373.07	10.4232	1.02718e-12	1.39727e-10	4.69482e-08	0	0.137426	0.530336	1.68254	1.23787	1.62762	2.48669	0	0	0.0342571	0.791147	0.935231	2.14876	0.785641
Aqp4	5.1231	314.559	8.29719	1.0868e-12	1.46962e-10	4.96732e-08	0	0.0767712	0.927441	0.946461	4.67629	1.23759	2.42846	0.0514992	4.59061	5.23406	4.41025	5.56991	2.59082	4.08817
Col28a1	0.587925	-614.596	-9.26349	1.13887e-12	1.53097e-10	5.2053e-08	0.00628984	0.0177156	0	0.149117	0.158921	0.249158	0.79606	0	0	0	0.136706	0.0735628	0.332398	0.379791
Atp6v0e2	29.9625	8.02563	3.00462	1.16329e-12	1.55466e-10	5.31694e-08	2.75563	4.04633	10.8269	19.0847	16.3842	18.7594	30.4574	4.02388	8.36606	11.7057	19.0946	21.6904	27.86	29.4677
Mmp15	52.8948	6.94917	2.79684	1.5189e-12	1.9949e-10	6.94227e-08	4.67967	4.83551	18.6765	11.1081	15.5027	24.0963	30.8377	7.91537	20.4137	18.4536	32.5662	43.9774	64.083	74.952
Pla2g16	2.83643	17.2486	4.10841	1.53011e-12	1.99815e-10	6.99352e-08	0.110694	0.325329	0.409393	0.886864	1.04487	2.15733	2.57955	0.190956	0.841732	0.889535	1.65123	1.82935	2.60698	3.0933
Sectm1b	2.31835	54.5617	5.76982	1.58107e-12	2.05881e-10	7.22643e-08	0	0.0623743	0.329664	0.298308	0.818586	1.33896	1.84346	0.0941434	0.069787	0.454794	2.25191	3.07568	3.03554	2.79324
Kif19a	1.46029	227.227	7.82799	1.86384e-12	2.42014e-10	8.51888e-08	0	0.0639382	0.281608	0.203858	0.835571	1.34099	1.2148	0.0107227	0.166919	0.203214	0.575625	0.862871	1.07471	1.70578
Nfasc	0.458922	42.3353	5.40379	1.88938e-12	2.44634e-10	8.63559e-08	0.010881	0.0275823	0.0925583	0.36584	0.376748	0.551264	0.454732	0.00925128	0.0102867	0.0171891	0.118247	0.152711	0.366581	0.192724
Ddc	1.46259	-37.9171	-5.24478	1.90592e-12	2.46079e-10	8.7112e-08	0.020701	0.0291527	0.0733713	0.646929	0.335779	0.820028	2.04558	0.0586682	0.0326173	0	0.224963	0.564921	1.15096	0.879604
Prom1	39.3379	16.3716	4.03312	1.92568e-12	2.4793e-10	8.80152e-08	1.9349	1.85484	5.39661	9.91688	8.82847	9.14145	20.32	0.711291	4.75894	21.8707	54.3825	54.0965	41.2357	58.3557
Cdh11	19.0764	25.6056	4.67839	2.30893e-12	2.93961e-10	1.05532e-07	0.343163	0.534679	1.62257	3.88683	3.1498	2.95316	3.77074	0.796661	2.97961	0.968868	34.2659	2.09212	5.76368	3.28201
Col25a1	1.08252	-30.0477	-4.90918	2.32703e-12	2.95442e-10	1.06359e-07	0.0210017	0.00422516	0.00319015	0.0969937	0.157225	0.475392	0.481657	0.0425144	0.0803639	0.10427	2.06805	0.662311	0.46575	1.65056
Gpx3	7.53339	-30.4299	-4.92742	2.60214e-12	3.2674e-10	1.18933e-07	0.13583	0.167375	0.216642	0.98802	3.00294	6.44258	11.1482	0.649605	1.25736	0.29504	1.13343	1.68789	7.06602	3.91856
Plcb4	9.7977	-6.15842	-2.62256	3.26994e-12	4.0613e-10	1.49456e-07	1.37612	0.671758	1.49606	2.96217	2.16446	3.38419	6.80349	1.27893	2.5035	3.47497	9.50446	9.32651	10.1049	12.7919
Arhgef38	0.492184	163.022	7.34892	3.37763e-12	4.18369e-10	1.54378e-07	0	0.0370514	0.079929	0.14581	0.330618	0.532857	0.520388	0.00532598	0.0118442	0.0890621	0.227565	0.428591	0.42829	0.46398
Mme	10.5331	-37.1686	-5.21601	3.54583e-12	4.38015e-10	1.62066e-07	0.144018	0.0976523	1.21373	6.31995	4.6371	8.30165	16.7933	0.978819	0.315166	0.775216	2.14888	1.9222	2.61184	4.27286
Ces1e	13.0482	14.728	3.88049	3.89333e-12	4.77074e-10	1.77949e-07	0.435932	2.63388	3.42411	6.66771	7.72457	5.30663	7.09519	1.13583	1.81689	13.2622	17.203	17.3512	14.3289	19.0011
Lrrc6	1.21665	-530.674	-9.05168	4.12625e-12	5.01581e-10	1.88595e-07	0	0	0.0628233	0.191009	0.096757	0.492729	1.20447	0	0	0	0.275175	0.367099	0.975741	1.22882
Gpa33	13.5132	12.3538	3.62689	4.48408e-12	5.43632e-10	2.04949e-07	0.684803	0.221335	3.06778	4.706	7.1332	9.70159	12.0532	1.28855	2.29951	1.66704	2.64912	5.36676	12.9222	14.9732
Casr	0.687285	686.116	9.42231	5.34661e-12	6.39718e-10	2.44372e-07	0	0.0459412	0.0971244	0.3867	0.769298	0.809366	1.04189	0	0	0	0.20258	0.181229	0.452547	0.332676
Cftr	4.0819	26.1339	4.70785	5.419e-12	6.46686e-10	2.47681e-07	0.00792851	0.217728	1.23927	1.4781	1.87341	1.64061	3.56261	0.387607	0.524683	0.989467	4.06188	3.2165	4.40601	4.60119
Arfgef3	0.598176	211.711	7.72595	5.66891e-12	6.7258e-10	2.59103e-07	0	0.0369341	0.0318704	0.213986	0.119207	0.769417	0.420085	0.00530913	0.0236134	0.0295934	0.110514	0.060251	0.426934	0.160874
Scn5a	0.969257	441.065	8.78485	5.94036e-12	6.97969e-10	2.7151e-07	0.00351238	0.064303	0.50792	0.738077	0.963047	0.721306	1.50963	0	0.00553423	0	0.861548	0.379981	0.812078	0.428879
Slc44a3	4.35044	12.959	3.69588	6.28919e-12	7.35176e-10	2.87454e-07	0.164352	0.917236	1.26212	1.89572	2.4266	2.13842	4.519	0.491661	1.34275	1.71164	3.3642	3.77316	3.68931	4.18189
Trcg1	2.03907	-154.887	-7.27507	6.7657e-12	7.84855e-10	3.09233e-07	0.0114009	0	0.084858	0.491435	0.800165	2.94743	3.86396	0.0484664	0.0179637	0	0.106197	0.166674	0.583674	0.214171
Pde9a	13.9136	-9.96692	-3.31715	7.86016e-12	9.00392e-10	3.59256e-07	0.771191	0.917787	3.68425	7.3156	8.57876	15.3425	17.5667	2.93979	1.47183	2.162	7.18348	6.38349	8.26939	10.2605
Scgb3a1	19.696	465.448	8.86248	9.40015e-12	1.06876e-09	4.29643e-07	0.0514757	2.60971	2.13463	3.60563	2.50486	4.72212	12.5926	0	14.3559	13.7427	20.6179	14.2983	5.10061	26.7995
Chga	3.18688	-43.1361	-5.43082	9.73088e-12	1.10362e-09	4.4476e-07	0.163562	0.0921363	0.208699	1.26906	0.841832	1.41519	3.95958	0	0.0257715	0	0.888737	1.09994	4.15981	2.41417
Scnn1a	18.8075	-8.15418	-3.02754	9.99445e-12	1.13071e-09	4.56806e-07	0.96847	1.80451	4.83993	9.35266	10.8475	18.1025	17.0791	7.12569	2.30068	5.2488	14.6419	15.7376	19.5126	20.2023
Slc38a11	0.979576	-132.091	-7.04539	1.09286e-11	1.2303e-09	4.99502e-07	0	0.0100371	0.00757836	0.360981	0.406845	0.53494	1.23501	0.0807961	0	0.0112591	0.199166	0.375104	1.42421	0.47817
Oit1	7.63152	70.545	6.14047	1.18704e-11	1.32978e-09	5.42548e-07	0.172244	0.7277	0.706423	1.98872	2.23355	3.9502	6.24939	0	0.0387706	0.427584	1.79542	2.80588	8.89937	9.01366
Clmn	1.76381	10.652	3.41306	1.37874e-11	1.52214e-09	6.30168e-07	0.0926407	0.297167	0.254471	0.607309	0.811537	1.45127	1.56288	0.215145	0.235171	0.613845	1.30638	0.861517	1.68292	1.96474
Cited4	11.7769	15.2358	3.9294	1.50312e-11	1.64752e-09	6.87016e-07	0.443622	1.42302	7.91412	8.52535	8.55645	9.12057	13.3352	1.01279	1.04848	4.67202	9.33582	8.50319	10.501	10.2186
Kcnip3	1.40778	-45.4397	-5.50588	1.75173e-11	1.89727e-09	8.00647e-07	0.112852	0.0122251	0.203068	0.626766	0.763609	1.43885	2.03514	0.0492045	0.0410338	0.109708	0.768176	0.659928	1.36194	0.780426
Jakmip1	0.826661	219.153	7.7758	1.78108e-11	1.92449e-09	8.14058e-07	0	0.118234	0.0735173	0.159659	0.374343	1.10687	1.23331	0.0069982	0.0233445	0.0312068	0.184009	0.245479	0.546449	0.238562
Scg5	2.87011	-55.6626	-5.79864	1.8642e-11	2.00482e-09	8.5205e-07	0.0980958	0.0276291	0.166888	1.07824	1.32188	2.59739	3.3163	0.166806	0.0618254	0	0.609161	0.602322	3.14283	1.28994
Tas2r108	3.22681	-645.467	-9.3342	1.96055e-11	2.09857e-09	8.96091e-07	0.0303874	0	0	0.654923	0.739343	2.75591	4.90419	0.17224	0	0.0960078	0.471754	1.55486	2.05753	1.54942
Pik3ip1	7.58556	5.74232	2.52163	1.97732e-11	2.11157e-09	9.03753e-07	0.749386	1.13652	1.67792	2.32948	4.69985	5.32563	6.65307	1.77665	2.65671	1.83265	7.2041	8.43788	7.77059	8.51805
Epha5	1.11448	18.6765	4.22316	2.19079e-11	2.32326e-09	1.00132e-06	0.00706993	0.0298692	0.13782	0.330144	0.24038	0.137573	0.474419	0.106862	0.21908	0.308997	1.89881	1.3092	1.2026	1.35974
Pik3ap1	2.35857	137.016	7.0982	2.23823e-11	2.36807e-09	1.02301e-06	0.023543	0.0994649	0.237816	1.25584	0.649924	1.68114	2.97967	0	0.259666	0.241745	0.402046	0.929296	1.49689	1.73747
Dab1	1.43979	98.7229	6.62531	2.25797e-11	2.38344e-09	1.03203e-06	0.00389257	0.0602999	0.285589	0.310409	0.422545	0.612726	1.67304	0.0220636	0.0122666	0.00614921	0.525748	0.756863	2.12781	1.20654
B3gat1	2.29836	-59.09	-5.88484	2.37776e-11	2.49835e-09	1.08678e-06	0.086886	0.0436997	0.283756	0.347769	0.39492	1.15158	1.53403	0.131915	0.00977863	0.264708	4.24895	2.40434	2.49056	2.95626
Sez6l2	0.521715	-428.507	-8.74318	2.6091e-11	2.71644e-09	1.19252e-06	0	0	0.0155491	0.0236379	0.0957917	0.198174	0.689389	0.010361	0	0	0.0567561	0.171029	0.845256	0.215842
Crb1	0.242568	673.813	9.3962	2.79209e-11	2.90035e-09	1.27615e-06	0	0.00396507	0.0299377	0.145637	0.139643	0.275895	0.413743	0	0	0.00444781	0.0480815	0.0658586	0.20924	0.0453354
Uchl1	5.80183	24.7511	4.62942	3.41124e-11	3.50369e-09	1.55914e-06	0.094309	0.0531252	0.641783	2.45943	2.4005	3.59821	6.39258	0.347462	0.416071	0	3.16249	5.18406	8.00544	4.73279
Ero1lb	8.79133	-7.17937	-2.84386	3.68591e-11	3.76886e-09	1.68468e-06	0.784637	0.900357	2.39476	4.00066	5.21458	7.5205	12.4842	1.88398	1.11038	1.26247	2.78589	3.28195	7.7628	5.09846
Pcsk1	5.76681	-54.6669	-5.7726	3.79473e-11	3.85427e-09	1.73442e-06	0	0.0133755	0.222179	2.92723	2.19533	4.47523	7.26891	0.349927	0.179582	0	1.20909	1.27744	7.05839	2.96943
Ifi44	1.8658	19.5152	4.28653	4.09147e-11	4.13727e-09	1.87005e-06	0.00502243	0.0565836	0.048063	0.0541228	0.183298	1.16754	1.17745	0.334497	0.40359	0.349099	0.374263	2.79748	1.75011	2.55414
Nrcam	2.7713	-16.8613	-4.07565	4.66371e-11	4.66433e-09	2.1316e-06	0.0690281	0.268758	1.33842	3.63179	3.1576	3.51747	3.79048	0.189876	0.0703762	0.0513156	1.41204	0.629233	2.02513	1.25313
Tmem132e	1.61876	-110.552	-6.78858	4.75643e-11	4.74667e-09	2.17397e-06	0.00655923	0.0277116	0.00697442	0.671495	0.319179	1.57949	2.23418	0.306723	0	0.0207236	0.234208	0.306854	1.37571	1.00334
Srgn	16.7084	11.2744	3.49498	5.08459e-11	5.0631e-09	2.32396e-06	1.64005	2.34912	8.28707	10.4228	13.6159	14.101	17.8243	1.07262	4.04183	3.14443	7.02902	3.54524	11.9451	15.5926
Epas1	8.15696	8.44823	3.07865	5.13749e-11	5.10466e-09	2.34814e-06	0.429064	0.808375	4.5684	3.06788	2.50675	2.83476	4.60492	1.38032	5.38099	9.80985	8.64139	9.88366	9.38395	11.709
Tas2r137	2.09657	-475.693	-8.89389	6.23046e-11	6.13727e-09	2.84769e-06	0	0	0	0.18549	0.375846	1.82426	2.46119	0.243913	0	0	0.356299	1.17433	2.36888	1.07784
Fndc1	61.3014	8.39936	3.07028	6.89796e-11	6.78018e-09	3.15278e-06	2.83797	8.84688	51.7785	44.9192	48.7575	41.0906	53.588	10.3863	6.3964	23.4375	77.6837	59.6664	78.8696	58.6427
Timp3	28.2101	-20.8717	-4.38348	7.41559e-11	7.24224e-09	3.38937e-06	5.92668	0.0745213	1.74426	17.0462	11.4248	15.6781	20.5093	1.47292	3.04329	2.83026	39.374	22.2137	29.7626	29.0104
Fgf1	3.84916	53.7056	5.747	7.88153e-11	7.61592e-09	3.60233e-06	0.0794728	0.429024	0.816865	1.34172	1.05977	0.862978	1.95766	0.00938464	0.782627	0.54403	3.82474	3.79535	6.0264	5.74066
Tubb4a	3.46984	67.9564	6.08654	8.49596e-11	8.19233e-09	3.88316e-06	0	0.116742	0.837371	2.2184	2.04279	3.8887	5.23411	0.09789	0.0653079	0.0218258	0.407533	1.2927	3.01183	1.70557
Dpysl5	2.46716	7.52675	2.91203	9.40603e-11	8.99398e-09	4.29912e-06	0.459066	0.493684	0.900811	1.71346	1.88629	2.05342	3.3641	0.218809	0.177543	0.230745	1.33466	1.15922	2.8809	1.36076
Dtna	4.91394	-5.37961	-2.4275	9.64879e-11	9.18766e-09	4.41008e-06	0.962682	0.730509	2.22612	5.08128	4.98977	4.93489	5.29134	1.10589	0.876231	0.679182	2.8367	2.65763	4.89299	4.10723
Mpst	6.78378	49.7964	5.63797	1.0507e-10	9.98401e-09	4.80231e-06	0.142795	0.402188	5.7046	1.89051	3.72244	3.01964	2.04464	0.0867193	0.642836	7.86297	0.855066	7.60472	1.34754	9.19699
Tnfsf10	1.36393	33.366	5.06031	1.19064e-10	1.12204e-08	5.44192e-06	0.011691	0.0658566	0.0745863	0.0818902	0.191456	0.389991	1.41014	0.0911161	0.156577	0.156983	0.426522	0.897306	1.69904	1.31772
Creb3l4	8.0439	23.3501	4.54536	1.22719e-10	1.15411e-08	5.60898e-06	0.14667	1.47168	5.32194	3.576	4.37494	2.27432	4.11128	0.467633	2.19544	8.71769	8.19722	11.7129	5.99497	6.54375
Fras1	0.505717	-17.905	-4.16229	1.48897e-10	1.38323e-08	6.8055e-06	0.0139059	0.0269271	0.0425101	0.228526	0.281407	0.347907	0.761867	0.051726	0.0191718	0.0384432	0.302238	0.121977	0.508103	0.249566
Wfdc12	13.0496	1452.56	10.5044	1.49265e-10	1.38384e-08	6.82232e-06	0	0.111871	0	1.96891	2.04429	25.8368	1.65317	0	0	0.0627457	0	2.09042	0.26238	3.03787
Gpr6	1.30357	92.7324	6.535	1.58735e-10	1.46865e-08	7.25515e-06	0.017352	0.0244364	0.129153	1.29022	0.763179	1.03104	0.604302	0	0	0	0.942843	1.11617	1.57609	0.256115
Scml4	0.365677	692.761	9.43621	1.61954e-10	1.49235e-08	7.40229e-06	0	0	0.0720292	0.180352	0.115597	0.257543	0.304626	0	0	0.0188846	0.0927935	0.00582551	0.473812	0.155058
2900011O08Rik	1.11056	549.603	9.10225	1.7006e-10	1.55767e-08	7.77277e-06	0	0	0.122997	0.526317	0.625432	0.388551	1.58302	0	0	0	0.119721	0.16911	0.615552	0.638105
Edn2	3.0701	-819.388	-9.6784	1.93166e-10	1.75523e-08	8.82883e-06	0.021055	0.0889537	0	0.317651	0.236437	6.03589	1.8421	0	0.0331751	0	0.0980616	0.0307811	0.104315	0.339023
Ifit3	3.51179	274.794	8.10221	1.98804e-10	1.79931e-08	9.08654e-06	0.0176404	0.049685	0.0937849	0.0380193	0.643801	6.17874	2.93687	0	1.44533	0	0.164316	2.32102	0.844841	2.34334
Pex5l	5.6839	50.003	5.64394	2.01573e-10	1.82077e-08	9.21308e-06	0.25278	1.15513	1.61817	4.03043	4.07445	5.04432	5.78856	0.043861	0.0243851	0.0814948	2.89119	3.95945	5.26508	5.57924
Tmem163	2.31695	19.2097	4.26376	2.02048e-10	1.82146e-08	9.23482e-06	0.136269	0.232305	0.610083	1.56894	1.13425	1.7794	2.88763	0.0914674	0.135607	0.0906392	1.61448	1.4784	2.8545	1.29918
Ckb	29.9941	-6.5577	-2.71319	2.07367e-10	1.86573e-08	9.47791e-06	6.53971	5.19146	13.7302	36.4711	30.4626	28.9409	41.432	3.92519	3.41286	1.48055	9.312	10.3827	29.1671	18.5562
Pnmal2	1.13125	102.641	6.68146	2.15851e-10	1.93825e-08	9.8657e-06	0.00742283	0	0.173639	0.255968	0.611267	0.936283	1.59518	0.0105184	0.105261	0.0469042	0.483994	0.759619	1.05423	0.667324
Gpr37	0.416186	441.106	8.78498	2.21044e-10	1.98099e-08	1.01031e-05	0	0	0.010788	0.158534	0.166152	0.195665	0.293013	0	0.0319723	0.0560968	0.165386	0.496891	0.636708	0.408415
Olfr461	2.96454	-651.116	-9.34677	2.29965e-10	2.0569e-08	1.05108e-05	0.555522	0.0920385	0	0.986	1.00913	2.69111	3.60841	0	0	0	0.45658	0.764366	3.23797	1.53466
Nos2	0.547847	-547.662	-9.09714	2.34079e-10	2.0822e-08	1.06988e-05	0	0.0103412	0	0	0.206149	0.260264	0.64245	0	0	0	0.0341999	0.0107352	0.0848885	0.453244
Tshz2	17.1114	5.62958	2.49303	2.40669e-10	2.13592e-08	1.1e-05	1.15123	3.09206	6.93235	11.8517	12.4538	14.6856	19.386	4.26051	4.00807	4.4122	9.80217	10.8095	14.4714	14.8369
Plce1	2.10398	14.4164	3.84964	2.53903e-10	2.24901e-08	1.16049e-05	0.132766	0.186971	0.122756	0.194909	0.349316	0.653895	1.69324	0.0872505	0.269826	0.40731	2.58987	1.31647	2.58661	2.51472
Cntn4	0.409936	205.492	7.68294	2.57407e-10	2.27563e-08	1.1765e-05	0.00362744	0	0.0269994	0.171996	0.0475234	0.370577	0.640891	0	0.0114311	0	0.0225259	0.0424247	0.449294	0.0438062
Hcn4	1.95593	88.5293	6.46808	2.80623e-10	2.44774e-08	1.28262e-05	0.00810491	0.136967	0.387807	1.45858	1.18318	1.36872	1.70046	0.0344548	0.0127704	0	1.76156	1.0427	2.54314	1.0984
Scnn1g	3.60676	-27.6116	-4.7872	4.12459e-10	3.47179e-08	1.88518e-05	0.102917	0.115948	2.05731	3.06099	3.46711	2.43537	2.51767	0.787519	0.113512	1.73962	3.61091	3.74641	4.06213	3.79762
Tle2	7.44457	8.63913	3.11089	4.36608e-10	3.64819e-08	1.99556e-05	0.860979	3.38662	2.33604	3.68458	3.62563	5.4264	6.93501	0.638065	2.37793	3.03289	7.0596	4.99862	7.86117	7.95412
Uba7	3.91124	9.13313	3.19111	4.67277e-10	3.86152e-08	2.13574e-05	0.216195	0.265594	0.200533	0.396555	0.460585	2.19617	3.40319	0.873439	1.9279	1.59865	2.10664	3.57084	3.91982	4.41929
Dbp	10.3678	11.7715	3.55722	4.68053e-10	3.86152e-08	2.13928e-05	0.386741	1.73695	3.24531	2.6132	10.8572	10.2968	11.4088	1.25898	2.00925	4.47476	7.33463	7.51817	5.74819	9.32679
Hrh3	1.97176	104.459	6.70679	4.77576e-10	3.93299e-08	2.18281e-05	0.00978463	0.0826767	0.634643	1.70815	1.27274	1.71359	2.65128	0.0277303	0	0	1.64055	1.28741	2.22994	0.446391
Mapk8ip1	4.39116	6.13041	2.61598	5.06967e-10	4.16004e-08	2.31714e-05	0.828555	0.588083	1.64923	2.50003	2.15238	3.28214	4.50424	0.432065	0.668417	0.753921	3.11799	3.14937	3.8751	4.27808
Syn2	1.0327	-65.7778	-6.03953	5.23267e-10	4.2861e-08	2.39164e-05	0.00545208	0.0230341	0.0753635	0.370143	0.479589	0.829789	1.69961	0.0618063	0	0.129192	0.347031	0.382589	0.927403	0.365784
Mndal	10.5329	-15.0972	-3.91621	5.48325e-10	4.46734e-08	2.50618e-05	0.536436	0.239225	0.798547	2.0618	5.08685	17.9504	13.1457	1.93838	1.08471	0.508454	0.818917	2.81018	3.11543	5.06257
Sidt1	1.77529	47.5472	5.57129	5.54832e-10	4.5123e-08	2.53591e-05	0.0109488	0.177317	0.355075	0.507341	0.584008	1.26119	1.65541	0.0775739	0.388154	1.9804	2.52414	2.497	2.07033	1.89517
Gdap1l1	1.23431	-681.974	-9.41357	5.75701e-10	4.66542e-08	2.6313e-05	0.226693	0.0672095	0	0.270003	0.401943	1.06963	1.13507	0.0845345	0.0187992	0	0.314887	0.418624	1.39898	0.528311
Dynlrb2	9.47081	-909.16	-9.82839	6.38086e-10	5.15271e-08	2.91644e-05	0	0	0.197969	0.53503	0.17423	0.388173	1.37061	0.0879431	0	0	1.92696	3.44774	15.3738	17.571
Entpd2	20.2149	7.88802	2.97966	6.53513e-10	5.24947e-08	2.98695e-05	1.43208	2.60753	8.99793	12.3615	25.3135	26.3739	35.0922	1.27088	1.02565	2.44511	1.81902	3.38361	4.44338	5.33773
Clstn3	1.86603	-24.1212	-4.59223	7.33826e-10	5.86368e-08	3.35402e-05	0.0929422	0.0610811	0.316241	1.56912	1.31621	1.03346	2.62629	0.122922	0.0683402	0	0.519442	0.525386	2.14887	1.10577
Gzma	3.01384	540.661	9.07858	8.02025e-10	6.34211e-08	3.66574e-05	0	0.0987474	0.596463	1.209	1.01707	3.25276	3.72254	0	0	0	0.489861	2.81903	2.6055	2.30514
Ighm	1.64928	662.182	9.37108	8.03992e-10	6.34667e-08	3.67472e-05	0	0.0459704	0.885089	2.46238	1.63427	1.7865	2.13502	0	0	0	0.836175	0.405639	0.700816	0.372308
Calml4	1.56176	-294.687	-8.20304	8.74158e-10	6.85322e-08	3.99542e-05	0	0	0	0.115581	0.669128	0.745389	2.30799	0	0	0	0.166511	0.418137	0.94469	0.815533
Lipc	1.80664	138.431	7.11302	1.01794e-09	7.88573e-08	4.65258e-05	0	0.0903598	0.221731	0.553152	0.840611	1.20396	2.75233	0.0227305	0	0.101361	0.0996116	0.328311	1.19209	0.860955
Reep1	6.73267	-8.42261	-3.07427	1.16401e-09	8.89666e-08	5.3202e-05	0.674641	0.243044	0.525497	0.338143	0.646005	2.45329	5.17078	1.38952	1.77989	1.53666	3.95803	2.75242	4.7675	8.29455
Adcy8	0.822951	-31.5086	-4.97767	1.17229e-09	8.94499e-08	5.35805e-05	0.220224	0.0258447	0.0455319	0.0856983	1.3281	1.45395	0.789817	0.22538	0.0192774	0	0	0.223579	0.191949	0.287292
Ifit3b	2.37881	-129.22	-7.01369	1.20549e-09	9.18302e-08	5.50981e-05	0	0	0.0490964	0.0331718	0.489701	3.99508	2.79774	0.0872396	0.654777	0.024314	0	3.06014	0.762542	1.13587
Tmem171	3.63178	69.1623	6.11191	1.26337e-09	9.57603e-08	5.77435e-05	0	0.109539	0	0.104775	0.30935	1.27707	3.08876	0.137776	0.275754	0.337907	1.56981	1.3077	1.95894	4.17479
Hdc	1.11241	1150.47	10.168	1.51339e-09	1.12656e-07	6.91709e-05	0	0.0814214	0.194675	0.155761	0.279538	0.165744	0.388789	0	0.0303659	0.441449	0.46375	0.915678	1.02643	1.83604
Coro2b	0.938281	-33.6812	-5.07387	1.52962e-09	1.13679e-07	6.99126e-05	0.067608	0.0292956	0.232252	0.650099	0.413669	1.30112	1.25898	0.00736945	0.0163886	0	0.694344	0.524605	0.575438	0.544305
Pglyrp4	10.2434	-51.2111	-5.67838	1.65689e-09	1.21556e-07	7.57297e-05	0.246988	0.2746	1.09195	3.39003	15.1085	11.0848	3.73215	0.571036	0.081929	0.595528	0.0807241	5.3782	0.815782	2.02335
Prrt3	2.72404	17.8657	4.15912	1.66267e-09	1.21785e-07	7.5994e-05	0.0745338	0.131205	0.16841	1.02407	0.714918	0.369062	1.77268	0.224436	0.293596	0.750613	2.09726	2.49255	4.53894	3.67539
Noxo1	11.828	10.508	3.39342	1.71597e-09	1.25488e-07	7.84302e-05	0.26563	1.74091	2.04229	1.40923	3.46092	6.76286	9.30292	2.33083	2.0122	4.21238	5.50371	9.57395	9.93776	14.353
Chdh	4.31014	8.62674	3.10882	1.8245e-09	1.32787e-07	8.33904e-05	0.335027	0.943619	2.99874	4.92512	3.27553	1.66804	2.93921	0.58103	1.32364	3.99703	3.69516	3.02645	2.89029	2.96565
Rgs3	6.11377	5.22269	2.38479	1.98188e-09	1.43329e-07	9.05838e-05	0.81794	1.44487	3.08188	3.57793	3.37372	4.18307	5.86803	1.33674	3.39482	3.41715	6.64997	5.55807	5.60557	6.35951
Duox2	2.32316	30.3987	4.92594	2.03578e-09	1.46762e-07	9.30474e-05	0.0144225	0.142176	0.240255	0.523248	0.814286	4.30493	3.84264	0.0544992	0.068174	0	0.268685	0.752025	0.341395	0.470907
Adcy1	1.98138	65.5688	6.03494	2.20755e-09	1.57653e-07	0.000100898	0.063915	0.820474	1.01418	1.82787	1.6379	0.714968	1.48046	0.0069669	0.112327	0.345623	1.34718	1.26503	3.24779	2.13416
Chgb	0.918728	99.1163	6.63105	2.24542e-09	1.60108e-07	0.000102629	0.0112345	0.0474636	0	0.145278	0.33642	0.585565	1.35507	0	0.0177015	0.0709897	0.0348822	0.246361	0.927666	0.482386
Angpt1	4.08619	26.8002	4.74417	2.30966e-09	1.64176e-07	0.000105565	0.0289309	0.499097	1.55349	4.48942	4.30465	1.14604	2.11954	0.327968	2.62111	2.92499	3.68296	3.78541	2.84281	2.51359
Rmst	0.316246	-130.275	-7.02541	2.54803e-09	1.80279e-07	0.00011646	0.0041469	0.0350398	0.00440939	0.361972	0.240599	0.159948	0.440305	0.0058763	0.013068	0	0.0836929	0.0848752	0.472544	0.161367
Atcay	0.607246	-532.241	-9.05594	2.6058e-09	1.84081e-07	0.000119101	0	0	0	0.340352	0.396478	0.513938	0.811372	0.0982428	0	0	0.119591	0.259021	0.445261	0.40312
Nrxn1	2.57154	9.32248	3.22071	2.66061e-09	1.87375e-07	0.000121606	0.451711	0.754271	1.64161	1.39426	2.91668	1.89194	2.41588	0.10973	0.175391	0.83336	1.37498	2.2264	2.88269	2.09108
Tesc	2.58829	923.923	9.85163	2.8545e-09	2.00411e-07	0.000130468	0	0.217977	1.02863	2.08497	2.53478	1.6942	3.87851	0	0.0914557	0.0305644	0.150184	1.07484	1.342	1.29806
Notch4	9.69438	-24.0552	-4.58827	2.86009e-09	2.00496e-07	0.000130723	0.168022	0.166711	0.442584	0.979394	5.55679	17.4716	13.5098	1.46644	0.354995	0.398145	0.47427	0.775993	1.91715	3.06926
Pid1	3.36757	8.56718	3.09882	2.95847e-09	2.06758e-07	0.00013522	0.30239	0.925757	3.05688	4.00008	2.60828	3.63651	3.3205	0.391237	1.71248	1.66847	2.73506	2.72934	2.75025	3.08724
Il17rd	2.96245	16.7244	4.06388	3.14978e-09	2.19123e-07	0.000143964	0.0748965	0.738323	1.62858	1.9774	1.41577	0.788561	1.44413	0.249408	2.36609	1.02935	3.94751	1.407	1.84915	1.77378
Reg3g	25.5331	701.74	9.45479	3.37597e-09	2.34146e-07	0.000154302	0.0145612	0.512655	1.61023	5.86862	3.63822	0.485737	0.556584	0.0206338	0.0688297	49.456	31.942	29.6962	39.3415	32.5706
Olfm4	5.59332	24.6091	4.62112	3.67084e-09	2.51543e-07	0.000167779	0	0.052866	0.27941	0.283174	0.263469	0.430462	0.924715	0.398961	1.2717	2.96512	2.44771	4.06116	10.7562	9.79719
Cldn23	10.6069	-9.16491	-3.19612	3.90948e-09	2.66299e-07	0.000178687	0.681837	0.983633	1.48536	2.56271	5.9137	11.7192	12.6003	4.40675	1.04813	1.39237	1.47161	4.10878	9.47513	8.61344
Wscd1	1.7032	-38.9048	-5.28188	4.29478e-09	2.89524e-07	0.000196297	0.0287217	0.040448	0.664239	1.47792	1.10198	0.920678	1.89074	0.0610494	0.0339412	0	1.92849	0.934262	1.93289	1.09837
D630039A03Rik	2.06475	202.786	7.66381	4.40823e-09	2.96734e-07	0.000201483	0.0108772	0.536132	0.821165	0.668125	0.570012	0.827737	0.933165	0	0.874064	2.0276	2.53297	2.78281	2.13763	3.19634
Rgs2	10.7186	6.03785	2.59403	4.42418e-09	2.9737e-07	0.000202211	1.35792	2.39041	5.74844	6.99654	6.48868	4.6625	8.59315	1.62357	2.42042	6.94493	14.4407	14.7649	11.7875	10.42
Cryl1	21.6457	4.96365	2.3114	4.49253e-09	3.01521e-07	0.000205336	1.87751	1.99841	6.70868	9.69277	8.31491	9.30808	12.5914	6.24908	7.49889	19.1063	26.2329	25.9161	17.1977	30.7
Cd200r3	2.48738	-27.6027	-4.78674	4.56227e-09	3.05752e-07	0.000208523	0.0154324	0.0651991	0.125804	0.349236	0.669122	3.84489	2.1061	0.276997	0.0891581	0.1544	0.40729	0.19553	1.12988	1.01466
Nefh	1.13123	32.5512	5.02464	4.83977e-09	3.23401e-07	0.000221206	0.00770718	0.0108538	0	0.298995	0.158671	0.811464	0.379703	0.065528	0.133581	0.097402	0.682011	0.935195	1.45101	0.610154
Hist3h2ba	7.8473	59.2156	5.88791	4.90976e-09	3.27599e-07	0.000224406	0.100269	0.917837	1.70585	3.61973	3.98779	6.37599	8.90023	0.142084	0.0789935	0.237596	1.08964	4.83735	5.29888	6.79436
Tspan8	21.7808	7.72579	2.94968	5.62892e-09	3.69625e-07	0.000257275	1.49665	2.53493	3.13976	5.07821	5.58328	4.38535	12.6784	3.69708	12.014	14.2817	22.9838	25.9309	18.6043	30.8833
Tmie	2.54276	47.262	5.56261	5.70409e-09	3.73512e-07	0.000260711	0.00994908	0.518408	0.507784	1.08286	0.949647	3.36032	2.67049	0.0986873	0.40758	0.801559	0.633269	0.945421	1.72521	2.36292
E330009J07Rik	6.5346	6.14523	2.61947	5.78454e-09	3.77159e-07	0.000264388	0.622664	1.39857	3.49476	4.17886	4.77579	5.66929	6.52422	1.33467	2.17952	2.677	5.14534	4.18851	7.3999	5.01828
Ar	2.55344	7.43941	2.89519	6.29333e-09	4.09165e-07	0.000287643	0.270734	0.519477	1.72723	1.55356	1.62461	1.66513	2.59574	0.350071	1.02379	1.60382	2.68995	2.40446	2.72736	2.51114
Slc9a9	4.40517	8.23294	3.04141	6.36969e-09	4.12955e-07	0.000291133	0.40653	0.969443	1.45817	1.86332	2.4601	2.19803	4.92647	0.560705	0.896762	2.02937	2.86951	2.02069	3.30314	3.88387
Rassf4	1.05078	261.49	8.03061	6.53351e-09	4.22377e-07	0.000298621	0	0.027333	0.180577	0.737268	0.735587	1.53262	1.49612	0.00687575	0.137616	0.153304	0.301316	0.219903	0.568941	0.25392
Syt1	0.598204	-66.488	-6.05502	6.70149e-09	4.32014e-07	0.000306298	0.0443019	0.0155973	0.129542	0.533105	0.424938	0.392549	0.884323	0.0627773	0	0.00583209	0.286571	0.253669	0.762115	0.312086
Fxyd6	43.8614	-15.9458	-3.99511	6.72991e-09	4.33235e-07	0.000307597	2.49216	0.290453	5.92117	28.5971	23.1927	48.9308	60.8785	10.3752	4.63084	1.14035	19.6118	17.0108	31.9038	26.8444
Ace	0.432798	477.827	8.90034	7.06243e-09	4.52728e-07	0.000322795	0	0	0.0247633	0.188227	0.348701	0.509831	0.54401	0	0.0550429	0.0367906	0.135583	0.229819	0.355766	0.281248
Lgr5	6.14977	15.2266	3.92852	7.1995e-09	4.60869e-07	0.00032906	0.086973	1.09389	2.7297	2.10717	3.40429	3.05446	6.86285	0.803209	0.661563	1.78612	7.40762	5.05966	8.19698	5.43669
Itln1	7.0695	263.483	8.04157	7.28854e-09	4.65916e-07	0.00033313	0	0.531903	0.946644	1.07569	1.11083	0.337483	1.64995	0.0382294	0.807658	6.17971	5.65422	8.0065	6.32667	12.489
Skint3	5.17037	25.0536	4.64695	8.17119e-09	5.14789e-07	0.000373472	0.37647	0.868582	2.12074	6.37024	7.22585	7.23943	3.0277	0.0340514	1.16112	4.07447	1.23109	3.11489	2.42077	2.81596
Slc25a23	2.0873	12.1108	3.59822	8.30943e-09	5.22408e-07	0.000379791	0.156994	0.0818854	0.414237	0.614061	1.02295	1.63657	2.87944	0.140071	0.247366	0.275564	0.956856	0.612041	1.15231	1.29515
A4galt	10.0104	-13.4031	-3.7445	8.65281e-09	5.42504e-07	0.000395485	1.14849	1.25797	10.5686	13.7821	16.5591	10.9377	15.3799	0.964417	0.223409	0.40318	2.13519	3.46169	5.80716	4.0334
Sun2	6.28151	11.9725	3.58165	9.54692e-09	5.93675e-07	0.000436351	0.470812	1.18648	5.54628	3.47139	4.41741	5.36646	3.70448	0.500368	0.683264	7.01675	1.63495	5.81431	0.900297	6.09299
Syn3	1.8415	-4.76515	-2.25252	1.02956e-08	6.3763e-07	0.000470571	0.724323	0.32472	0.378423	1.36123	1.16096	1.39779	1.99478	0.319637	0.335668	0.395928	1.44354	1.01861	1.30381	1.68822
Fcgrt	8.70374	7.7747	2.95879	1.13233e-08	6.95625e-07	0.000517545	0.478208	0.548736	2.05275	2.40486	2.41983	2.99103	4.85933	1.68155	2.59533	5.28808	14.8755	14.267	7.72194	12.5482
Nlrp10	4.78944	14.334	3.84136	1.13097e-08	6.95625e-07	0.000516921	0.171931	0.106535	2.18645	1.50444	5.95941	5.2478	4.92449	0.409301	0.964405	0.543207	1.16375	3.61947	2.39643	3.60813
D130043K22Rik	0.41019	80.7107	6.33469	1.13583e-08	6.96837e-07	0.000519143	0.00583443	0.016433	0	0.0377239	0.0218392	0.261529	0.242837	0	0	0.0184336	0.217386	0.102355	0.55885	0.250519
Tgm3	44.0975	-12.017	-3.587	1.14804e-08	7.03383e-07	0.000524724	1.95042	6.1749	33.8312	51.4545	51.3491	67.3442	43.4225	4.62043	1.04394	6.11524	3.03952	21.7882	20.8508	24.2132
Elavl4	0.649273	-132.541	-7.05029	1.17559e-08	7.15468e-07	0.000537316	0.0571421	0.00804717	0.0850628	0.307888	0.267365	0.458669	0.655255	0	0	0	0.345973	0.0835382	0.839876	0.268359
Aox3	2.79307	24.96	4.64154	1.20535e-08	7.31632e-07	0.000550919	0.0744066	0.41914	1.06574	0.872571	0.798686	0.465388	0.829064	0.0496173	0.310335	2.80027	3.94785	4.47909	3.73699	4.75708
Pdk2	9.36846	8.12072	3.02161	1.22696e-08	7.40811e-07	0.000560794	0.272497	0.863439	3.62182	5.02349	6.19287	8.1871	9.2172	2.17892	2.17745	4.56608	7.72052	7.96748	7.69854	9.51972
Fam83e	7.59662	13.6989	3.77598	1.22611e-08	7.40811e-07	0.000560405	0.31239	3.69993	2.91282	3.81524	4.63234	5.53604	7.70193	0.692378	1.23684	3.97324	5.48394	5.32811	7.10356	7.49132
Tas2r135	1.3185	-283.61	-8.14777	1.32392e-08	7.87904e-07	0.00060511	0	0	0.0898379	0.303494	0.131775	1.08627	1.57887	0.0399083	0	0.0444903	0.131167	0.0823459	0.558127	1.05812
Tas1r2	2.04918	-69.8482	-6.12615	1.32593e-08	7.88076e-07	0.000606031	0.202051	0.0426815	0.150388	0.337488	0.406516	1.32695	3.82724	0	0	0	0	0.0590772	0	0.271115
Ypel2	3.39083	12.5312	3.64745	1.33018e-08	7.89576e-07	0.000607973	0.107964	0.250424	0.79008	1.4851	2.27024	4.49524	3.64128	0.431968	0.620409	0.902932	2.28739	2.18186	2.28642	2.33493
Naip1	0.931207	933.796	9.86696	1.55823e-08	9.10749e-07	0.000712205	0	0.267243	0.513618	1.56781	1.01168	0.611447	0.537303	0	0.0271821	0.254359	0.294606	0.277427	0.32289	0.501547
RP23-1B20.2	0.490465	274.044	8.09827	1.65684e-08	9.6468e-07	0.000757274	0	0	0.0238738	0.15727	0.882458	0.433002	0.371895	0	0	0	0.0348568	0.0984727	0.315176	0.0753179
Apol9a	3.8522	-62.55	-5.96694	1.66356e-08	9.67363e-07	0.000760348	0.2544	0.0551178	0.228888	0.0210883	0.805761	4.56957	2.31052	1.71928	1.41837	0.432798	0.182284	3.06117	3.13484	3.7812
Gsdma	13.8882	-16.6725	-4.0594	1.70417e-08	9.85959e-07	0.000778907	0.813036	0.763318	3.59008	10.2704	16.3156	17.669	14.3109	8.22471	0.693902	3.10391	10.2555	9.92158	10.1075	8.60633
Enpp5	9.07147	6.94273	2.7955	1.87769e-08	1.07816e-06	0.000858216	0.665327	0.660335	1.76523	2.43087	4.25152	7.27253	10.0487	2.17291	3.84382	3.66361	5.63666	6.23433	8.0576	8.09422
Gng4	2.68269	-16.518	-4.04597	1.97653e-08	1.13207e-06	0.000903395	0.200196	0.053701	0.364916	1.51015	1.0616	2.25587	2.46167	1.13474	0.255353	0.135538	1.77598	1.50518	3.05426	2.90371
BC048546	0.278967	55.858	5.80369	2.0928e-08	1.19209e-06	0.000956536	0.00655225	0	0.013934	0.00706084	0.110368	0.341517	0.23932	0	0.010324	0	0.0203443	0.0670528	0.216416	0.131878
Ankrd63	2.10153	12.6637	3.66263	2.18547e-08	1.24086e-06	0.000998891	0.348289	0.365636	1.06387	1.26928	1.23852	2.81216	2.8885	0.0269203	0.0698445	0.200074	0.688172	0.24996	1.39091	0.594796
Cldn10	23.5939	9.57632	3.25947	2.2268e-08	1.26119e-06	0.00101778	1.14053	1.47233	4.19401	3.93043	5.22532	6.87356	8.88053	1.32997	9.30355	36.241	42.7165	41.9625	19.0513	28.4236
AW551984	0.413867	-86.2074	-6.42974	2.23464e-08	1.26406e-06	0.00102136	0.00506124	0.00712761	0.00538161	0.0981738	0.198923	0.342944	0.614771	0.00717195	0	0.0159908	0.385012	0.0221976	0.48479	0.0882862
Wdr78	2.85221	9.11018	3.18748	2.34664e-08	1.32414e-06	0.00107256	0.315955	0.480547	1.92166	1.49357	2.63736	1.13302	1.49933	0.238784	0.511106	0.858492	1.83123	3.06706	3.82645	2.81505
Pgap1	7.01299	-5.60271	-2.48613	2.53455e-08	1.41966e-06	0.00115844	0.530582	0.87378	2.22276	5.20839	6.05584	7.36563	8.06307	2.21036	1.35223	1.67635	3.86648	3.43333	6.66036	4.16272
Rxfp3	0.540902	687.985	9.42623	2.57797e-08	1.44221e-06	0.00117829	0	0.081123	0.153127	0.729393	0.788373	0.570471	0.629977	0	0	0	0.16768	0.0842143	0.511334	0.318841
Cmtm8	14.9057	8.91213	3.15577	2.64601e-08	1.47666e-06	0.00120938	0.925788	1.95564	4.27594	7.88767	6.68709	7.23812	13.1964	2.29578	5.69807	9.3234	13.07	13.9151	16.388	16.6149
Dll4	0.879371	144.911	7.17903	2.83895e-08	1.57472e-06	0.00129757	0.00799129	0	0.152948	0.559753	0.239302	1.19126	0.75346	0	0.0377741	0	0.235718	0.397214	0.567485	0.246625
Gca	2.98902	-8.33849	-3.05979	2.84557e-08	1.57648e-06	0.00130059	0.433429	0.241611	0.307243	1.40122	1.97729	2.90862	3.71229	0.217523	0.526422	0.442202	1.24764	1.21449	2.34123	2.26574
Neurl3	2.30828	29.6071	4.88787	2.93594e-08	1.62261e-06	0.0013419	0.00956868	0.161704	0.539241	0.938339	1.36105	1.49622	2.84473	0.149151	0.195998	0.393014	0.742752	0.895284	2.0069	1.77184
Cacna1h	0.32766	1558.97	10.6064	2.99043e-08	1.64874e-06	0.0013668	0	0.0399622	0.274909	0.203863	0.439628	0.384555	0.366911	0	0	0	0.0146846	0.101408	0.270765	0.0211535
Rsph9	4.81032	15.5687	3.96058	3.14187e-08	1.72599e-06	0.00143602	0.172935	0.24354	0.898977	2.11206	1.4385	1.60245	3.32959	0.381197	0.787173	1.48737	3.19188	3.45521	5.90232	6.29105
Gdap1	0.426449	452.889	8.82302	3.18088e-08	1.74323e-06	0.00145385	0	0.0158675	0.0359417	0.127491	0.200334	0.123329	0.641236	0	0.00887665	0.0622979	0.0699688	0.164722	0.55823	0.211662
Adrbk2	1.66995	-17.5052	-4.12971	3.59665e-08	1.95934e-06	0.00164389	0.141643	0.0199471	0.0489477	0.133557	0.414212	0.513099	1.46782	0.140499	0.251074	0.391574	1.30288	1.1389	1.49122	1.87207
Elmo1	3.34599	5.96039	2.57541	3.89164e-08	2.10748e-06	0.00177871	0.359174	0.955906	2.59569	2.91275	3.25003	3.15718	4.01269	0.565034	0.484396	0.726077	2.06503	1.80667	2.9055	2.67929
Dmpk	17.8708	13.2549	3.72846	4.15014e-08	2.22375e-06	0.00189686	0.56162	12.7047	11.3387	24.109	16.0462	16.5781	19.8187	1.24916	1.6466	2.22363	11.6326	7.52459	13.8302	8.00331
Slc5a1	23.5945	-18.8374	-4.23553	4.2694e-08	2.2823e-06	0.00195137	0.330026	0.623211	2.70365	9.31948	17.0912	26.0528	28.4089	8.82174	1.60728	2.38163	4.56461	8.26792	13.3779	18.7802
Cldn8	17.2624	11.5575	3.53075	4.34838e-08	2.3191e-06	0.00198747	2.3126	5.50157	7.66871	11.7566	14.6597	11.4545	14.2721	0.407315	2.63508	10.7535	20.872	19.8651	20.2827	17.0757
Lcn2	47.5869	-33.1478	-5.05084	4.75997e-08	2.52001e-06	0.00217559	0.457688	0.0826346	0.0998275	0.467922	0.571067	5.6275	6.43958	0.0997784	3.93859	13.4779	13.8465	46.3917	20.0786	88.7343
Stmn3	1.76561	-41.1727	-5.36362	4.87562e-08	2.5703e-06	0.00222845	0	0.0381603	0.0576249	0.0876017	0.202859	0.451957	1.05877	0.153591	0.0426954	0	0.084135	0.871518	1.83475	2.47244
Hs3st1	11.7531	4.6339	2.21223	4.90299e-08	2.58175e-06	0.00224096	2.04296	3.09088	5.00504	6.99137	9.06806	11.5837	12.1707	2.6211	2.95797	6.47646	12.1507	11.2202	11.9225	10.8169
Amer3	0.242404	-232.921	-7.86369	5.71127e-08	2.96636e-06	0.00261039	0	0	0	0.00755279	0.0787048	0.219187	0.315527	0	0	0	0.0544042	0.0512318	0.0925976	0.16928
Bik	14.4096	-9.7334	-3.28294	5.84556e-08	3.03173e-06	0.00267177	1.33837	1.93076	2.67262	7.35198	8.4921	17.0483	19.2707	2.03528	0.514337	2.47523	5.92924	8.35138	9.11061	9.54862
Cttnbp2	1.15464	14.9886	3.9058	6.01121e-08	3.10801e-06	0.00274748	0.0871629	0.191489	0.519009	0.864144	0.554651	0.523368	1.14906	0.0444646	0.0769088	0.346988	1.023	0.810434	1.18612	1.16021
Dclk2	2.88478	7.42346	2.89209	6.17834e-08	3.18362e-06	0.00282387	0.440458	1.24879	0.514862	1.64398	1.62687	2.59984	2.59662	0.289338	0.234398	0.506877	1.55326	1.6162	3.16973	2.00396
Fgf3	1.02724	-490.882	-8.93923	6.4666e-08	3.32472e-06	0.00295562	0.0132341	0	0.168861	0.869941	1.11459	1.9452	1.38267	0	0	0	0	0.0580422	0.109278	0.159819
Rtp4	18.4029	8.30868	3.05462	6.49249e-08	3.33422e-06	0.00296746	0.156554	0.220471	1.87272	2.31971	2.23415	6.52796	6.58249	7.23761	7.83185	6.36831	12.3649	29.6676	27.7611	30.2233
Chrnd	1.57931	216.486	7.75813	6.64321e-08	3.40397e-06	0.00303635	0	0.197765	1.06515	2.19935	0.823528	1.53223	1.69384	0.0132664	0.147512	0.0443686	0.959261	0.656964	0.618444	0.577859
Miat	3.38618	117.846	6.88075	6.68926e-08	3.4199e-06	0.00305739	0.0132497	0.993606	1.73992	4.03359	3.34153	4.02623	2.74611	0.028163	0.0052192	0.0104655	1.79471	0.823237	2.74612	1.39563
Epha4	6.27834	-4.6377	-2.21341	6.86615e-08	3.50642e-06	0.00313824	1.03959	1.36176	2.79599	6.21097	6.21971	6.55406	6.29167	1.96056	1.01171	2.48151	3.59572	4.03979	6.00262	4.44122
Mapk8ip2	0.482907	-77.9269	-6.28405	7.22675e-08	3.67414e-06	0.00330306	0.0108009	0.0456317	0.0114845	0.0349177	0.207201	0.377186	0.646797	0	0	0	0.16768	0.181587	0.588629	0.0869565
Hp	4.75828	1035.25	10.0158	7.29545e-08	3.70084e-06	0.00333446	0	0.355064	0.609288	0.345797	0.343183	0.286722	0.876113	0	1.11955	8.90728	4.41236	3.75296	2.27116	5.65897
Chst1	1.48126	919.231	9.84428	7.74167e-08	3.9185e-06	0.00353841	0	0.17793	0.341965	0.297061	0.999609	0.610649	1.48297	0	0	0	0.285305	0.335836	1.5744	1.47956
Slc4a4	2.76309	-7.82204	-2.96755	7.76902e-08	3.928e-06	0.00355091	0.29032	0.0561167	0.0696081	0.248444	0.324949	1.14529	0.947727	0.754221	1.67279	1.01168	2.24472	1.90161	4.38088	4.08269
Sox8	0.341875	-243.231	-7.92618	8.29696e-08	4.17644e-06	0.00379221	0.0098725	0.0417096	0	0.0531941	0.0369544	0.535159	0.511537	0	0	0	0.0153267	0.014433	0.0815204	0.172212
Rbm24	10.1964	-6.57207	-2.71635	8.39957e-08	4.21951e-06	0.00383911	1.79046	1.09218	0.783913	2.22865	1.99805	3.14402	4.85531	2.25222	1.8556	1.51253	18.1642	13.6336	15.5275	11.0616
Car2	19.2962	-7.24176	-2.85634	8.4834e-08	4.25623e-06	0.00387742	1.98269	0.501158	2.40549	21.9548	23.2398	22.1788	14.0775	3.99818	4.98637	3.71435	9.84581	8.93723	16.4136	17.9236
Cd300a	0.313758	-308.532	-8.26928	8.8632e-08	4.43057e-06	0.00405101	0.00649693	0.00914946	0	0.119021	0.127675	0.291225	0.331116	0.0368255	0.0102368	0	0.040345	0.085483	0.257507	0.296401
Il10	1.16173	324.532	8.34222	8.86967e-08	4.43057e-06	0.00405397	0	0	0.399767	0.607728	1.20941	1.46972	1.63669	0	0.0370244	0	0.182399	0.343527	0.853736	0.599071
Ptprd	2.85117	4.99594	2.32076	9.3544e-08	4.65743e-06	0.00427552	0.368815	0.576678	0.953006	1.04475	1.41987	0.996508	1.42126	0.520701	1.03191	1.7286	3.21861	2.90802	2.8618	4.28108
Rabgap1l	4.42701	-3.16149	-1.66061	9.37065e-08	4.66045e-06	0.00428295	1.20422	0.974595	2.27663	3.34384	3.85763	4.04726	4.52444	1.52586	1.51556	1.99311	3.79331	3.26896	4.80676	4.18709
Kcnq4	1.81867	-16.3909	-4.03482	1.03523e-07	5.10424e-06	0.00473163	0.27539	0.0323187	0.4555	0.560558	1.09526	1.78627	2.31321	0.130079	0.156691	0.120845	0.570044	0.45852	1.55389	1.32412
Dnajc6	7.05335	5.40093	2.43321	1.04492e-07	5.14648e-06	0.00477593	1.15649	1.42324	4.07683	4.95136	3.51482	4.04031	6.87197	1.1442	2.93031	4.14765	6.79345	4.85129	6.45237	7.23472
Sv2b	4.76386	32.2505	5.01125	1.18535e-07	5.76357e-06	0.00541776	0.188916	0.501685	1.87099	1.76823	1.36883	1.60923	1.71471	0.05354	0.0510279	1.117	7.75948	4.13485	4.03801	2.39729
Dmrt2	4.55853	-15.2042	-3.9264	1.19616e-07	5.80143e-06	0.00546715	0.236082	0.129293	0.557834	2.40273	2.35652	4.48453	6.82922	0.650487	0.392645	0.953083	2.0158	1.70651	2.88079	2.28784
Crym	1.59277	-83.3016	-6.38027	1.19936e-07	5.80698e-06	0.00548179	0.0272331	0	0.0289569	0.156517	0.314308	1.34374	2.78358	0.167224	0.0429095	0	0.070464	0.0530841	0.29983	0.401959
Stox1	1.17251	-46.7787	-5.54778	1.2089e-07	5.84698e-06	0.00552539	0.326227	0.0117799	0.0622599	0.423662	0.344419	0.950462	1.70525	0.0118532	0.0263598	0.0396423	0.103888	0.452466	0.787407	0.639768
Isg15	13.0102	-20.8967	-4.3852	1.29402e-07	6.22574e-06	0.00591445	0.203588	0.286707	1.03908	0.175512	1.2574	7.47045	3.90823	3.63498	4.49092	1.15781	1.5171	24.763	10.8262	15.4072
Ptprt	0.522078	-14.8378	-3.89121	1.3272e-07	6.34263e-06	0.00606611	0.063464	0.0274999	0.0648857	0.123628	0.201009	0.236641	0.690428	0.0588008	0.0307681	0.00771199	0.125052	0.121328	0.391016	0.353728
Plxna4	0.639388	-22.3542	-4.48247	1.32911e-07	6.34263e-06	0.00607483	0.009562	0.0168324	0.101673	0.352919	0.228175	0.568167	0.550273	0.115172	0.033899	0.0339871	0.38225	0.132801	0.710608	0.397743
Entpd8	1.30319	752.691	9.55591	1.51627e-07	7.14458e-06	0.00693024	0	0.271437	0.0241112	0.012218	0.0318298	0.378213	1.07863	0	0.0714578	0.0537325	0.316831	1.0774	2.22818	1.26271
Lce3f	141.419	-364.868	-8.51123	1.54514e-07	7.26566e-06	0.00706222	0.856468	0.283798	10.6068	46.9075	137.005	170.371	38.0438	31.1264	0.396907	1.59175	0	145.833	17.9715	27.0405
Rgl3	1.57573	-48.5717	-5.60204	1.55413e-07	7.30039e-06	0.00710328	0.241431	0.0340001	0.0256713	0.104069	0.248522	1.51007	2.47116	0.188164	0.133143	0.0381396	0.393554	0.635323	1.05659	0.680307
Lce3e	212.535	-496.098	-8.95448	1.56492e-07	7.33601e-06	0.00715261	0.507125	0.71417	5.2844	57.272	118.878	103.932	19.9872	51.812	0.319618	0.480671	0	306.192	15.2425	19.3253
Fam13a	0.679406	65.3955	6.03112	1.58542e-07	7.41692e-06	0.00724633	0	0.0411032	0.284482	0.246377	0.450662	0.720075	0.79747	0.0206794	0.176287	0.146007	0.362493	0.519145	0.57038	0.561342
Kcnj5	13.3107	12.0031	3.58533	1.60208e-07	7.48717e-06	0.00732245	0.554577	0.212123	2.52616	11.3401	9.05952	12.3617	21.7156	0.795557	1.53187	0.519159	1.56249	1.58148	6.20752	4.90581
Sdk1	1.30211	24.6755	4.62501	1.62819e-07	7.59366e-06	0.00744179	0.00555289	0.26979	0.138753	0.254316	0.280603	0.561492	0.558931	0.106227	0.135615	0.153511	1.8362	1.14058	1.97622	2.04529
Tnfrsf8	0.282701	-226.616	-7.82411	1.79941e-07	8.32425e-06	0.00822436	0	0.0250651	0	0.13426	0.0582948	0.417463	0.44599	0	0	0	0.0414472	0	0.0734838	0.119411
Agpat4	6.91522	-4.73891	-2.24455	1.85308e-07	8.5466e-06	0.00846968	1.10548	0.722235	3.70813	4.75287	5.08717	4.24131	7.27008	1.5988	1.95732	3.07863	7.87336	4.8151	6.06043	6.56037
Serpinb9e	0.573448	223.682	7.8053	1.87072e-07	8.61057e-06	0.00855029	0	0	0.0511687	0	0.0900655	0.200661	0.694894	0	0.0252746	0	0.0249029	0.140705	0.2914	0.452002
Fam183b	1.5963	-194.818	-7.60599	1.89778e-07	8.71758e-06	0.00867399	0	0	0	0.117008	0.152412	0.226377	1.15287	0	0	0	0.337133	0.396843	1.79316	2.03972
Rtn4rl1	0.86079	665.703	9.37873	2.03428e-07	9.28861e-06	0.0092979	0	0.467321	0.612835	1.02574	0.866221	0.81019	1.1349	0	0.23391	0.386264	0.216913	0.855358	0.533599	0.57416
Ptch2	1.60488	-70.9735	-6.14921	2.0493e-07	9.34786e-06	0.00936655	0.618329	0.0653082	0.482143	0.666324	0.515942	1.03132	1.11609	0.0219048	0.00811885	0.0406996	0.0799944	0.165726	2.17845	1.07167
Tdrp	0.765	431.1	8.75188	2.19333e-07	9.96505e-06	0.0100248	0	0.031311	0.0709229	0.503148	0.426524	0.834383	0.963165	0	0.262741	0	0.327911	0.130017	0.679284	0.566835
Nfatc2	2.58751	6.33018	2.66225	2.28333e-07	1.03431e-05	0.0104362	0.194973	0.237692	0.386781	1.2136	1.79458	1.98395	2.97362	0.593803	0.999568	0.841266	1.99684	1.41668	3.19107	1.59313
Napepld	5.60635	-4.19401	-2.06833	2.29689e-07	1.03942e-05	0.0104982	1.50955	0.898562	2.68069	3.62241	3.4806	4.59109	7.02588	0.992361	1.3609	1.20464	3.30993	2.35476	6.09108	4.18681
[truncated: 1,078 more rows]

## Sheet: Cluster4 Diff Exp
							1st							3rd
	Differential expression ANOVA-like						D2	D4	D6	D8	D10	D12	D14	D2	D4	D6	D8	D10	D12	D14
[truncated: 349 more rows]
