# Supplementary material for: Transcriptome analyses of taste organoids reveal multiple pathways involved in taste cell generation
Source: Sci Rep. 2017 Jun 21;7:4004. doi: 10.1038/s41598-017-04099-5 (PMC5479815; doi:10.1038/s41598-017-04099-5)
Supplement: Supplementary file 11 — Supplementary file 8 [file 41598_2017_4099_MOESM11_ESM.xls]

## Sheet: 871_upregulated_gene_KEGG
Category	Term	Count	%	PValue	Genes	List Total	Pop Hits	Pop Total	Fold Enrichment	Bonferroni	Benjamini	FDR
KEGG_PATHWAY	mmu04742:Taste transduction	19	2.22482	2.47361e-12	TRPM5, ADCY8, GNG13, TAS2R113, TAS2R104, TAS1R3, TAS1R1, TAS1R2, TAS2R108, TAS2R116, TAS2R118, TAS2R105, TAS2R137, TAS2R126, TAS2R135, SCNN1G, GNB3, SCNN1B, SCNN1A	318	55	7720	8.38651	5.91185e-10	5.91185e-10	3.19066e-09
KEGG_PATHWAY	mmu04971:Gastric acid secretion	15	1.75644	1.00514e-06	ADCY1, ATP1B1, SLC9A4, ADCY8, CFTR, KCNJ2, KCNJ1, ITPR2, PLCB4, CALML3, CAMK2B, KCNQ1, PLCB2, CAR2, MYLK	318	72	7720	5.05765	0.000240199	0.000120107	0.00129652
KEGG_PATHWAY	mmu04911:Insulin secretion	15	1.75644	9.06854e-06	FXYD2, RAB3A, ADCY1, ATP1B1, ADCY8, PCLO, KCNMB2, PLCB4, GCK, CREB3L4, CAMK2B, RAPGEF4, ABCC8, SNAP25, PLCB2	318	86	7720	4.23431	0.00216504	0.000722202	0.0116968
KEGG_PATHWAY	mmu04725:Cholinergic synapse	17	1.99063	1.32902e-05	PIK3CG, ADCY1, ADCY8, GNG13, KCNJ2, ITPR2, KCNQ4, KCNQ3, PLCB4, CREB3L4, CAMK2B, GNB3, GNG4, KCNQ1, PLCB2, PIK3R1, GNG7	318	113	7720	3.65225	0.00317135	0.000793782	0.0171417
KEGG_PATHWAY	mmu04960:Aldosterone-regulated sodium reabsorption	10	1.17096	2.62621e-05	PIK3CG, FXYD2, ATP1B1, IGF1, SCNN1G, SCNN1B, SCNN1A, INSR, PIK3R1, KCNJ1	318	40	7720	6.06918	0.00625706	0.00125456	0.03387
KEGG_PATHWAY	mmu04713:Circadian entrainment	15	1.75644	4.17505e-05	ADCY1, NOS1, NOS1AP, ADCY8, GNG13, KCNJ5, PLCB4, CALML3, CACNA1H, CAMK2B, GNB3, GNG4, RASD1, PLCB2, GNG7	318	98	7720	3.71583	0.00992896	0.00166171	0.0538404
KEGG_PATHWAY	mmu04022:cGMP-PKG signaling pathway	20	2.34192	6.97315e-05	PIK3CG, FXYD2, ADCY1, ATP1B1, ADCY8, KCNMB2, ITPR2, ADRB1, PLCB4, RGS2, PDE2A, CALML3, ATP2A3, CREB3L4, NFATC2, PLCB2, INSR, PIK3R1, MYLK, OPRD1	318	171	7720	2.83938	0.0165283	0.00237808	0.089909
KEGG_PATHWAY	mmu04972:Pancreatic secretion	14	1.63934	0.000208623	FXYD2, ATP1B1, ADCY1, PLA2G10, CLCA3A2, ADCY8, CFTR, ITPR2, PLCB4, ATP2A3, SLC4A4, KCNQ1, PLCB2, CAR2	318	100	7720	3.39874	0.0486431	0.00621387	0.268768
KEGG_PATHWAY	mmu04970:Salivary secretion	12	1.40515	0.000277679	FXYD2, ATP1B1, LYZ2, ADCY1, PLCB4, LYZ1, NOS1, ADRB1, ADCY8, CALML3, PLCB2, ITPR2	318	77	7720	3.78339	0.0642195	0.0073478	0.357585
KEGG_PATHWAY	mmu04723:Retrograde endocannabinoid signaling	14	1.63934	0.000281145	KCNJ5, ADCY1, PLCB4, NAPEPLD, GABRB3, ADCY8, FAAH, GNG13, GNB3, GNG4, PLCB2, GNG7, ITPR2, GABRP	318	103	7720	3.29975	0.0649948	0.00669779	0.362042
KEGG_PATHWAY	mmu04261:Adrenergic signaling in cardiomyocytes	17	1.99063	0.000414104	PIK3CG, FXYD2, ADCY1, ATP1B1, ADCY8, CACNA2D3, ADRB1, PLCB4, CALML3, CREB3L4, CAMK2B, RAPGEF4, PPP2R2B, KCNQ1, SCN5A, PLCB2, PIK3R1	318	150	7720	2.75136	0.0942496	0.00895885	0.532838
KEGG_PATHWAY	mmu04024:cAMP signaling pathway	20	2.34192	0.000447479	PIK3CG, FXYD2, ADCY1, ATP1B1, ADCY8, CFTR, VAV1, GLI1, BDNF, PLCE1, ADRB1, PPP1R1B, CALML3, SUCNR1, CREB3L4, CAMK2B, RAPGEF4, PTCH1, HCN4, PIK3R1	318	197	7720	2.46464	0.101449	0.00887466	0.575667
KEGG_PATHWAY	mmu05032:Morphine addiction	12	1.40515	0.00141303	KCNJ5, ADCY1, GABRB3, PDE2A, ADCY8, ARRB1, PDE1C, GNG13, GNB3, GNG4, GABRP, GNG7	318	93	7720	3.13248	0.286771	0.0256614	1.80742
KEGG_PATHWAY	mmu04918:Thyroid hormone synthesis	10	1.17096	0.00211663	FXYD2, ATP1B1, ADCY1, PLCB4, DUOXA2, ADCY8, GPX3, CREB3L4, PLCB2, ITPR2	318	70	7720	3.4681	0.397345	0.0355257	2.69611
KEGG_PATHWAY	mmu04924:Renin secretion	10	1.17096	0.00233854	ACE, PLCB4, ADRB1, CALML3, PDE1C, CLCA3A2, AGT, KCNJ2, PLCB2, ITPR2	318	71	7720	3.41926	0.428543	0.0366171	2.97486
KEGG_PATHWAY	mmu04015:Rap1 signaling pathway	19	2.22482	0.00298212	PIK3CG, ADCY1, FGF9, FGF14, ADCY8, IGF1, APBB1IP, ITGAM, PLCE1, PFN2, PLCB4, CALML3, ANGPT1, RAPGEF4, FGF1, PLCB2, INSR, PIK3R1, FGF3	318	214	7720	2.15541	0.510217	0.0436315	3.77911
KEGG_PATHWAY	mmu04728:Dopaminergic synapse	14	1.63934	0.00332219	DDC, GNG13, ITPR2, KCNJ5, PLCB4, PPP1R1B, CALML3, CREB3L4, CAMK2B, GNB3, GNG4, PPP2R2B, PLCB2, GNG7	318	134	7720	2.53637	0.548566	0.0457064	4.2016
KEGG_PATHWAY	mmu04921:Oxytocin signaling pathway	15	1.75644	0.00534745	PIK3CG, ADCY1, ADCY8, CACNA2D3, KCNJ2, ITPR2, KCNJ5, PLCB4, RGS2, CALML3, CAMK2B, NFATC2, PLCB2, PIK3R1, MYLK	318	158	7720	2.30475	0.722371	0.0687177	6.68242
KEGG_PATHWAY	mmu04014:Ras signaling pathway	19	2.22482	0.0060765	PIK3CG, PLA2G16, PLA2G10, FGF9, FGF14, GNG13, IGF1, PLCE1, CALML3, RASGRP1, ANGPT1, GNB3, GNG4, FGF1, SHC2, INSR, FGF3, PIK3R1, GNG7	318	229	7720	2.01423	0.766999	0.0738037	7.56085
KEGG_PATHWAY	mmu04070:Phosphatidylinositol signaling system	11	1.28806	0.00626077	PIK3CG, PLCE1, PLCB4, INPP5J, CALML3, DGKG, PIP5K1B, DGKI, PLCB2, PIK3R1, ITPR2	318	97	7720	2.75303	0.777099	0.0723042	7.78167
KEGG_PATHWAY	mmu05200:Pathways in cancer	28	3.27869	0.00663157	ADCY1, FGF9, ADCY8, FGF14, GNG13, SHH, GLI1, PLCB4, CDKN2A, RASGRP1, RARB, NOS2, FGF1, GNG4, PLCB2, FGF3, PIK3R1, GNG7, PIK3CG, RET, AR, EPAS1, RUNX1T1, IGF1, FZD4, PTCH1, GNB3, PTCH2	318	397	7720	1.71221	0.79612	0.0729288	8.22454
KEGG_PATHWAY	mmu04062:Chemokine signaling pathway	17	1.99063	0.00664725	PIK3CG, ADCY1, ADCY8, GNG13, FOXO3, CCL5, VAV1, ELMO1, PLCB4, CXCL14, ARRB1, GNB3, GNG4, SHC2, PLCB2, PIK3R1, GNG7	318	196	7720	2.10563	0.796888	0.0698918	8.24322
KEGG_PATHWAY	mmu04915:Estrogen signaling pathway	11	1.28806	0.00672618	KCNJ5, PIK3CG, ADCY1, PLCB4, ADCY8, CALML3, CREB3L4, SHC2, PLCB2, PIK3R1, ITPR2	318	98	7720	2.72494	0.800709	0.0677273	8.33722
KEGG_PATHWAY	mmu04973:Carbohydrate digestion and absorption	7	0.819672	0.00688051	PIK3CG, FXYD2, ATP1B1, SLC5A1, TAS1R3, TAS1R2, PIK3R1	318	42	7720	4.04612	0.807974	0.0664449	8.52076
KEGG_PATHWAY	mmu04726:Serotonergic synapse	13	1.52225	0.0078723	DDC, GABRB3, GNG13, ITPR2, KCNJ5, ALOX15, PLCB4, ALOX12B, GNB3, HTR3A, GNG4, PLCB2, GNG7	318	132	7720	2.39089	0.848766	0.0727731	9.69219
KEGG_PATHWAY	mmu04976:Bile secretion	9	1.05386	0.0082801	FXYD2, ATP1B1, ADCY1, ADCY8, SLC5A1, AQP4, CFTR, SLC4A4, CAR2	318	71	7720	3.07733	0.862919	0.0735823	10.1698
KEGG_PATHWAY	mmu04925:Aldosterone synthesis and secretion	10	1.17096	0.00845172	ADCY1, PLCB4, PDE2A, ADCY8, CALML3, CACNA1H, CAMK2B, CREB3L4, PLCB2, ITPR2	318	86	7720	2.82288	0.868473	0.0723784	10.3701
KEGG_PATHWAY	mmu04727:GABAergic synapse	10	1.17096	0.00909751	GAD2, ADCY1, GABRB3, ADCY8, GNG13, GNB3, GNG4, GAD1, GABRP, GNG7	318	87	7720	2.79043	0.887439	0.075044	11.1202
KEGG_PATHWAY	mmu00830:Retinol metabolism	10	1.17096	0.0105004	ALDH1A1, DHRS3, ADH1, CYP26B1, CYP2A5, CYP26A1, AOX3, AOX4, ALDH1A7, RPE65	318	89	7720	2.72772	0.919771	0.0833189	12.7298
KEGG_PATHWAY	mmu04964:Proximal tubule bicarbonate reclamation	5	0.58548	0.0113548	FXYD2, ATP1B1, SLC4A4, CAR4, CAR2	318	22	7720	5.51744	0.934736	0.0869615	13.6967
KEGG_PATHWAY	mmu04020:Calcium signaling pathway	15	1.75644	0.0159727	ADCY1, NOS1, ADCY8, ITPR2, PLCE1, ADRB1, PLCB4, PDE1C, CALML3, ATP2A3, CACNA1H, CAMK2B, NOS2, PLCB2, MYLK	318	180	7720	2.02306	0.978684	0.116743	18.7545
KEGG_PATHWAY	mmu00562:Inositol phosphate metabolism	8	0.936768	0.0241315	PIK3CG, ALDH6A1, PLCE1, PLCB4, INPP5J, PLCH1, PIP5K1B, PLCB2	318	70	7720	2.77448	0.997086	0.166767	27.0275
KEGG_PATHWAY	mmu04978:Mineral absorption	6	0.702576	0.0252371	FXYD2, ATP1B1, SLC5A1, CYBRD1, S100G, TRF	318	41	7720	3.55269	0.997777	0.168998	28.0868
KEGG_PATHWAY	mmu05142:Chagas disease (American trypanosomiasis)	10	1.17096	0.0252617	PIK3CG, ACE, ADCY1, PLCB4, NOS2, CCL5, PPP2R2B, PLCB2, IL10, PIK3R1	318	103	7720	2.35696	0.997791	0.16461	28.1102
KEGG_PATHWAY	mmu05218:Melanoma	8	0.936768	0.0258652	PIK3CG, CDKN2A, FGF9, FGF14, IGF1, FGF1, FGF3, PIK3R1	318	71	7720	2.73541	0.998095	0.16385	28.6822
KEGG_PATHWAY	mmu04923:Regulation of lipolysis in adipocytes	7	0.819672	0.0285801	PIK3CG, ADCY1, PLA2G16, ADRB1, ADCY8, INSR, PIK3R1	318	57	7720	2.98135	0.999022	0.175109	31.204
KEGG_PATHWAY	mmu00910:Nitrogen metabolism	4	0.468384	0.0304092	CAR5B, CAR4, CAR2, CAR7	318	17	7720	5.71217	0.999377	0.18084	32.8562
KEGG_PATHWAY	mmu02010:ABC transporters	6	0.702576	0.0391579	ABCA8B, CFTR, ABCA1, ABCC8, ABCA13, ABCG1	318	46	7720	3.16653	0.999929	0.22216	40.2649
KEGG_PATHWAY	mmu04611:Platelet activation	11	1.28806	0.0427204	PIK3CG, ADCY1, PLCB4, ADCY8, RASGRP1, COL11A2, APBB1IP, PLCB2, PIK3R1, MYLK, ITPR2	318	131	7720	2.0385	0.999971	0.234752	43.0596
KEGG_PATHWAY	mmu04330:Notch signaling pathway	6	0.702576	0.0493768	DTX4, MFNG, DLL4, NOTCH4, DLL3, MAML3	318	49	7720	2.97266	0.999994	0.261075	47.9607
KEGG_PATHWAY	mmu05214:Glioma	7	0.819672	0.0497118	PIK3CG, CDKN2A, CALML3, IGF1, CAMK2B, SHC2, PIK3R1	318	65	7720	2.61442	0.999995	0.25713	48.1967
KEGG_PATHWAY	mmu05146:Amoebiasis	10	1.17096	0.0508564	PIK3CG, ADCY1, PLCB4, NOS2, COL11A2, PLCB2, ITGAM, SERPINB9E, IL10, PIK3R1	318	117	7720	2.07493	0.999996	0.256968	48.9959
KEGG_PATHWAY	mmu00982:Drug metabolism - cytochrome P450	7	0.819672	0.0528834	FMO6, ADH1, FMO2, FMO3, AOX3, AOX4, GSTM7	318	66	7720	2.5748	0.999998	0.260655	50.3831
KEGG_PATHWAY	mmu04720:Long-term potentiation	7	0.819672	0.0528834	ADCY1, PLCB4, ADCY8, CALML3, CAMK2B, PLCB2, ITPR2	318	66	7720	2.5748	0.999998	0.260655	50.3831
KEGG_PATHWAY	mmu04810:Regulation of actin cytoskeleton	15	1.75644	0.056939	PIK3CG, FGF9, FGF14, PIP5K1B, VAV1, ITGAM, INSRR, ITGA9, PFN2, F2, CYFIP2, FGF1, FGF3, MYLK, PIK3R1	318	214	7720	1.70164	0.999999	0.272715	53.055
KEGG_PATHWAY	mmu04066:HIF-1 signaling pathway	9	1.05386	0.0634805	PIK3CG, CYBB, IGF1, ANGPT1, CAMK2B, NOS2, INSR, PIK3R1, TRF	318	104	7720	2.10087	1	0.294133	57.0862
KEGG_PATHWAY	mmu04340:Hedgehog signaling pathway	4	0.468384	0.0734408	PTCH1, PTCH2, SHH, GLI1	318	24	7720	4.04612	1	0.327202	62.6149
KEGG_PATHWAY	mmu04750:Inflammatory mediator regulation of TRP channels	10	1.17096	0.0741039	PIK3CG, ADCY1, PLCB4, ADCY8, CALML3, IGF1, CAMK2B, PLCB2, PIK3R1, ITPR2	318	126	7720	1.92672	1	0.323971	62.9586
KEGG_PATHWAY	mmu05223:Non-small cell lung cancer	6	0.702576	0.0787709	PIK3CG, FHIT, CDKN2A, FOXO3, RARB, PIK3R1	318	56	7720	2.60108	1	0.335369	65.296
KEGG_PATHWAY	mmu04919:Thyroid hormone signaling pathway	9	1.05386	0.092612	PIK3CG, FXYD2, ATP1B1, PLCE1, PLCB4, NOTCH4, RCAN2, PLCB2, PIK3R1	318	113	7720	1.93354	1	0.377508	71.4521
KEGG_PATHWAY	mmu04724:Glutamatergic synapse	9	1.05386	0.0999805	ADCY1, PLCB4, ADCY8, GNG13, GNB3, GNG4, PLCB2, GNG7, ITPR2	318	115	7720	1.89992	1	0.395601	74.3021
KEGG_PATHWAY	mmu04916:Melanogenesis	8	0.936768	0.111815	ADCY1, PLCB4, ADCY8, CALML3, CAMK2B, CREB3L4, FZD4, PLCB2	318	99	7720	1.96176	1	0.426315	78.3355
KEGG_PATHWAY	mmu04670:Leukocyte transendothelial migration	9	1.05386	0.123996	CLDN8, PIK3CG, CYBB, CLDN10, RAPGEF4, VAV1, ITGAM, CLDN23, PIK3R1	318	121	7720	1.80571	1	0.455811	81.8703
KEGG_PATHWAY	mmu00603:Glycosphingolipid biosynthesis - globo series	3	0.351288	0.124251	A4GALT, FUT1, FUT2	318	15	7720	4.85535	1	0.450251	81.9384
KEGG_PATHWAY	mmu04722:Neurotrophin signaling pathway	9	1.05386	0.12827	PIK3CG, BDNF, CALML3, SORT1, CAMK2B, FOXO3, SHC2, PIK3R1, MATK	318	122	7720	1.79091	1	0.455329	82.9789
KEGG_PATHWAY	mmu04514:Cell adhesion molecules (CAMs)	11	1.28806	0.12925	NRCAM, CLDN8, ITGA9, VTCN1, H2-EB1, NFASC, CLDN10, CDH2, NRXN1, ITGAM, CLDN23	318	162	7720	1.64842	1	0.451962	83.2239
KEGG_PATHWAY	mmu04151:PI3K-Akt signaling pathway	20	2.34192	0.131468	PIK3CG, FGF9, FGF14, GNG13, IGF1, FOXO3, BCL2L11, ITGA9, ANGPT1, PIK3AP1, CREB3L4, GNB3, GNG4, PPP2R2B, COL11A2, FGF1, INSR, FGF3, PIK3R1, GNG7	318	351	7720	1.38329	1	0.452043	83.767
KEGG_PATHWAY	mmu00514:Other types of O-glycan biosynthesis	4	0.468384	0.13281	B3GAT1, MFNG, ST6GAL2, CHST10	318	31	7720	3.13248	1	0.449807	84.0874
KEGG_PATHWAY	mmu04071:Sphingolipid signaling pathway	9	1.05386	0.137046	PIK3CG, PLCB4, SPTLC3, S1PR5, PPP2R2B, PLCB2, PIK3R1, DEGS2, OPRD1	318	124	7720	1.76202	1	0.455215	85.0615
KEGG_PATHWAY	mmu05031:Amphetamine addiction	6	0.702576	0.139894	DDC, ARC, PPP1R1B, CALML3, CAMK2B, CREB3L4	318	67	7720	2.17404	1	0.456899	85.685
KEGG_PATHWAY	mmu05030:Cocaine addiction	5	0.58548	0.140635	DDC, BDNF, PPP1R1B, CREB3L4, RGS9	318	49	7720	2.47722	1	0.453225	85.8433
KEGG_PATHWAY	mmu04540:Gap junction	7	0.819672	0.141249	ADCY1, PLCB4, ADRB1, ADCY8, PLCB2, TUBB4A, ITPR2	318	86	7720	1.97601	1	0.449332	85.9733
KEGG_PATHWAY	mmu04930:Type II diabetes mellitus	5	0.58548	0.148246	PIK3CG, GCK, ABCC8, INSR, PIK3R1	318	50	7720	2.42767	1	0.461269	87.3781
KEGG_PATHWAY	mmu04270:Vascular smooth muscle contraction	9	1.05386	0.150762	ADCY1, PLCB4, PLA2G10, ADCY8, CALML3, PLCB2, MYLK, KCNMB2, ITPR2	318	127	7720	1.7204	1	0.462024	87.8506
KEGG_PATHWAY	mmu04152:AMPK signaling pathway	9	1.05386	0.150762	PIK3CG, CD36, IGF1, CFTR, CREB3L4, FOXO3, PPP2R2B, INSR, PIK3R1	318	127	7720	1.7204	1	0.462024	87.8506
KEGG_PATHWAY	mmu05215:Prostate cancer	7	0.819672	0.152528	PIK3CG, AR, IGF1, CREB3L4, SRD5A2, PIK3R1, INSRR	318	88	7720	1.9311	1	0.460994	88.1725
KEGG_PATHWAY	mmu04912:GnRH signaling pathway	7	0.819672	0.152528	ADCY1, PLCB4, ADCY8, CALML3, CAMK2B, PLCB2, ITPR2	318	88	7720	1.9311	1	0.460994	88.1725
KEGG_PATHWAY	mmu04114:Oocyte meiosis	8	0.936768	0.165637	ADCY1, AR, ADCY8, CALML3, CPEB4, IGF1, CAMK2B, ITPR2	318	110	7720	1.76558	1	0.486158	90.3269
KEGG_PATHWAY	mmu05143:African trypanosomiasis	4	0.468384	0.172243	PLCB4, IL18, PLCB2, IL10	318	35	7720	2.77448	1	0.495677	91.2696
KEGG_PATHWAY	mmu01100:Metabolic pathways	60	7.02576	0.175724	GDA, PIP5K1B, ACOT2, LTC4S, CKB, ACSS1, CRYL1, PLCB4, HDC, ALOX12B, NOS2, CES1E, AGPAT4, PLCB2, ALDH6A1, DDC, UGT8A, SPTLC3, PGAP1, CYP26A1, ALOX15, PLCE1, DHRS3, HSD11B1, CYP2A5, DEGS2, MPST, ME3, HSD17B2, GNE, ENPP3, EXTL1, CMPK2, ALDH1A1, GAD2, INPP5J, ADH1, DGKG, CYP26B1, PLCH1, FUT1, ALDH1A7, FUT2, GAD1, CHDH, PLA2G16, NOS1, ST6GAL2, A4GALT, PLA2G10, NDUFA4L2, DGKI, CSGALNACT1, ATP6V0E2, GCK…	318	1278	7720	1.13975	1	0.498099	91.7315
KEGG_PATHWAY	mmu05217:Basal cell carcinoma	5	0.58548	0.188499	PTCH1, PTCH2, FZD4, SHH, GLI1	318	55	7720	2.20698	1	0.52007	93.2403
KEGG_PATHWAY	mmu00564:Glycerophospholipid metabolism	7	0.819672	0.188611	GPD1L, GPD1, PLA2G16, PLA2G10, DGKG, DGKI, AGPAT4	318	94	7720	1.80784	1	0.51517	93.2524
KEGG_PATHWAY	mmu05160:Hepatitis C	9	1.05386	0.195606	CLDN8, PIK3CG, IFIT1, IRF7, OAS3, CLDN10, PPP2R2B, CLDN23, PIK3R1	318	136	7720	1.60655	1	0.524398	93.9654
KEGG_PATHWAY	mmu00230:Purine metabolism	11	1.28806	0.200592	FHIT, GDA, ADCY1, PDE2A, ADCY8, PDE1C, ENPP3, ENTPD8, PDE9A, ENTPD1, ENTPD2	318	179	7720	1.49187	1	0.529348	94.4305
KEGG_PATHWAY	mmu04913:Ovarian steroidogenesis	5	0.58548	0.205494	ADCY1, HSD17B2, ADCY8, IGF1, INSR	318	57	7720	2.12954	1	0.534007	94.8553
KEGG_PATHWAY	mmu05034:Alcoholism	12	1.40515	0.208048	DDC, BDNF, PPP1R1B, CALML3, GNG13, HIST2H3C2, CREB3L4, GNB3, GNG4, SHC2, HIST3H2BA, GNG7	318	202	7720	1.44218	1	0.534046	95.0646
KEGG_PATHWAY	mmu00350:Tyrosine metabolism	4	0.468384	0.214487	DDC, ADH1, AOX3, AOX4	318	39	7720	2.48992	1	0.541464	95.5579
KEGG_PATHWAY	mmu05321:Inflammatory bowel disease (IBD)	5	0.58548	0.222914	IL18, H2-EB1, RORC, RORA, IL10	318	59	7720	2.05735	1	0.552326	96.1349
KEGG_PATHWAY	mmu04922:Glucagon signaling pathway	7	0.819672	0.227631	PLCB4, GCK, CALML3, CAMK2B, CREB3L4, PLCB2, ITPR2	318	100	7720	1.69937	1	0.556148	96.4268
KEGG_PATHWAY	mmu05231:Choline metabolism in cancer	7	0.819672	0.234378	PIK3CG, SLC44A3, SLC44A4, DGKG, PIP5K1B, DGKI, PIK3R1	318	101	7720	1.68255	1	0.563491	96.8091
KEGG_PATHWAY	mmu04730:Long-term depression	5	0.58548	0.240703	PLCB4, NOS1, IGF1, PLCB2, ITPR2	318	61	7720	1.9899	1	0.569901	97.133
KEGG_PATHWAY	mmu05323:Rheumatoid arthritis	6	0.702576	0.246537	ATP6V0E2, IL18, H2-EB1, ANGPT1, CCL5, LTB	318	82	7720	1.77635	1	0.575309	97.4045
KEGG_PATHWAY	mmu04672:Intestinal immune network for IgA production	4	0.468384	0.247462	H2-EB1, IL15RA, PIGR, IL10	318	42	7720	2.31207	1	0.57231	97.4453
KEGG_PATHWAY	mmu04721:Synaptic vesicle cycle	5	0.58548	0.249719	SYT1, RAB3A, CPLX2, ATP6V0E2, SNAP25	318	62	7720	1.9578	1	0.571615	97.5423
KEGG_PATHWAY	mmu05414:Dilated cardiomyopathy	6	0.702576	0.254322	ITGA9, ADCY1, ADRB1, ADCY8, IGF1, CACNA2D3	318	83	7720	1.75494	1	0.574858	97.7299
KEGG_PATHWAY	mmu05164:Influenza A	10	1.17096	0.269474	PIK3CG, TNFSF10, IFIH1, IRF7, IL18, H2-EB1, OAS3, RSAD2, CCL5, PIK3R1	318	171	7720	1.41969	1	0.595111	98.258
KEGG_PATHWAY	mmu04360:Axon guidance	8	0.936768	0.27911	SEMA5A, EPHA5, EPHA4, PLXNA4, RGS3, ABLIM3, DPYSL5, NFATC2	318	129	7720	1.50553	1	0.605903	98.5322
KEGG_PATHWAY	mmu04914:Progesterone-mediated oocyte maturation	6	0.702576	0.286017	PIK3CG, ADCY1, ADCY8, CPEB4, IGF1, PIK3R1	318	87	7720	1.67426	1	0.612203	98.7036
KEGG_PATHWAY	mmu00601:Glycosphingolipid biosynthesis - lacto and neolacto series	3	0.351288	0.289589	FUT1, FUT2, ABO	318	26	7720	2.80116	1	0.613336	98.7849
KEGG_PATHWAY	mmu04744:Phototransduction	3	0.351288	0.289589	CALML3, RGS9, GNAT3	318	26	7720	2.80116	1	0.613336	98.7849
KEGG_PATHWAY	mmu04974:Protein digestion and absorption	6	0.702576	0.294059	FXYD2, COL9A2, ATP1B1, MME, COL11A2, KCNQ1	318	88	7720	1.65523	1	0.615809	98.8799
KEGG_PATHWAY	mmu00590:Arachidonic acid metabolism	6	0.702576	0.302139	PLA2G16, ALOX15, PLA2G10, GPX3, ALOX12B, LTC4S	318	89	7720	1.63663	1	0.623565	99.0344
KEGG_PATHWAY	mmu05010:Alzheimer's disease	10	1.17096	0.303108	PLCB4, NOS1, ATP2A3, NDUFA4L2, CALML3, BACE2, SNCA, MME, PLCB2, ITPR2	318	177	7720	1.37157	1	0.620827	99.0516
KEGG_PATHWAY	mmu04068:FoxO signaling pathway	8	0.936768	0.311887	PIK3CG, TNFSF10, IGF1, FOXO3, INSR, IL10, BCL2L11, PIK3R1	318	134	7720	1.44936	1	0.629407	99.1947
KEGG_PATHWAY	mmu00600:Sphingolipid metabolism	4	0.468384	0.315203	SPTLC3, UGT8A, SMPD3, DEGS2	318	48	7720	2.02306	1	0.630066	99.2433
KEGG_PATHWAY	mmu04662:B cell receptor signaling pathway	5	0.58548	0.323839	PIK3CG, PIK3AP1, NFATC2, VAV1, PIK3R1	318	70	7720	1.73405	1	0.638174	99.3576
KEGG_PATHWAY	mmu05014:Amyotrophic lateral sclerosis (ALS)	4	0.468384	0.349343	NOS1, NEFH, NEFL, NEFM	318	51	7720	1.90406	1	0.668614	99.6088
KEGG_PATHWAY	mmu04917:Prolactin signaling pathway	5	0.58548	0.352123	PIK3CG, GCK, FOXO3, SHC2, PIK3R1	318	73	7720	1.66279	1	0.668327	99.6298
KEGG_PATHWAY	mmu04310:Wnt signaling pathway	8	0.936768	0.35885	DKK2, NKD1, PLCB4, FRAT2, CAMK2B, NFATC2, FZD4, PLCB2	318	141	7720	1.3774	1	0.673148	99.6764
KEGG_PATHWAY	mmu04961:Endocrine and other factor-regulated calcium reabsorption	4	0.468384	0.360695	FXYD2, ATP1B1, PLCB4, PLCB2	318	52	7720	1.86744	1	0.671683	99.6882
KEGG_PATHWAY	mmu04710:Circadian rhythm	3	0.351288	0.365743	NPAS2, RORC, RORA	318	31	7720	2.34936	1	0.674315	99.7185
KEGG_PATHWAY	mmu04610:Complement and coagulation cascades	5	0.58548	0.380423	PLAT, A2M, CD55, F2, SERPINA1E	318	76	7720	1.59715	1	0.688852	99.7919
KEGG_PATHWAY	mmu00500:Starch and sucrose metabolism	3	0.351288	0.380636	GCK, ENPP3, PGM2L1	318	32	7720	2.27594	1	0.685422	99.7928
KEGG_PATHWAY	mmu00410:beta-Alanine metabolism	3	0.351288	0.395379	ALDH6A1, GAD2, GAD1	318	33	7720	2.20698	1	0.699569	99.8482
KEGG_PATHWAY	mmu00760:Nicotinate and nicotinamide metabolism	3	0.351288	0.395379	ENPP3, AOX3, AOX4	318	33	7720	2.20698	1	0.699569	99.8482
KEGG_PATHWAY	mmu04614:Renin-angiotensin system	3	0.351288	0.424368	ACE, AGT, MME	318	35	7720	2.08086	1	0.729341	99.9194
KEGG_PATHWAY	mmu04660:T cell receptor signaling pathway	6	0.702576	0.425237	PIK3CG, RASGRP1, NFATC2, VAV1, IL10, PIK3R1	318	104	7720	1.40058	1	0.72682	99.921
KEGG_PATHWAY	mmu00561:Glycerolipid metabolism	4	0.468384	0.427906	DGKG, DGKI, AGPAT4, LIPC	318	58	7720	1.67426	1	0.726328	99.9256
KEGG_PATHWAY	mmu04650:Natural killer cell mediated cytotoxicity	6	0.702576	0.433401	PIK3CG, TNFSF10, NFATC2, SHC2, VAV1, PIK3R1	318	105	7720	1.38724	1	0.728976	99.9343
KEGG_PATHWAY	mmu04150:mTOR signaling pathway	4	0.468384	0.438888	PIK3CG, IGF1, RRAGD, PIK3R1	318	59	7720	1.64588	1	0.731596	99.9421
KEGG_PATHWAY	mmu04370:VEGF signaling pathway	4	0.468384	0.449789	PIK3CG, NFATC2, SHC2, PIK3R1	318	60	7720	1.61845	1	0.740004	99.955
KEGG_PATHWAY	mmu05222:Small cell lung cancer	5	0.58548	0.454905	PIK3CG, FHIT, NOS2, RARB, PIK3R1	318	84	7720	1.44504	1	0.742147	99.9601
KEGG_PATHWAY	mmu04666:Fc gamma R-mediated phagocytosis	5	0.58548	0.454905	PIK3CG, PIP5K1B, VAV1, PIK3R1, AMPH	318	84	7720	1.44504	1	0.742147	99.9601
KEGG_PATHWAY	mmu04640:Hematopoietic cell lineage	5	0.58548	0.454905	CD55, CD36, H2-EB1, MME, ITGAM	318	84	7720	1.44504	1	0.742147	99.9601
KEGG_PATHWAY	mmu05205:Proteoglycans in cancer	10	1.17096	0.455712	PIK3CG, PLCE1, IGF1, PTCH1, CAMK2B, FZD4, TIMP3, PDCD4, PIK3R1, ITPR2	318	203	7720	1.1959	1	0.739745	99.9609
KEGG_PATHWAY	mmu04975:Fat digestion and absorption	3	0.351288	0.466448	CD36, PLA2G10, ABCA1	318	38	7720	1.91658	1	0.747773	99.9697
KEGG_PATHWAY	mmu04010:MAPK signaling pathway	12	1.40515	0.468747	BDNF, FGF9, ARRB1, FGF14, RASGRP1, MAPK8IP2, CACNA1H, MAPK8IP1, FGF1, CACNA2D3, MAP3K13, FGF3	318	253	7720	1.15147	1	0.74698	99.9714
KEGG_PATHWAY	mmu04931:Insulin resistance	6	0.702576	0.473798	PIK3CG, CD36, CREB3L4, SLC27A2, INSR, PIK3R1	318	110	7720	1.32419	1	0.749043	99.9747
KEGG_PATHWAY	mmu05230:Central carbon metabolism in cancer	4	0.468384	0.492477	PIK3CG, RET, GCK, PIK3R1	318	64	7720	1.5173	1	0.764786	99.9841
KEGG_PATHWAY	mmu00980:Metabolism of xenobiotics by cytochrome P450	4	0.468384	0.492477	CYP2F2, ADH1, HSD11B1, GSTM7	318	64	7720	1.5173	1	0.764786	99.9841
KEGG_PATHWAY	mmu04623:Cytosolic DNA-sensing pathway	4	0.468384	0.492477	IRF7, IL18, CCL5, ZBP1	318	64	7720	1.5173	1	0.764786	99.9841
KEGG_PATHWAY	mmu05140:Leishmaniasis	4	0.468384	0.492477	H2-EB1, NOS2, ITGAM, IL10	318	64	7720	1.5173	1	0.764786	99.9841
KEGG_PATHWAY	mmu04910:Insulin signaling pathway	7	0.819672	0.516885	PIK3CG, GCK, CALML3, RHOQ, SHC2, INSR, PIK3R1	318	140	7720	1.21384	1	0.785339	99.9916
KEGG_PATHWAY	mmu00565:Ether lipid metabolism	3	0.351288	0.544847	PLA2G16, PLA2G10, UGT8A	318	44	7720	1.65523	1	0.807988	99.9961
KEGG_PATHWAY	mmu05220:Chronic myeloid leukemia	4	0.468384	0.572547	PIK3CG, CDKN2A, SHC2, PIK3R1	318	72	7720	1.34871	1	0.829042	99.9983
KEGG_PATHWAY	mmu00380:Tryptophan metabolism	3	0.351288	0.580934	DDC, AOX3, AOX4	318	47	7720	1.54958	1	0.833363	99.9987
KEGG_PATHWAY	mmu05152:Tuberculosis	8	0.936768	0.589248	CALML3, IL18, H2-EB1, CAMK2B, LBP, NOS2, ITGAM, IL10	318	176	7720	1.10349	1	0.837578	99.999
KEGG_PATHWAY	mmu05133:Pertussis	4	0.468384	0.591308	CALML3, NOS2, ITGAM, IL10	318	74	7720	1.31226	1	0.836728	99.999
KEGG_PATHWAY	mmu05144:Malaria	3	0.351288	0.592487	CD36, IL18, IL10	318	48	7720	1.5173	1	0.835181	99.9991
KEGG_PATHWAY	mmu04620:Toll-like receptor signaling pathway	5	0.58548	0.600687	PIK3CG, IRF7, LBP, CCL5, PIK3R1	318	101	7720	1.20182	1	0.839325	99.9993
KEGG_PATHWAY	mmu00330:Arginine and proline metabolism	3	0.351288	0.603802	NOS1, NOS2, CKB	318	49	7720	1.48633	1	0.839382	99.9993
KEGG_PATHWAY	mmu00520:Amino sugar and nucleotide sugar metabolism	3	0.351288	0.603802	GCK, GNE, CHIT1	318	49	7720	1.48633	1	0.839382	99.9993
KEGG_PATHWAY	mmu00591:Linoleic acid metabolism	3	0.351288	0.614878	PLA2G16, ALOX15, PLA2G10	318	50	7720	1.4566	1	0.845766	99.9995
KEGG_PATHWAY	mmu05150:Staphylococcus aureus infection	3	0.351288	0.614878	H2-EB1, ITGAM, IL10	318	50	7720	1.4566	1	0.845766	99.9995
KEGG_PATHWAY	mmu05132:Salmonella infection	4	0.468384	0.627206	PFN2, IL18, LBP, NOS2	318	78	7720	1.24496	1	0.852997	99.9997
KEGG_PATHWAY	mmu05100:Bacterial invasion of epithelial cells	4	0.468384	0.627206	PIK3CG, SHC2, PIK3R1, ELMO1	318	78	7720	1.24496	1	0.852997	99.9997
KEGG_PATHWAY	mmu04080:Neuroactive ligand-receptor interaction	12	1.40515	0.628298	ADRB1, GABRB3, HRH3, GZMA, RXFP3, F2, S1PR5, CHRNA5, CHRND, VIPR1, GABRP, OPRD1	318	285	7720	1.02218	1	0.851549	99.9997
KEGG_PATHWAY	mmu05410:Hypertrophic cardiomyopathy (HCM)	4	0.468384	0.635836	ITGA9, ACE, IGF1, CACNA2D3	318	79	7720	1.2292	1	0.855056	99.9998
KEGG_PATHWAY	mmu05213:Endometrial cancer	3	0.351288	0.636317	PIK3CG, FOXO3, PIK3R1	318	52	7720	1.40058	1	0.853186	99.9998
KEGG_PATHWAY	mmu05162:Measles	6	0.702576	0.662679	PIK3CG, TNFSF10, IFIH1, IRF7, OAS3, PIK3R1	318	136	7720	1.07103	1	0.870631	99.9999
KEGG_PATHWAY	mmu00280:Valine, leucine and isoleucine degradation	3	0.351288	0.666709	ALDH6A1, AOX3, AOX4	318	55	7720	1.32419	1	0.871465	99.9999
KEGG_PATHWAY	mmu05221:Acute myeloid leukemia	3	0.351288	0.676375	PIK3CG, RUNX1T1, PIK3R1	318	56	7720	1.30054	1	0.876335	100
KEGG_PATHWAY	mmu04621:NOD-like receptor signaling pathway	3	0.351288	0.676375	IL18, NAIP1, CCL5	318	56	7720	1.30054	1	0.876335	100
KEGG_PATHWAY	mmu05134:Legionellosis	3	0.351288	0.685813	IL18, NAIP1, ITGAM	318	57	7720	1.27772	1	0.880985	100
KEGG_PATHWAY	mmu05145:Toxoplasmosis	5	0.58548	0.688233	PIK3CG, H2-EB1, NOS2, IL10, PIK3R1	318	113	7720	1.07419	1	0.88073	100
KEGG_PATHWAY	mmu04012:ErbB signaling pathway	4	0.468384	0.699821	PIK3CG, CAMK2B, SHC2, PIK3R1	318	87	7720	1.11617	1	0.886827	100
KEGG_PATHWAY	mmu04512:ECM-receptor interaction	4	0.468384	0.707188	ITGA9, CD36, SV2B, COL11A2	318	88	7720	1.10349	1	0.889982	100
KEGG_PATHWAY	mmu04210:Apoptosis	3	0.351288	0.712777	PIK3CG, TNFSF10, PIK3R1	318	60	7720	1.21384	1	0.891934	100
KEGG_PATHWAY	mmu05161:Hepatitis B	6	0.702576	0.722428	PIK3CG, IFIH1, IRF7, CREB3L4, NFATC2, PIK3R1	318	146	7720	0.997674	1	0.896588	100
KEGG_PATHWAY	mmu04145:Phagosome	7	0.819672	0.725886	CYBB, NOS1, CD36, ATP6V0E2, H2-EB1, ITGAM, TUBB4A	318	174	7720	0.97665	1	0.89714	100
KEGG_PATHWAY	mmu04940:Type I diabetes mellitus	3	0.351288	0.729658	GAD2, H2-EB1, GAD1	318	62	7720	1.17468	1	0.897916	100
KEGG_PATHWAY	mmu04510:Focal adhesion	8	0.936768	0.752995	PIK3CG, ITGA9, IGF1, COL11A2, SHC2, VAV1, PIK3R1, MYLK	318	207	7720	0.938231	1	0.911236	100
KEGG_PATHWAY	mmu05212:Pancreatic cancer	3	0.351288	0.753401	PIK3CG, CDKN2A, PIK3R1	318	65	7720	1.12046	1	0.909931	100
KEGG_PATHWAY	mmu00010:Glycolysis / Gluconeogenesis	3	0.351288	0.760907	ACSS1, GCK, ADH1	318	66	7720	1.10349	1	0.913079	100
KEGG_PATHWAY	mmu04380:Osteoclast differentiation	5	0.58548	0.766791	PIK3CG, TNFRSF11B, CYBB, NFATC2, PIK3R1	318	126	7720	0.963362	1	0.915217	100
KEGG_PATHWAY	mmu05211:Renal cell carcinoma	3	0.351288	0.768215	PIK3CG, EPAS1, PIK3R1	318	67	7720	1.08702	1	0.914616	100
KEGG_PATHWAY	mmu04115:p53 signaling pathway	3	0.351288	0.768215	CDKN2A, IGF1, ADGRB1	318	67	7720	1.08702	1	0.914616	100
KEGG_PATHWAY	mmu04622:RIG-I-like receptor signaling pathway	3	0.351288	0.775328	IFIH1, ISG15, IRF7	318	68	7720	1.07103	1	0.917544	100
KEGG_PATHWAY	mmu04664:Fc epsilon RI signaling pathway	3	0.351288	0.775328	PIK3CG, VAV1, PIK3R1	318	68	7720	1.07103	1	0.917544	100
KEGG_PATHWAY	mmu04060:Cytokine-cytokine receptor interaction	9	1.05386	0.795152	TNFSF10, TNFRSF11B, CXCL14, IL18, IL15RA, TNFRSF8, CCL5, LTB, IL10	318	245	7720	0.891798	1	0.928027	100
KEGG_PATHWAY	mmu05412:Arrhythmogenic right ventricular cardiomyopathy (ARVC)	3	0.351288	0.795537	ITGA9, CDH2, CACNA2D3	318	71	7720	1.02578	1	0.926936	100
KEGG_PATHWAY	mmu05202:Transcriptional misregulation in cancer	6	0.702576	0.818355	PROM1, PLAT, RUNX1T1, HIST2H3C2, IGF1, ITGAM	318	166	7720	0.877472	1	0.938714	100
KEGG_PATHWAY	mmu04530:Tight junction	5	0.58548	0.829041	CLDN8, CLDN10, PPP2R2B, TJP3, CLDN23	318	139	7720	0.873264	1	0.943402	100
KEGG_PATHWAY	mmu04260:Cardiac muscle contraction	3	0.351288	0.831192	FXYD2, ATP1B1, CACNA2D3	318	77	7720	0.945847	1	0.943461	100
KEGG_PATHWAY	mmu04668:TNF signaling pathway	4	0.468384	0.831529	PIK3CG, CREB3L4, CCL5, PIK3R1	318	109	7720	0.890889	1	0.942545	100
KEGG_PATHWAY	mmu04146:Peroxisome	3	0.351288	0.861154	NOS2, PEX5L, SLC27A2	318	83	7720	0.877472	1	0.95697	100
KEGG_PATHWAY	mmu01200:Carbon metabolism	4	0.468384	0.86148	ALDH6A1, ME3, ACSS1, GCK	318	116	7720	0.837129	1	0.956228	100
KEGG_PATHWAY	mmu05168:Herpes simplex infection	7	0.819672	0.862418	IFIT1, IFIH1, SP100, IRF7, H2-EB1, OAS3, CCL5	318	208	7720	0.817005	1	0.955792	100
KEGG_PATHWAY	mmu05012:Parkinson's disease	5	0.58548	0.866991	GPR37, NDUFA4L2, UCHL1, SNCA, UBA7	318	149	7720	0.814655	1	0.957202	100
KEGG_PATHWAY	mmu04390:Hippo signaling pathway	5	0.58548	0.873652	CRB1, AMOT, FGF1, PPP2R2B, FZD4	318	151	7720	0.803865	1	0.959665	100
KEGG_PATHWAY	mmu00140:Steroid hormone biosynthesis	3	0.351288	0.878345	HSD17B2, HSD11B1, SRD5A2	318	87	7720	0.837129	1	0.961155	100
KEGG_PATHWAY	mmu05166:HTLV-I infection	9	1.05386	0.891086	PIK3CG, ADCY1, CDKN2A, ADCY8, H2-EB1, IL15RA, NFATC2, FZD4, PIK3R1	318	278	7720	0.785937	1	0.966522	100
KEGG_PATHWAY	mmu04932:Non-alcoholic fatty liver disease (NAFLD)	5	0.58548	0.891936	PIK3CG, NDUFA4L2, INSR, BCL2L11, PIK3R1	318	157	7720	0.773144	1	0.966195	100
KEGG_PATHWAY	mmu05204:Chemical carcinogenesis	3	0.351288	0.897074	ADH1, HSD11B1, GSTM7	318	92	7720	0.791632	1	0.967916	100
KEGG_PATHWAY	mmu05016:Huntington's disease	6	0.702576	0.914952	BDNF, PLCB4, NDUFA4L2, TGM2, CREB3L4, PLCB2	318	198	7720	0.735658	1	0.975389	100
KEGG_PATHWAY	mmu05203:Viral carcinogenesis	7	0.819672	0.918468	PIK3CG, SP100, CDKN2A, IRF7, CREB3L4, HIST3H2BA, PIK3R1	318	231	7720	0.735658	1	0.976352	100
KEGG_PATHWAY	mmu04550:Signaling pathways regulating pluripotency of stem cells	4	0.468384	0.92736	PIK3CG, IGF1, FZD4, PIK3R1	318	138	7720	0.703673	1	0.979609	100
KEGG_PATHWAY	mmu00240:Pyrimidine metabolism	3	0.351288	0.929238	ENTPD8, ENTPD1, CMPK2	318	103	7720	0.707089	1	0.979904	100
KEGG_PATHWAY	mmu04630:Jak-STAT signaling pathway	4	0.468384	0.941341	PIK3CG, IL15RA, IL10, PIK3R1	318	145	7720	0.669703	1	0.984366	100
KEGG_PATHWAY	mmu05322:Systemic lupus erythematosus	4	0.468384	0.944854	H2-EB1, HIST2H3C2, HIST3H2BA, IL10	318	147	7720	0.660591	1	0.985345	100
KEGG_PATHWAY	mmu04142:Lysosome	3	0.351288	0.963646	ARSG, AP3B2, SORT1	318	122	7720	0.596969	1	0.991778	100
KEGG_PATHWAY	mmu04110:Cell cycle	3	0.351288	0.966148	CDKN1C, CDKN2A, CDC14A	318	124	7720	0.58734	1	0.992362	100
KEGG_PATHWAY	mmu04144:Endocytosis	7	0.819672	0.975065	RAB11FIP4, RET, ADRB1, ARRB1, PIP5K1B, DNAJC6, AMPH	318	278	7720	0.611285	1	0.994923	100
KEGG_PATHWAY	mmu05169:Epstein-Barr virus infection	5	0.58548	0.979316	PIK3CG, ENTPD8, ENTPD1, IL10, PIK3R1	318	215	7720	0.564575	1	0.995984	100
KEGG_PATHWAY	mmu05206:MicroRNAs in cancer	6	0.702576	0.99015	CDKN2A, NOTCH4, TIMP3, PDCD4, BMF, BCL2L11	318	276	7720	0.527755	1	0.998547	100
KEGG_PATHWAY	mmu04740:Olfactory transduction	4	0.468384	1	OLFR461, CALML3, PDE1C, CAMK2B	318	1080	7720	0.0899138	1	1	100

## Sheet: 215_downregulated_gene_KEGG
Category	Term	Count	%	PValue	Genes	List Total	Pop Hits	Pop Total	Fold Enrichment	Bonferroni	Benjamini	FDR
KEGG_PATHWAY	mmu03460:Fanconi anemia pathway	6	2.9703	9.02e-05	FANCD2, EME1, FANCA, BRCA1, FANCB, RAD51	71	51	7720	12.792	0.0112959	0.0112959	0.104357
KEGG_PATHWAY	mmu04668:TNF signaling pathway	7	3.46535	0.000435	IL18R1, CCL2, CSF1, RIPK3, MAPK11, MLKL, MAP3K14	71	109	7720	6.98281	0.053294	0.0270118	0.502096
KEGG_PATHWAY	mmu04110:Cell cycle	7	3.46535	0.000862	CCNE2, CDC7, CDC6, BUB1, CHEK1, ESPL1, ORC1	71	124	7720	6.13812	0.102908	0.0355517	0.993151
KEGG_PATHWAY	mmu03440:Homologous recombination	4	1.9802	0.00198828	EME1, RAD54B, RAD54L, RAD51	71	28	7720	15.5332	0.221801	0.0607683	2.27849
KEGG_PATHWAY	mmu04151:PI3K-Akt signaling pathway	8	3.9604	0.0389501	CCNE2, LAMA4, PKN3, CSF1, COL27A1, IL2RG, BRCA1, NGF	71	351	7720	2.47823	0.993301	0.632551	36.8772
KEGG_PATHWAY	mmu05166:HTLV-I infection	7	3.46535	0.0395933	POLE, CHEK1, IL2RG, MAP3K14, MYBL2, FOSL1, SRF	71	278	7720	2.73787	0.993843	0.571886	37.3646
KEGG_PATHWAY	mmu03410:Base excision repair	3	1.48515	0.0397872	MUTYH, NEIL3, POLE	71	35	7720	9.31992	0.993998	0.518479	37.5109
KEGG_PATHWAY	mmu03030:DNA replication	3	1.48515	0.0397872	DNA2, PRIM2, POLE	71	35	7720	9.31992	0.993998	0.518479	37.5109
KEGG_PATHWAY	mmu04060:Cytokine-cytokine receptor interaction	6	2.9703	0.0707843	IL18R1, CCL2, CLCF1, CSF1, IL2RG, TNFRSF4	71	245	7720	2.66283	0.999904	0.685344	57.2665
KEGG_PATHWAY	mmu04380:Osteoclast differentiation	4	1.9802	0.105976	CSF1, MAPK11, MAP3K14, FOSL1	71	126	7720	3.45182	0.999999	0.791605	72.673
KEGG_PATHWAY	mmu05323:Rheumatoid arthritis	3	1.48515	0.170141	ATP6V1C2, CCL2, CSF1	71	82	7720	3.97801	1	0.904621	88.465
KEGG_PATHWAY	mmu04010:MAPK signaling pathway	5	2.47525	0.196322	MAPK11, DUSP9, MAP3K14, SRF, NGF	71	253	7720	2.14886	1	0.9182	92.0423
KEGG_PATHWAY	mmu00240:Pyrimidine metabolism	3	1.48515	0.239651	DCTD, PRIM2, POLE	71	103	7720	3.16696	1	0.943683	95.8115
KEGG_PATHWAY	mmu04114:Oocyte meiosis	3	1.48515	0.263244	CCNE2, BUB1, ESPL1	71	110	7720	2.96543	1	0.948232	97.0925
KEGG_PATHWAY	mmu04670:Leukocyte transendothelial migration	3	1.48515	0.300337	MYL7, MAPK11, RAPGEF3	71	121	7720	2.69584	1	0.959821	98.4015
KEGG_PATHWAY	mmu04015:Rap1 signaling pathway	4	1.9802	0.306843	CSF1, MAPK11, RAPGEF3, NGF	71	214	7720	2.03238	1	0.953976	98.5654
KEGG_PATHWAY	mmu05203:Viral carcinogenesis	4	1.9802	0.34935	CCNE2, HIST1H2BJ, CHEK1, SRF	71	231	7720	1.88281	1	0.966107	99.3106
KEGG_PATHWAY	mmu04261:Adrenergic signaling in cardiomyocytes	3	1.48515	0.396094	TNNT2, MAPK11, RAPGEF3	71	150	7720	2.17465	1	0.976199	99.7093
KEGG_PATHWAY	mmu05206:MicroRNAs in cancer	4	1.9802	0.459748	GLS2, CCNE2, HMGA2, BRCA1	71	276	7720	1.57583	1	0.986567	99.92
KEGG_PATHWAY	mmu05034:Alcoholism	3	1.48515	0.550827	HIST1H2BJ, HIST1H3G, CAMKK2	71	202	7720	1.61484	1	0.995046	99.9906
KEGG_PATHWAY	mmu05205:Proteoglycans in cancer	3	1.48515	0.553527	GPC3, MAPK11, PLAUR	71	203	7720	1.60688	1	0.993781	99.9912
KEGG_PATHWAY	mmu04510:Focal adhesion	3	1.48515	0.564216	MYL7, LAMA4, COL27A1	71	207	7720	1.57583	1	0.993151	99.9934
KEGG_PATHWAY	mmu01100:Metabolic pathways	10	4.9505	0.841129	GLS2, DCTD, ATP6V1C2, B4GALT2, ST6GALNAC4, PRIM2, POLE, LIPG, LSS, NAT8L	71	1278	7720	0.850801	1	0.999973	100
KEGG_PATHWAY	mmu05200:Pathways in cancer	3	1.48515	0.882064	CCNE2, LAMA4, RAD51	71	397	7720	0.821655	1	0.999992	100
